# Supplementary material for: Analysis of the clinical significance of DNA methylation in gastric cancer based on a genome-wide high-resolution array
Source: Clin Epigenetics. 2019 Nov 1;11:154. doi: 10.1186/s13148-019-0747-5 (PMC6824057; doi:10.1186/s13148-019-0747-5)
Supplement: Supplementary file 1 — Additional file 1: The raw data of the results of genome-wide methylation profiling using an Illumina Methylation EPIC BeadChip assay. [file 13148_2019_747_MOESM1_ESM.xlsx]

## Sheet: List
TargetID	GR01T.AVG_Beta	GR05T.AVG_Beta	GR31T.AVG_Beta	GR38T.AVG_Beta	GR151T.AVG_Beta	GR174T.AVG_Beta	GR192T.AVG_Beta	GR222T.AVG_Beta	GR233T.AVG_Beta	GR06T.AVG_Beta	GR33T.AVG_Beta	GR63T.AVG_Beta	GR117T.AVG_Beta	GR122T.AVG_Beta	GR124T.AVG_Beta	GR180T.AVG_Beta	GR01N.AVG_Beta	GR05N.AVG_Beta	GR31N.AVG_Beta	GR33N.AVG_Beta	GR38N.AVG_Beta	GR63N.AVG_Beta	GR117N.AVG_Beta	GR122N.AVG_Beta	GR124N.AVG_Beta	GR151N.AVG_Beta	GR174N.AVG_Beta	GR180N.AVG_Beta	GR192N.AVG_Beta	GR222N.AVG_Beta	GR233N.AVG_Beta	GR06N.AVG_Beta
cg00003036	0.634237	0.756308	0.463089	0.682798	0.658818	0.45168	0.584225	0.596646	0.623927	0.379612	0.480523	0.365945	0.801582	0.714878	0.245147	0.659254	0.227588	0.424639	0.240623	0.229551	0.354524	0.359134	0.536832	0.216033	0.4303	0.259325	0.425528	0.248981	0.268305	0.218845	0.275008	0.307137
cg00020052	0.598481	0.783523	0.27503	0.608303	0.741226	0.219148	0.509827	0.547098	0.698572	0.374916	0.166527	0.589479	0.81525	0.563259	0.151902	0.748715	0.148461	0.187048	0.117537	0.318256	0.404777	0.359159	0.602377	0.212637	0.375028	0.260973	0.260615	0.146822	0.23586	0.181802	0.201929	0.23963
cg00023363	0.393495	0.317625	0.534739	0.222855	0.494657	0.357426	0.707319	0.380178	0.651865	0.656073	0.68507	0.606459	0.382968	0.527366	0.767639	0.463534	0.63903	0.830876	0.860323	0.801371	0.763073	0.773998	0.569917	0.815853	0.520668	0.706588	0.633137	0.705277	0.74755	0.718218	0.778747	0.678714
cg00106345	0.350717	0.366345	0.494874	0.244333	0.421324	0.463846	0.22903	0.273708	0.209876	0.599248	0.568689	0.577169	0.196925	0.617393	0.647336	0.312391	0.73712	0.700797	0.533815	0.743311	0.714332	0.746748	0.604104	0.625338	0.334108	0.674813	0.550986	0.732476	0.590878	0.549252	0.555003	0.718307
cg00108282	0.334947	0.235338	0.51861	0.382547	0.371105	0.434381	0.393051	0.330376	0.28414	0.687027	0.550017	0.537037	0.316843	0.67319	0.593545	0.392193	0.636709	0.648501	0.71131	0.759867	0.707164	0.655131	0.493526	0.688641	0.44113	0.679319	0.580476	0.535942	0.752525	0.666181	0.691331	0.748868
cg00124695	0.699163	0.850133	0.0602826	0.783622	0.71419	0.655006	0.553021	0.353865	0.569422	0.102831	0.225198	0.153662	0.830552	0.616199	0.245564	0.419444	0.0799492	0.290359	0.112284	0.375103	0.230018	0.135929	0.332089	0.0876747	0.176454	0.144098	0.387405	0.124901	0.138089	0.095183	0.0788684	0.125301
cg00129651	0.0350216	0.62965	0.246348	0.496042	0.474648	0.0322901	0.0343902	0.473729	0.443733	0.0286254	0.0316517	0.337571	0.0621822	0.451923	0.0203063	0.53076	0.0334556	0.0524911	0.0297244	0.0526793	0.0157238	0.0385618	0.20068	0.0398311	0.415168	0.0330237	0.0757667	0.0183126	0.0302545	0.0417561	0.0124515	0.0252667
cg00133595	0.294467	0.673282	0.154768	0.390473	0.530378	0.0180851	0.0579288	0.388638	0.595571	0.458605	0.168509	0.0933573	0.711358	0.617858	0.124634	0.631471	0.0489983	0.19869	0.0701091	0.287669	0.0671402	0.0333073	0.298784	0.183967	0.293004	0.061217	0.0329352	0.209376	0.203193	0.126015	0.156594	0.171609
cg00157796	0.605438	0.770134	0.268545	0.270448	0.694668	0.018671	0.62788	0.519277	0.556592	0.274525	0.366556	0.37364	0.732505	0.374208	0.104338	0.473193	0.250394	0.0421888	0.188452	0.0537014	0.0335286	0.0940764	0.548595	0.0581991	0.397615	0.083779	0.0943659	0.322126	0.317668	0.237892	0.0951951	0.229629
cg00159100	0.790438	0.763169	0.322568	0.566959	0.785016	0.0735355	0.700972	0.472076	0.700109	0.337021	0.307939	0.430836	0.789845	0.632463	0.205315	0.768246	0.0921085	0.155428	0.087234	0.121287	0.130812	0.0662291	0.57236	0.0999692	0.56251	0.304306	0.232447	0.323617	0.188786	0.228192	0.279697	0.111534
cg00177451	0.638872	0.782523	0.273495	0.428028	0.645611	0.558789	0.540964	0.358523	0.619575	0.25994	0.439402	0.38549	0.581721	0.233915	0.205857	0.547448	0.1693	0.224943	0.110344	0.373777	0.197811	0.255968	0.472138	0.178343	0.386012	0.326503	0.476438	0.195739	0.260572	0.165495	0.181133	0.181522
cg00207392	0.597212	0.753228	0.413593	0.546035	0.542826	0.530812	0.564975	0.545592	0.580316	0.317841	0.448611	0.428775	0.720832	0.402058	0.35536	0.704987	0.397264	0.309046	0.260414	0.184927	0.333292	0.210095	0.487781	0.230625	0.423936	0.303084	0.461748	0.4361	0.231445	0.236394	0.288113	0.287945
cg00208153	0.626315	0.700177	0.484284	0.69915	0.866001	0.250842	0.756023	0.415012	0.715941	0.293637	0.524872	0.617776	0.803678	0.641813	0.396371	0.734524	0.297136	0.318898	0.393378	0.553485	0.414537	0.381375	0.606555	0.27961	0.613862	0.469923	0.359219	0.294937	0.369502	0.21609	0.20138	0.294402
cg00220152	0.693908	0.411255	0.603905	0.684324	0.59138	0.680952	0.707369	0.533522	0.560606	0.504977	0.427403	0.594618	0.667096	0.738752	0.434955	0.837618	0.451377	0.379912	0.208443	0.426066	0.338689	0.349904	0.504559	0.381036	0.531787	0.476768	0.510641	0.473348	0.362497	0.344889	0.359947	0.351816
cg00240378	0.892704	0.368799	0.667736	0.588572	0.435734	0.881397	0.977776	0.62455	0.489937	0.970071	0.786343	0.850081	0.527481	0.682834	0.961423	0.442483	0.940898	0.942376	0.957726	0.95172	0.948554	0.959553	0.767847	0.969897	0.821559	0.938022	0.7705	0.892652	0.968982	0.959636	0.97483	0.966421
cg00240432	0.592041	0.715702	0.143382	0.0852002	0.687576	0.123465	0.681554	0.306436	0.688845	0.254124	0.186312	0.323489	0.815383	0.523776	0.146183	0.717876	0.208534	0.19033	0.121366	0.132353	0.137023	0.151308	0.385458	0.0850042	0.496253	0.151508	0.236202	0.149152	0.146744	0.117908	0.182683	0.171378
cg00246932	0.767989	0.464271	0.208508	0.351608	0.714669	0.0559716	0.567174	0.374355	0.633337	0.228487	0.226369	0.337233	0.613706	0.309934	0.0822905	0.465222	0.139089	0.164693	0.166595	0.324171	0.254082	0.18609	0.323433	0.078516	0.389007	0.14089	0.0635392	0.118945	0.18209	0.171737	0.148808	0.166645
cg00247259	0.550017	0.310299	0.419291	0.633579	0.594851	0.554295	0.673546	0.538014	0.63451	0.781988	0.741326	0.806231	0.367881	0.402995	0.855725	0.67681	0.800891	0.887333	0.862715	0.776197	0.81071	0.881288	0.79247	0.709807	0.713685	0.829103	0.641435	0.852035	0.783241	0.779187	0.835176	0.811028
cg00256076	0.742968	0.807729	0.0308459	0.281063	0.612667	0.463659	0.518505	0.514523	0.504485	0.292123	0.457889	0.459646	0.756473	0.339565	0.041645	0.557046	0.0281364	0.105196	0.0644449	0.124941	0.0488357	0.0605773	0.428238	0.0320454	0.478121	0.0791843	0.321598	0.032025	0.133409	0.0438528	0.0301219	0.193992
cg00259618	0.543612	0.160256	0.0461959	0.317492	0.458583	0.0343159	0.0470046	0.0748118	0.528449	0.278785	0.393971	0.174193	0.516131	0.582089	0.0242579	0.624443	0.0783234	0.0392372	0.0294574	0.0932748	0.0286966	0.0345936	0.360496	0.0302922	0.37366	0.0767756	0.119575	0.0302499	0.0537255	0.0307385	0.0394101	0.0356839
cg00264441	0.64708	0.831261	0.342779	0.561014	0.729623	0.112028	0.639552	0.419641	0.660932	0.320947	0.373781	0.494764	0.812757	0.399828	0.252902	0.515976	0.193253	0.184467	0.305188	0.162067	0.108214	0.173551	0.552803	0.150302	0.598097	0.258933	0.294559	0.275954	0.312989	0.199961	0.302485	0.243164
cg00272200	0.518955	0.724623	0.272174	0.641552	0.634809	0.0660711	0.659129	0.27677	0.678654	0.206439	0.401719	0.413965	0.362363	0.549844	0.333114	0.671366	0.173265	0.140175	0.14758	0.419611	0.249851	0.154563	0.456954	0.154913	0.496783	0.252744	0.155373	0.241816	0.276562	0.229403	0.190611	0.250569
cg00282249	0.51693	0.894821	0.319185	0.809843	0.770898	0.134786	0.722917	0.318583	0.648166	0.315674	0.619048	0.365989	0.714858	0.367424	0.27983	0.695149	0.227524	0.239736	0.296982	0.356861	0.197138	0.234118	0.334732	0.193951	0.444943	0.187894	0.148828	0.211118	0.244085	0.160966	0.187873	0.206045
cg00282510	0.430223	0.722121	0.331466	0.623288	0.59209	0.557469	0.449872	0.30759	0.582284	0.31787	0.252348	0.374108	0.7359	0.167195	0.160902	0.522337	0.185538	0.187972	0.175023	0.177604	0.196937	0.162309	0.361995	0.293685	0.355627	0.131465	0.410228	0.183417	0.227812	0.200321	0.283563	0.235474
cg00332249	0.45117	0.508168	0.208473	0.187719	0.603257	0.114812	0.534603	0.129923	0.541815	0.295079	0.458027	0.311577	0.491356	0.351395	0.136358	0.619816	0.121759	0.162535	0.157404	0.107016	0.141122	0.0894959	0.387165	0.131044	0.282808	0.15101	0.0966194	0.186794	0.143145	0.131713	0.15245	0.15124
cg00339556	0.60508	0.547789	0.530247	0.563514	0.542404	0.76454	0.514825	0.466973	0.436237	0.309576	0.565381	0.300345	0.884773	0.463777	0.137766	0.356063	0.0999225	0.167462	0.112985	0.384697	0.307307	0.110347	0.423616	0.0843163	0.254367	0.108252	0.48137	0.336357	0.244594	0.260895	0.280051	0.286638
cg00343633	0.535948	0.850653	0.438499	0.778988	0.743971	0.143728	0.671086	0.548604	0.690713	0.435236	0.460434	0.564152	0.795316	0.75469	0.395067	0.753582	0.333834	0.387877	0.308671	0.516814	0.340507	0.168041	0.615013	0.22835	0.605421	0.388616	0.276402	0.350874	0.357737	0.310299	0.338292	0.380242
cg00355281	0.630512	0.645521	0.143382	0.656434	0.694562	0.141434	0.541806	0.448767	0.616644	0.366699	0.437986	0.486684	0.753279	0.768897	0.208107	0.645031	0.331342	0.391395	0.119991	0.185046	0.227993	0.163121	0.552738	0.531534	0.421057	0.216519	0.112048	0.29461	0.279319	0.224569	0.22399	0.310576
cg00382463	0.607407	0.876157	0.0706186	0.0706113	0.781936	0.101244	0.649903	0.0918827	0.585803	0.120632	0.292546	0.731454	0.737089	0.694711	0.121716	0.688168	0.115244	0.124679	0.0870452	0.317269	0.11558	0.111524	0.455422	0.0773869	0.376459	0.0946644	0.113619	0.099152	0.148411	0.112329	0.104016	0.149566
cg00382808	0.22294	0.221527	0.299786	0.170903	0.349416	0.239831	0.233059	0.292364	0.300499	0.654753	0.517268	0.397357	0.256512	0.373475	0.559694	0.629443	0.519187	0.547748	0.649086	0.528128	0.606083	0.49355	0.475104	0.598176	0.535906	0.512007	0.352925	0.653511	0.563589	0.648139	0.731889	0.708027
cg00385527	0.435516	0.173387	0.553687	0.488821	0.366133	0.367656	0.331701	0.512581	0.454034	0.840618	0.667495	0.689715	0.256716	0.53262	0.743622	0.476271	0.65812	0.73697	0.744892	0.585951	0.644921	0.719396	0.535714	0.742134	0.657001	0.713158	0.509608	0.730928	0.759676	0.774611	0.85839	0.811999
cg00387964	0.227143	0.137143	0.387395	0.17811	0.231988	0.15131	0.300169	0.398842	0.346357	0.498103	0.440509	0.382662	0.0907512	0.332955	0.661888	0.620985	0.516161	0.577431	0.586583	0.565243	0.564364	0.489154	0.366754	0.618925	0.522424	0.427101	0.486622	0.549751	0.529995	0.528695	0.648948	0.625112
cg00393585	0.688243	0.7536	0.0373333	0.592708	0.62355	0.0434063	0.531778	0.123889	0.550406	0.0926492	0.185843	0.352382	0.780413	0.392324	0.300052	0.46366	0.0824927	0.218022	0.0381763	0.116005	0.118924	0.170956	0.386016	0.0277348	0.35187	0.129302	0.107978	0.0431191	0.105741	0.104774	0.0437879	0.0614151
cg00424367	0.77745	0.352639	0.525243	0.436871	0.388425	0.4474	0.689592	0.429325	0.42121	0.817837	0.66384	0.740725	0.419899	0.606965	0.863182	0.434849	0.798255	0.850595	0.790699	0.857489	0.837953	0.862105	0.673446	0.844391	0.5387	0.736299	0.547994	0.813743	0.767347	0.784483	0.782031	0.832628
cg00436496	0.605496	0.783414	0.328338	0.257802	0.809828	0.796374	0.527307	0.652638	0.533322	0.20675	0.446782	0.278607	0.545493	0.10787	0.133314	0.717469	0.210023	0.364729	0.0588782	0.499065	0.218425	0.18485	0.39377	0.294167	0.585797	0.472051	0.473035	0.147081	0.223454	0.116004	0.0832257	0.190579
cg00459623	0.643486	0.796746	0.415219	0.591598	0.735564	0.578086	0.667623	0.377825	0.6439	0.366981	0.402352	0.465439	0.776598	0.432037	0.239369	0.649979	0.154398	0.288183	0.128842	0.592278	0.375159	0.324113	0.551649	0.105597	0.540397	0.191393	0.454292	0.31699	0.298145	0.224144	0.252788	0.325367
cg00465841	0.528863	0.556166	0.142332	0.37582	0.604112	0.087191	0.597715	0.0826457	0.679289	0.0868339	0.464693	0.419371	0.629604	0.442258	0.134918	0.7119	0.110393	0.255714	0.160206	0.394489	0.209375	0.171784	0.502329	0.173884	0.42376	0.19195	0.204184	0.143158	0.108523	0.0710244	0.0681783	0.127474
cg00516289	0.32776	0.577497	0.147816	0.432632	0.469651	0.0439442	0.511147	0.374116	0.482667	0.0566199	0.0620737	0.110742	0.543302	0.278884	0.0644461	0.0385797	0.0466941	0.0537597	0.0613447	0.0594187	0.0318119	0.0511557	0.221916	0.0454003	0.225749	0.035989	0.113605	0.0467127	0.0294675	0.0543423	0.0411835	0.0264158
cg00522056	0.539926	0.505039	0.0230563	0.595375	0.59072	0.0380344	0.0329052	0.437475	0.467196	0.0950625	0.0379881	0.292359	0.608439	0.393764	0.035308	0.618124	0.0597771	0.0342489	0.0375789	0.229034	0.0481074	0.0793127	0.288095	0.352548	0.363185	0.0518135	0.0343436	0.0317919	0.0629915	0.0644697	0.0520715	0.0740517
cg00547441	0.235855	0.50798	0.148726	0.28146	0.55144	0.110054	0.541293	0.262259	0.66006	0.235965	0.13509	0.272727	0.572085	0.559971	0.170013	0.572188	0.145215	0.127442	0.151966	0.0914044	0.121685	0.119631	0.309547	0.0936491	0.302027	0.141885	0.098094	0.213096	0.126853	0.130235	0.164352	0.200359
cg00549566	0.519794	0.719897	0.440616	0.572173	0.726496	0.137904	0.641851	0.59893	0.681403	0.421562	0.448987	0.469408	0.743252	0.421082	0.271812	0.677012	0.233854	0.197801	0.14759	0.189298	0.138899	0.126071	0.538994	0.105433	0.482429	0.215969	0.211636	0.508057	0.255333	0.323291	0.365085	0.185008
cg00562871	0.750897	0.490459	0.605927	0.464859	0.717015	0.371913	0.645883	0.427516	0.936221	0.867582	0.824807	0.57354	0.293938	0.938555	0.956272	0.93631	0.900088	0.936194	0.958129	0.941929	0.945022	0.951339	0.808369	0.947952	0.899609	0.911761	0.583626	0.949164	0.936245	0.950765	0.928508	0.953195
cg00581482	0.542761	0.439145	0.22523	0.615683	0.478495	0.148783	0.694731	0.599922	0.668713	0.10662	0.22874	0.395317	0.783686	0.495354	0.151852	0.53054	0.131293	0.1408	0.137834	0.178935	0.198355	0.133954	0.340124	0.273515	0.403634	0.181056	0.117819	0.116726	0.0907065	0.0873577	0.0946701	0.0735889
cg00593536	0.534649	0.865612	0.461237	0.717296	0.838093	0.09375	0.670457	0.559383	0.710162	0.475555	0.430999	0.602962	0.807016	0.579894	0.256245	0.788485	0.31663	0.458236	0.283729	0.678191	0.470481	0.258388	0.515108	0.569163	0.490051	0.366468	0.267087	0.23397	0.391608	0.26274	0.254057	0.332212
cg00594128	0.416949	0.64175	0.0200273	0.285714	0.375479	0.0512038	0.428093	0.313794	0.389768	0.22343	0.185218	0.264303	0.468214	0.547497	0.128838	0.547468	0.188974	0.115102	0.017474	0.358993	0.0802959	0.0366961	0.320342	0.0960938	0.267043	0.0612024	0.0837154	0.0307427	0.181618	0.106668	0.0483037	0.0930267
cg00595086	0.392836	0.759549	0.448004	0.315124	0.57362	0.278491	0.616953	0.469775	0.581535	0.292149	0.258069	0.351872	0.7609	0.155867	0.140339	0.357602	0.191285	0.20703	0.153106	0.146468	0.120339	0.10546	0.286193	0.0988933	0.199465	0.220147	0.339816	0.250864	0.228109	0.175567	0.217291	0.264871
cg00601350	0.540462	0.677129	0.0413717	0.32208	0.493553	0.0357644	0.437743	0.376592	0.430059	0.294317	0.130035	0.354653	0.548517	0.655632	0.174861	0.602875	0.0703087	0.10671	0.0276926	0.448574	0.0238301	0.0608781	0.439661	0.144122	0.271528	0.0738819	0.144874	0.0857275	0.149086	0.108563	0.0884936	0.0869727
cg00603288	0.104569	0.802755	0.17384	0.549186	0.624136	0.375873	0.654522	0.175423	0.604937	0.45795	0.45684	0.434203	0.713767	0.680027	0.284219	0.709879	0.110163	0.196388	0.313186	0.47898	0.270004	0.116341	0.351336	0.156166	0.578574	0.129889	0.504978	0.149985	0.25486	0.252606	0.175665	0.263545
cg00605787	0.857067	0.732761	0.636364	0.649896	0.625038	0.703612	0.676406	0.638324	0.643691	0.469694	0.503381	0.513373	0.705861	0.421965	0.352341	0.762685	0.469414	0.354303	0.369457	0.306365	0.28079	0.380688	0.424806	0.275614	0.628507	0.428536	0.617647	0.463915	0.365952	0.44463	0.437653	0.358623
cg00667789	0.16145	0.0848551	0.147399	0.0756132	0.257713	0.168508	0.271358	0.178409	0.244709	0.342875	0.406988	0.28275	0.0435238	0.243994	0.431895	0.0276853	0.338139	0.375207	0.378334	0.521249	0.469352	0.463515	0.434751	0.376667	0.233671	0.313178	0.328593	0.581514	0.549815	0.442432	0.386147	0.3887
cg00674365	0.652002	0.827114	0.664297	0.624004	0.77859	0.371006	0.733916	0.681647	0.702157	0.529706	0.643473	0.596813	0.869313	0.756926	0.270533	0.740821	0.384924	0.528347	0.133873	0.486157	0.550417	0.600095	0.61652	0.297588	0.570172	0.58117	0.428136	0.410584	0.446384	0.311393	0.240867	0.443726
cg00674679	0.752913	0.675595	0.490751	0.751397	0.778516	0.645616	0.701037	0.567748	0.675422	0.433659	0.538782	0.520684	0.719425	0.680654	0.445736	0.692427	0.317407	0.46228	0.257404	0.634973	0.471808	0.242518	0.636364	0.434375	0.60395	0.389656	0.51032	0.369492	0.365324	0.324474	0.299291	0.344448
cg00687686	0.604463	0.548748	0.148942	0.189583	0.572557	0.149138	0.608799	0.262963	0.650137	0.183954	0.152429	0.266205	0.718562	0.540249	0.131463	0.632594	0.16962	0.119473	0.141287	0.151359	0.155969	0.112182	0.507037	0.129745	0.523026	0.162299	0.174777	0.153273	0.148978	0.110935	0.141584	0.147596
cg00689225	0.679284	0.763587	0.419608	0.520634	0.670379	0.503895	0.65685	0.691786	0.677827	0.303125	0.526454	0.456188	0.758604	0.383088	0.215965	0.452267	0.200617	0.186514	0.19235	0.160154	0.186784	0.30561	0.475734	0.317712	0.299871	0.258602	0.394613	0.299559	0.19478	0.236054	0.247512	0.186509
cg00733780	0.526627	0.906876	0.270099	0.611387	0.79745	0.106173	0.753252	0.38976	0.745776	0.315016	0.387954	0.268421	0.892197	0.335994	0.142857	0.697711	0.0459459	0.146582	0.107412	0.389767	0.29967	0.274381	0.450586	0.137996	0.357067	0.267876	0.138522	0.127691	0.199947	0.152487	0.114386	0.126182
cg00735962	0.0264435	0.703201	0.0291709	0.437006	0.472362	0.0249529	0.630133	0.191263	0.594905	0.0246162	0.211916	0.277525	0.7578	0.517202	0.031349	0.45563	0.0271205	0.0291537	0.0287806	0.0317875	0.0204935	0.0404853	0.258741	0.0243482	0.262359	0.0400109	0.0247036	0.028255	0.0439369	0.0281616	0.0374479	0.0321622
cg00745399	0.570026	0.446456	0.0931245	0.433479	0.622944	0.0775365	0.68294	0.0493092	0.494694	0.353508	0.276068	0.361358	0.707368	0.633503	0.170455	0.601319	0.104319	0.207407	0.219115	0.290629	0.172712	0.122865	0.31211	0.218954	0.369914	0.211709	0.131424	0.12091	0.206253	0.108754	0.115523	0.189111
cg00749158	0.234896	0.188377	0.444311	0.177818	0.41521	0.398593	0.559855	0.375495	0.427921	0.589287	0.588365	0.492366	0.164502	0.389132	0.630752	0.399209	0.625238	0.59683	0.736569	0.68844	0.583088	0.751997	0.488397	0.735476	0.491368	0.575262	0.482233	0.718844	0.62928	0.589966	0.644175	0.67593
cg00753248	0.800611	0.815002	0.703921	0.587209	0.762079	0.639975	0.682944	0.69913	0.693876	0.39172	0.539693	0.498214	0.769064	0.810114	0.296276	0.701682	0.453511	0.329598	0.373853	0.370234	0.320367	0.460174	0.610935	0.297896	0.701809	0.540098	0.647091	0.514146	0.363164	0.325433	0.264977	0.304499
cg00778995	0.626248	0.729608	0.0430622	0.559728	0.614022	0.357419	0.459066	0.400683	0.653185	0.361893	0.292227	0.429072	0.805261	0.474162	0.162724	0.675056	0.232945	0.105624	0.186558	0.29138	0.263586	0.346214	0.530996	0.0934934	0.420686	0.14907	0.293888	0.315329	0.153573	0.214928	0.312865	0.362219
cg00779056	0.587727	0.516512	0.631423	0.763627	0.420719	0.46449	0.497869	0.511848	0.48031	0.745753	0.679826	0.776244	0.378953	0.713078	0.86319	0.519178	0.791464	0.86993	0.908252	0.837085	0.905814	0.896308	0.655467	0.908932	0.601035	0.816107	0.615966	0.820916	0.843698	0.813993	0.804233	0.749602
cg00828602	0.464164	0.68481	0.236925	0.268518	0.707121	0.0456901	0.573512	0.303016	0.605794	0.105747	0.148909	0.321564	0.669555	0.574504	0.118497	0.684025	0.153616	0.121092	0.100189	0.117904	0.132353	0.190736	0.257792	0.0786517	0.436966	0.18409	0.120794	0.0807133	0.124912	0.0920356	0.0982732	0.104651
cg00843236	0.620444	0.201462	0.0457841	0.547814	0.743581	0.0495147	0.671529	0.111641	0.679389	0.136627	0.209567	0.329477	0.813619	0.537584	0.248417	0.70143	0.0480202	0.10198	0.106592	0.331229	0.328811	0.14971	0.613764	0.150845	0.479489	0.151082	0.0830498	0.0629018	0.189688	0.0708319	0.0559924	0.129272
cg00851394	0.416862	0.406137	0.39049	0.719239	0.494001	0.611814	0.367048	0.424922	0.459213	0.619859	0.556406	0.669573	0.502791	0.262261	0.662182	0.568292	0.850314	0.666667	0.776224	0.826767	0.80035	0.788925	0.721663	0.812009	0.770324	0.646035	0.647184	0.747417	0.716803	0.705702	0.735883	0.68137
cg00851761	0.919242	0.384966	0.697797	0.661031	0.551196	0.49449	0.636439	0.485828	0.528183	0.791004	0.84401	0.873848	0.725291	0.851494	0.957851	0.467403	0.955039	0.946202	0.957363	0.935539	0.942292	0.957911	0.809687	0.944371	0.712505	0.946249	0.689248	0.940857	0.976576	0.954027	0.963903	0.964462
cg00852573	0.38115	0.647052	0.368572	0.458225	0.601757	0.168595	0.584974	0.486208	0.552736	0.211287	0.220992	0.435669	0.654893	0.436967	0.0673552	0.445801	0.0902036	0.0957741	0.10228	0.103344	0.0451767	0.0527554	0.438215	0.0500716	0.367713	0.24242	0.144996	0.0922079	0.0908427	0.115035	0.171472	0.136272
cg00855703	0.558845	0.354694	0.506868	0.323045	0.435209	0.31735	0.367402	0.300293	0.348591	0.75629	0.721311	0.635895	0.264442	0.594901	0.798983	0.770112	0.726121	0.755086	0.80892	0.807917	0.765385	0.828104	0.695266	0.761662	0.53129	0.689642	0.557886	0.759631	0.796038	0.710388	0.77008	0.730435
cg00858362	0.396081	0.086435	0.074202	0.0652658	0.654776	0.11998	0.0852622	0.066642	0.642516	0.270636	0.193504	0.505854	0.61097	0.810745	0.071547	0.764446	0.135165	0.0783452	0.0644007	0.096527	0.0998429	0.0974878	0.277154	0.126997	0.394703	0.0788764	0.0719487	0.0819287	0.0726636	0.0599775	0.0525035	0.0711718
cg00862116	0.60411	0.827498	0.195002	0.683528	0.7148	0.117527	0.686343	0.256236	0.696882	0.297398	0.300359	0.43722	0.778747	0.605739	0.230342	0.675807	0.186672	0.225445	0.175357	0.168037	0.172681	0.146308	0.514035	0.112702	0.483966	0.155957	0.173703	0.261716	0.144267	0.243473	0.272546	0.26372
cg00868383	0.428863	0.558812	0.339376	0.468062	0.467985	0.501245	0.118462	0.229497	0.498594	0.245754	0.204582	0.383168	0.526263	0.5	0.0530825	0.494117	0.0322753	0.174993	0.0444917	0.190211	0.136912	0.2705	0.278736	0.0344452	0.331768	0.166996	0.394275	0.0364138	0.151069	0.0933234	0.0718718	0.109651
cg00878023	0.397714	0.784795	0.0799956	0.592372	0.774074	0.0888402	0.618327	0.519019	0.581121	0.345242	0.648637	0.188509	0.811194	0.756087	0.620763	0.681213	0.0867612	0.613336	0.0907783	0.682486	0.095231	0.101617	0.33207	0.610393	0.694045	0.675419	0.104813	0.634448	0.102433	0.0992525	0.0988441	0.118837
cg00880018	0.577327	0.834008	0.182445	0.479792	0.761734	0.180844	0.683804	0.561846	0.66767	0.383017	0.150815	0.604618	0.737757	0.719253	0.119209	0.7653	0.206691	0.122785	0.116651	0.0869645	0.169591	0.0778302	0.479875	0.0869094	0.583171	0.106284	0.328792	0.308705	0.174938	0.272335	0.310443	0.322893
cg00888463	0.596798	0.666005	0.13255	0.415872	0.420149	0.104721	0.560492	0.219037	0.598498	0.237901	0.310002	0.280281	0.763414	0.574221	0.206079	0.339382	0.147898	0.161828	0.168536	0.126269	0.168483	0.06817	0.281439	0.113186	0.270082	0.159644	0.150281	0.0912827	0.128788	0.147921	0.154577	0.142692
cg00901490	0.61404	0.456446	0.441252	0.526351	0.396356	0.582427	0.428571	0.65215	0.449513	0.829604	0.731308	0.833161	0.313827	0.767609	0.68485	0.470169	0.744729	0.837055	0.868913	0.671152	0.758801	0.768308	0.665807	0.838644	0.717413	0.776287	0.70219	0.815036	0.800105	0.828539	0.860831	0.853315
cg00909646	0.60298	0.614771	0.170692	0.598021	0.553227	0.0853339	0.502076	0.355965	0.618642	0.216209	0.297082	0.412104	0.726507	0.413485	0.327207	0.616773	0.120722	0.28623	0.141182	0.331358	0.215801	0.244104	0.49296	0.103161	0.462605	0.103344	0.130088	0.180212	0.200081	0.148496	0.117092	0.17858
cg00910015	0.627065	0.413788	0.716793	0.590591	0.911416	0.396822	0.567588	0.529525	0.67208	0.911617	0.787996	0.479874	0.311588	0.87931	0.917931	0.826958	0.911331	0.875119	0.905825	0.928047	0.916004	0.822238	0.905756	0.905444	0.801595	0.880251	0.564451	0.930653	0.92454	0.939665	0.904301	0.937091
cg00910695	0.458195	0.712539	0.45527	0.477187	0.555079	0.0583404	0.591584	0.433121	0.541727	0.293355	0.356959	0.454949	0.783744	0.444572	0.181659	0.558549	0.114843	0.250037	0.0725293	0.338946	0.192125	0.289539	0.481432	0.128528	0.418184	0.217183	0.224133	0.141304	0.288373	0.169688	0.183864	0.210408
cg00920970	0.52844	0.617796	0.0533246	0.353255	0.566978	0.0710646	0.552667	0.0944375	0.55785	0.185341	0.292848	0.350654	0.565361	0.488215	0.103592	0.49752	0.159106	0.123134	0.0788463	0.0941588	0.119249	0.0624099	0.341832	0.0376461	0.373991	0.264432	0.1671	0.172197	0.159071	0.084885	0.166583	0.0776804
cg00927554	0.433706	0.662921	0.1757	0.522602	0.666143	0.48355	0.530086	0.525658	0.609163	0.365856	0.333167	0.270447	0.658342	0.185655	0.114682	0.575159	0.11603	0.162271	0.101069	0.285017	0.180233	0.152463	0.354268	0.202284	0.385111	0.154011	0.489336	0.145852	0.218754	0.278177	0.227532	0.372952
cg00950958	0.419346	0.553244	0.0764702	0.55822	0.222565	0.0359717	0.0434448	0.158456	0.618035	0.157497	0.300395	0.0398752	0.661093	0.100895	0.0463929	0.578695	0.0948997	0.0545838	0.0329184	0.0252456	0.0554029	0.0328261	0.148686	0.032312	0.18054	0.05841	0.0443792	0.141021	0.0653571	0.0586458	0.0839339	0.0810285
cg00981837	0.476658	0.537358	0.133994	0.524383	0.617454	0.0615267	0.587036	0.377787	0.569329	0.199112	0.4564	0.432316	0.623534	0.435481	0.1629	0.625061	0.159258	0.346089	0.0872305	0.308269	0.322337	0.273033	0.410557	0.0779339	0.317413	0.152582	0.132099	0.117816	0.197447	0.125034	0.176008	0.232526
cg00995327	0.283602	0.800658	0.598636	0.0974729	0.694186	0.088422	0.402116	0.475038	0.585145	0.085751	0.0837032	0.0967947	0.800114	0.690824	0.153898	0.117081	0.0621001	0.129359	0.120097	0.084108	0.109595	0.0707401	0.612729	0.126145	0.419996	0.125567	0.0879549	0.0878638	0.0972887	0.099409	0.121855	0.101082
cg01004752	0.619991	0.0820841	0.434779	0.0615915	0.549435	0.0781336	0.411441	0.0968497	0.5811	0.186779	0.486628	0.343825	0.642046	0.346495	0.062819	0.621397	0.137225	0.0785702	0.0993648	0.0767768	0.110912	0.0839791	0.327624	0.0842544	0.25762	0.0640548	0.0854289	0.125755	0.0611524	0.082954	0.082672	0.0821209
cg01031032	0.509068	0.734003	0.285024	0.525523	0.684899	0.103785	0.683105	0.571993	0.664515	0.282195	0.173774	0.254458	0.535661	0.360027	0.105014	0.64098	0.128557	0.175973	0.153539	0.195887	0.137673	0.099515	0.349874	0.104561	0.424564	0.10984	0.117182	0.156412	0.141819	0.152145	0.149801	0.177773
cg01040457	0.734282	0.69847	0.360741	0.445898	0.701757	0.434421	0.603244	0.34916	0.593273	0.339389	0.208226	0.292694	0.801557	0.545644	0.252572	0.696806	0.327741	0.201479	0.273735	0.150669	0.130238	0.191073	0.359734	0.239539	0.408829	0.185229	0.331123	0.286373	0.198369	0.225498	0.289526	0.201176
cg01043019	0.446711	0.303334	0.339282	0.0371703	0.606731	0.0370964	0.560227	0.337968	0.5616	0.0489793	0.20339	0.345373	0.676523	0.576035	0.056622	0.601835	0.0662166	0.0474511	0.161022	0.22115	0.0595149	0.0917856	0.424221	0.0530712	0.431886	0.0923114	0.0562151	0.0506646	0.0682856	0.0783768	0.0471283	0.0652712
cg01049530	0.722628	0.837826	0.247982	0.753982	0.764957	0.125864	0.622299	0.538289	0.709913	0.421612	0.494994	0.46383	0.853763	0.737675	0.140397	0.707285	0.131975	0.248485	0.340651	0.493474	0.208394	0.189697	0.698635	0.279738	0.574309	0.130544	0.127058	0.431791	0.231517	0.252997	0.306738	0.29967
cg01059913	0.360284	0.442055	0.159368	0.434441	0.579932	0.100936	0.0828889	0.0955207	0.521212	0.146128	0.261702	0.684864	0.324991	0.592395	0.258266	0.725871	0.125628	0.316997	0.106118	0.153476	0.0944105	0.0584571	0.224884	0.211442	0.225007	0.203656	0.131457	0.136352	0.129708	0.129299	0.116201	0.135776
cg01064265	0.370678	0.468109	0.184127	0.409811	0.5649	0.273018	0.50087	0.318583	0.530823	0.224736	0.230865	0.281917	0.631784	0.143176	0.133354	0.420539	0.0882655	0.204027	0.0754194	0.162283	0.123632	0.112272	0.283255	0.0564907	0.320222	0.104065	0.101674	0.0965268	0.167522	0.133091	0.138106	0.220497
cg01083804	0.488781	0.258271	0.399191	0.337101	0.585699	0.251314	0.640413	0.586854	0.545263	0.701878	0.399587	0.545246	0.277449	0.462496	0.728164	0.458166	0.644899	0.731447	0.795869	0.607713	0.641186	0.762613	0.702295	0.817765	0.572109	0.665305	0.534985	0.67554	0.601317	0.662852	0.730598	0.722249
cg01088410	0.507766	0.799547	0.0681818	0.623464	0.750507	0.0647617	0.678805	0.242811	0.658644	0.29775	0.577477	0.415633	0.791527	0.758239	0.466073	0.669778	0.146046	0.284113	0.166968	0.403294	0.331524	0.224206	0.551775	0.22546	0.594659	0.278663	0.184127	0.234979	0.392337	0.250386	0.321877	0.284254
cg01144053	0.48706	0.57115	0.328513	0.275585	0.529458	0.194717	0.520857	0.113327	0.529516	0.334653	0.254165	0.364985	0.623228	0.449563	0.124167	0.566362	0.154014	0.132366	0.123857	0.157483	0.123628	0.101433	0.315077	0.205553	0.313045	0.173087	0.212428	0.142349	0.130665	0.102354	0.159066	0.112031
cg01147742	0.327297	0.290515	0.564592	0.467968	0.424944	0.392535	0.325533	0.501567	0.313404	0.726182	0.668185	0.73677	0.207957	0.534306	0.656726	0.4436	0.74444	0.572909	0.755575	0.708736	0.728116	0.65366	0.51504	0.760814	0.635604	0.664018	0.542091	0.712452	0.706683	0.739367	0.74532	0.718195
cg01159194	0.902076	0.247623	0.513107	0.415005	0.497503	0.469501	0.568249	0.447311	0.901855	0.913592	0.909945	0.811674	0.337977	0.652781	0.861878	0.892748	0.881813	0.887382	0.922053	0.83666	0.869474	0.856009	0.834506	0.910575	0.825514	0.907581	0.640822	0.922919	0.878519	0.902051	0.911338	0.937349
cg01162672	0.65092	0.74967	0.561265	0.373909	0.580378	0.0929606	0.563302	0.496733	0.563225	0.39071	0.41155	0.504577	0.770166	0.335579	0.23545	0.469077	0.188736	0.381793	0.188539	0.297684	0.202786	0.209896	0.391075	0.190403	0.41674	0.336521	0.302346	0.257407	0.260738	0.196362	0.196759	0.338536
cg01245966	0.641521	0.711776	0.242808	0.463869	0.590985	0.458894	0.54775	0.451452	0.576551	0.190719	0.291463	0.411309	0.670585	0.416825	0.220816	0.500813	0.182026	0.23662	0.109039	0.311315	0.170762	0.262375	0.392555	0.163261	0.356681	0.238916	0.451806	0.15065	0.263789	0.17007	0.164368	0.206054
cg01257828	0.353401	0.63712	0.137862	0.631212	0.58081	0.142355	0.55575	0.335539	0.586337	0.358388	0.276317	0.38945	0.678472	0.615454	0.111685	0.585039	0.194634	0.171546	0.155797	0.172402	0.141332	0.195831	0.417221	0.142604	0.374967	0.14123	0.232275	0.150481	0.1723	0.195099	0.191945	0.197462
cg01265905	0.584889	0.306807	0.650096	0.205785	0.586716	0.416268	0.812716	0.336776	0.653042	0.860905	0.77674	0.617712	0.241744	0.549422	0.737539	0.678552	0.808554	0.813475	0.787899	0.724747	0.731101	0.671835	0.709143	0.739362	0.71223	0.799821	0.748876	0.794951	0.857143	0.84888	0.887795	0.888391
cg01268824	0.504434	0.581227	0.408295	0.38174	0.710561	0.527332	0.337163	0.684077	0.697683	0.491234	0.501507	0.330946	0.720966	0.513143	0.215485	0.638591	0.297078	0.271172	0.282601	0.327375	0.331495	0.237801	0.36143	0.131545	0.403771	0.251682	0.424844	0.248933	0.309416	0.332451	0.397701	0.371349
cg01283417	0.595032	0.826519	0.134833	0.514828	0.694616	0.0957198	0.649491	0.37873	0.682772	0.330065	0.340152	0.560609	0.789447	0.747708	0.238524	0.815185	0.136744	0.137308	0.202892	0.346137	0.18082	0.401747	0.509465	0.267261	0.516412	0.116617	0.189454	0.164073	0.254177	0.147098	0.123708	0.183679
cg01295518	0.571806	0.756499	0.115327	0.612546	0.538794	0.100149	0.523266	0.0948073	0.640367	0.24025	0.462367	0.531625	0.417551	0.531907	0.141609	0.638049	0.118835	0.250517	0.171834	0.262495	0.142857	0.198654	0.471497	0.1614	0.452358	0.217812	0.185908	0.175068	0.171752	0.164102	0.116459	0.146724
cg01300914	0.886997	0.303916	0.630867	0.495842	0.538817	0.354152	0.331697	0.550018	0.911159	0.933752	0.961383	0.927853	0.332392	0.912231	0.867107	0.4692	0.834626	0.938953	0.911171	0.920051	0.886516	0.944967	0.94661	0.842739	0.89497	0.841405	0.590541	0.865888	0.899768	0.915387	0.911877	0.862624
cg01347879	0.694055	0.779075	0.769274	0.842838	0.757962	0.755105	0.477556	0.731618	0.726129	0.478092	0.617173	0.652689	0.668782	0.688787	0.43945	0.809175	0.53824	0.357459	0.368608	0.416095	0.429038	0.543075	0.628242	0.46097	0.502834	0.496912	0.672528	0.479442	0.389536	0.386997	0.409694	0.402821
cg01355851	0.183838	0.66185	0.50468	0.611208	0.330981	0.712066	0.325453	0.57053	0.4441	0.272144	0.227517	0.200662	0.56762	0.512867	0.115865	0.746271	0.191399	0.247265	0.209806	0.0927357	0.166667	0.133347	0.146623	0.253652	0.247475	0.107351	0.366843	0.170813	0.170866	0.176163	0.187304	0.142344
cg01395723	0.651568	0.775558	0.125145	0.523274	0.657143	0.0206337	0.668109	0.0359518	0.386615	0.0356186	0.101812	0.367496	0.8344	0.567874	0.0492864	0.691988	0.101251	0.0426962	0.0247691	0.32709	0.0376424	0.0313693	0.36075	0.0591386	0.533253	0.0299213	0.0327819	0.0954189	0.042246	0.0665171	0.0340417	0.0639254
cg01401376	0.245705	0.672847	0.420499	0.57164	0.489017	0.207383	0.653524	0.436933	0.655366	0.400395	0.355963	0.272201	0.651649	0.49006	0.289071	0.711364	0.147334	0.268651	0.0912306	0.275389	0.170386	0.188557	0.426119	0.260456	0.319399	0.250412	0.217254	0.26473	0.18315	0.138409	0.138255	0.233884
cg01423964	0.423953	0.491012	0.36353	0.403969	0.404705	0.0259365	0.432779	0.420728	0.436939	0.260005	0.262945	0.262981	0.472876	0.368761	0.0287366	0.420108	0.0656326	0.0471578	0.0212284	0.0277478	0.115601	0.0198448	0.386487	0.0193326	0.282965	0.147684	0.122338	0.121127	0.0652382	0.0901741	0.185382	0.0941239
cg01447112	0.573043	0.7512	0.0708369	0.139014	0.588913	0.468883	0.479733	0.452284	0.534103	0.305778	0.414173	0.595187	0.732065	0.196737	0.330357	0.555992	0.112855	0.213168	0.0265169	0.452425	0.339198	0.267894	0.55794	0.201319	0.339015	0.15887	0.328402	0.0290367	0.270104	0.223763	0.183858	0.220256
cg01466017	0.700883	0.779658	0.201943	0.698272	0.604042	0.0771749	0.63739	0.170205	0.653989	0.371877	0.249194	0.577874	0.821986	0.805515	0.115891	0.573885	0.279394	0.282127	0.224135	0.428033	0.20495	0.195023	0.376201	0.331035	0.432206	0.212077	0.170082	0.318151	0.213916	0.217336	0.168029	0.243149
cg01469027	0.338254	0.649376	0.543952	0.382941	0.227213	0.671027	0.0763181	0.482851	0.49375	0.215557	0.156645	0.112034	0.769668	0.224122	0.114554	0.72309	0.082603	0.155325	0.113323	0.125361	0.110749	0.0802322	0.226235	0.106967	0.136179	0.134339	0.564045	0.0953147	0.110328	0.0824111	0.11058	0.125562
cg01481159	0.634185	0.771124	0.274023	0.562729	0.672896	0.701349	0.624192	0.593196	0.68872	0.277908	0.455514	0.501485	0.620095	0.495199	0.251001	0.693554	0.323299	0.312061	0.269559	0.486417	0.211369	0.302829	0.474831	0.386963	0.433811	0.324499	0.544096	0.330135	0.296146	0.301322	0.271149	0.31324
cg01487641	0.584352	0.58823	0.508513	0.576981	0.754488	0.0911702	0.712337	0.397562	0.718078	0.372587	0.189976	0.439936	0.79896	0.374667	0.397355	0.511841	0.222453	0.158724	0.126428	0.375814	0.404225	0.360366	0.586781	0.282212	0.420519	0.166695	0.199068	0.20098	0.295476	0.183372	0.138836	0.199821
cg01516258	0.782104	0.833461	0.731112	0.826549	0.827569	0.868204	0.78639	0.8195	0.840663	0.564484	0.682477	0.667056	0.827457	0.723286	0.468571	0.891942	0.532987	0.40518	0.516658	0.426387	0.430612	0.536091	0.720986	0.497557	0.647173	0.565107	0.762866	0.654281	0.445266	0.479294	0.526127	0.423388
cg01517740	0.599508	0.840311	0.217612	0.568912	0.785538	0.674079	0.650363	0.509219	0.743307	0.256747	0.368479	0.73909	0.789117	0.700281	0.248532	0.690878	0.286574	0.289264	0.275643	0.443205	0.283471	0.27197	0.542043	0.311769	0.48493	0.364214	0.462642	0.297846	0.31253	0.320128	0.319246	0.33119
cg01534145	0.514082	0.632305	0.113082	0.407349	0.583738	0.14422	0.543724	0.452163	0.622942	0.253196	0.371557	0.344366	0.708457	0.466936	0.146676	0.438558	0.125056	0.127433	0.069869	0.236628	0.180865	0.106997	0.405805	0.109996	0.350806	0.242598	0.276459	0.15667	0.168743	0.106034	0.0955704	0.130892
cg01559617	0.0139408	0.537096	0.363407	0.010681	0.343539	0.0150461	0.344338	0.0398572	0.514266	0.0186726	0.00582176	0.436176	0.696666	0.668495	0.00915262	0.572885	0.0211387	0.0130984	0.0145868	0.0734258	0.00820247	0.012924	0.323058	0.0144937	0.399489	0.0403248	0.00669611	0.0139302	0.0208063	0.0292534	0.0182927	0.0487996
cg01566592	0.795757	0.876279	0.677019	0.735711	0.89593	0.185725	0.808012	0.428532	0.872414	0.497779	0.615961	0.739391	0.895695	0.841044	0.397209	0.703587	0.195286	0.282636	0.368522	0.425362	0.428844	0.437559	0.803007	0.170426	0.595648	0.520816	0.196178	0.336081	0.475719	0.393258	0.443518	0.432144
cg01570424	0.388889	0.143797	0.0935206	0.492852	0.486282	0.119433	0.495831	0.132035	0.589735	0.288909	0.350066	0.490311	0.556191	0.520501	0.109753	0.560134	0.126945	0.098511	0.104888	0.100803	0.12599	0.107334	0.438557	0.0860556	0.410201	0.241447	0.12057	0.152693	0.0905007	0.0769481	0.122073	0.10583
cg01578017	0.582899	0.759976	0.64096	0.677114	0.795775	0.644198	0.763158	0.552612	0.757767	0.391359	0.454645	0.365473	0.758166	0.634118	0.428805	0.679725	0.409209	0.394645	0.204203	0.625969	0.4497	0.395429	0.584706	0.179537	0.489134	0.401684	0.612607	0.414175	0.341681	0.221086	0.193929	0.363428
cg01588438	0.254175	0.872547	0.649343	0.638562	0.744067	0.841408	0.230057	0.70232	0.770564	0.449323	0.387954	0.538964	0.86093	0.445223	0.548878	0.703752	0.351666	0.548532	0.23372	0.282051	0.268583	0.594252	0.584621	0.373224	0.616173	0.280379	0.637222	0.236904	0.400508	0.194388	0.226538	0.273268
cg01603847	0.691027	0.673252	0.419129	0.649421	0.765229	0.148032	0.671707	0.608804	0.700377	0.444936	0.481502	0.545837	0.791672	0.746067	0.31667	0.674019	0.240692	0.569708	0.180373	0.400936	0.317305	0.372059	0.586449	0.240318	0.511072	0.339957	0.204468	0.30822	0.321113	0.230061	0.237561	0.325238
cg01620580	0.505326	0.0852004	0.0733272	0.116303	0.742388	0.106165	0.563508	0.0526935	0.667055	0.319955	0.401219	0.472246	0.833703	0.740989	0.281477	0.792648	0.0779891	0.209503	0.114163	0.389777	0.197196	0.266693	0.562331	0.129919	0.346868	0.151938	0.175176	0.115879	0.148528	0.0597535	0.0424522	0.0627129
cg01627847	0.0248951	0.573647	0.32843	0.404966	0.580825	0.545713	0.445533	0.463081	0.507531	0.240879	0.140976	0.112736	0.595687	0.258922	0.192288	0.418776	0.0179401	0.062252	0.0640588	0.135755	0.0859799	0.187405	0.121903	0.0557439	0.228756	0.120787	0.443931	0.187812	0.177597	0.105098	0.0501218	0.0589806
cg01630690	0.659706	0.867305	0.716314	0.40625	0.867922	0.68691	0.75923	0.618017	0.753273	0.544114	0.563284	0.393862	0.666105	0.631997	0.370968	0.783127	0.326561	0.363198	0.285007	0.448348	0.315901	0.555195	0.5251	0.41994	0.568664	0.427534	0.4557	0.463261	0.443543	0.390818	0.368188	0.480259
cg01641792	0.167	0.0962227	0.391814	0.0821602	0.4966	0.771396	0.458626	0.362444	0.611028	0.676042	0.450223	0.184979	0.0914425	0.501199	0.701603	0.0642869	0.625487	0.712631	0.650117	0.586406	0.642956	0.355274	0.424323	0.47918	0.586487	0.549868	0.65267	0.74467	0.619813	0.654597	0.638821	0.710252
cg01705052	0.790297	0.709758	0.355111	0.73329	0.719219	0.582481	0.659438	0.43455	0.672101	0.455591	0.471492	0.59468	0.78172	0.601667	0.334027	0.684874	0.108423	0.358427	0.212639	0.499449	0.255825	0.214144	0.46561	0.127078	0.486545	0.324782	0.511068	0.223005	0.330074	0.213735	0.205394	0.292919
cg01718447	0.472364	0.490469	0.203835	0.637604	0.585316	0.0673814	0.625756	0.333866	0.586116	0.24679	0.141784	0.453408	0.490685	0.489057	0.118523	0.649704	0.119156	0.0603619	0.207367	0.342669	0.190683	0.112736	0.535258	0.0918925	0.373428	0.174597	0.0873282	0.110522	0.20266	0.157665	0.178633	0.157144
cg01739661	0.593019	0.753501	0.401529	0.432472	0.704622	0.16816	0.727971	0.615225	0.675445	0.347487	0.321408	0.327492	0.606107	0.641999	0.272531	0.668234	0.181874	0.210566	0.339891	0.378579	0.205556	0.18773	0.456121	0.22532	0.370938	0.232138	0.167023	0.242839	0.250932	0.221683	0.221935	0.325368
cg01743819	0.537601	0.77672	0.265434	0.354574	0.727516	0.426556	0.657529	0.396338	0.6178	0.373526	0.280924	0.411177	0.607051	0.479619	0.329605	0.669519	0.201936	0.368383	0.225952	0.510812	0.228158	0.178484	0.390137	0.132221	0.416938	0.235329	0.347846	0.223391	0.264634	0.227449	0.23467	0.250315
cg01779771	0.426622	0.505419	0.38398	0.575334	0.490826	0.223519	0.661321	0.52403	0.568371	0.365147	0.557349	0.34003	0.169039	0.391601	0.312683	0.607845	0.20754	0.16312	0.113671	0.45616	0.328306	0.258497	0.314826	0.144336	0.422237	0.268767	0.24454	0.251118	0.234834	0.156276	0.128392	0.195589
cg01783394	0.273124	0.141719	0.174312	0.168452	0.226052	0.242548	0.147987	0.167215	0.259728	0.648309	0.228558	0.45232	0.142397	0.356441	0.561882	0.168369	0.456012	0.591302	0.589966	0.706125	0.50123	0.471726	0.285735	0.581583	0.224221	0.484089	0.381107	0.478054	0.509434	0.541569	0.549803	0.664515
cg01785576	0.322293	0.767641	0.224301	0.682854	0.816066	0.625089	0.739715	0.468118	0.78387	0.464888	0.457614	0.582042	0.821246	0.610697	0.287829	0.767055	0.2516	0.247646	0.296124	0.411897	0.325967	0.248611	0.661776	0.323417	0.646266	0.379792	0.539524	0.37149	0.363102	0.288973	0.265799	0.412402
cg01791874	0.620081	0.630325	0.511158	0.437456	0.640325	0.780825	0.498918	0.462432	0.422436	0.370366	0.612273	0.421053	0.871904	0.632441	0.205759	0.478571	0.337209	0.313658	0.205385	0.498207	0.367731	0.198681	0.357705	0.197099	0.333241	0.116635	0.473347	0.340688	0.327323	0.27623	0.312543	0.348616
cg01793449	0.091031	0.671564	0.336487	0.298243	0.733533	0.301538	0.65228	0.550112	0.670932	0.0811109	0.0983099	0.293641	0.587644	0.155014	0.081524	0.733191	0.148501	0.0578177	0.192043	0.0682114	0.061257	0.0684932	0.35627	0.0614767	0.42835	0.283412	0.142248	0.133917	0.129156	0.0854227	0.0899192	0.105396
cg01803808	0.67179	0.618042	0.662918	0.61599	0.750099	0.621251	0.690123	0.615317	0.69292	0.538011	0.529796	0.664618	0.747931	0.764671	0.470852	0.749671	0.493729	0.381944	0.373746	0.499454	0.48392	0.409901	0.574419	0.291815	0.595131	0.434694	0.494584	0.473469	0.402318	0.37932	0.3567	0.387753
cg01808171	0.362642	0.609614	0.250805	0.460573	0.693674	0.571989	0.563195	0.366505	0.591414	0.193742	0.272102	0.226113	0.670258	0.280025	0.173163	0.573211	0.179141	0.207048	0.117557	0.280893	0.203274	0.147255	0.38609	0.144987	0.43019	0.253975	0.456071	0.176657	0.166786	0.151742	0.153749	0.149405
cg01808545	0.633839	0.788895	0.2654	0.592667	0.692885	0.117871	0.654062	0.32369	0.692658	0.181938	0.357849	0.527341	0.55318	0.416612	0.256531	0.741163	0.114105	0.241698	0.112894	0.21897	0.216694	0.23451	0.481976	0.342116	0.432791	0.214551	0.144411	0.119971	0.174961	0.126605	0.111772	0.137795
cg01811815	0.443429	0.158578	0.514415	0.312307	0.305092	0.271033	0.364255	0.470347	0.21221	0.617799	0.506823	0.538441	0.191107	0.573011	0.643599	0.380264	0.669952	0.746977	0.749292	0.692376	0.598455	0.602306	0.5082	0.712986	0.441953	0.582715	0.464969	0.572847	0.696252	0.638998	0.632668	0.677047
cg01815907	0.0524842	0.520216	0.152599	0.482453	0.511146	0.546466	0.552645	0.519489	0.470696	0.442606	0.055946	0.445054	0.556167	0.498469	0.0624593	0.481578	0.046755	0.0550004	0.0578975	0.0533712	0.0369423	0.0365384	0.482059	0.128687	0.484179	0.188869	0.509688	0.0397286	0.0311918	0.0440392	0.046006	0.0483891
cg01818853	0.41835	0.441053	0.636566	0.558195	0.384055	0.29342	0.80999	0.458135	0.486322	0.748724	0.664963	0.706714	0.34224	0.566677	0.844833	0.623815	0.791597	0.821472	0.8678	0.816245	0.858337	0.72903	0.71264	0.86758	0.703301	0.796276	0.633371	0.814162	0.789848	0.733906	0.792973	0.806863
cg01824969	0.528818	0.743341	0.136507	0.129807	0.754282	0.125401	0.516284	0.213608	0.669553	0.251276	0.356218	0.366076	0.773426	0.377289	0.129557	0.769128	0.130656	0.0712576	0.0779727	0.220969	0.150707	0.213309	0.472652	0.101193	0.497561	0.0828221	0.125384	0.141939	0.116117	0.153136	0.145714	0.206551
cg01876873	0.6094	0.516611	0.695137	0.435541	0.598275	0.723493	0.46623	0.795417	0.523182	0.784498	0.812936	0.767722	0.249893	0.725417	0.885963	0.683989	0.859569	0.881549	0.882884	0.86009	0.854342	0.894168	0.721676	0.897874	0.726757	0.837546	0.798489	0.883276	0.872763	0.843081	0.847019	0.896092
cg01886957	0.757613	0.799511	0.23433	0.647293	0.749035	0.588829	0.707111	0.304594	0.630588	0.176212	0.277569	0.404701	0.872463	0.624853	0.183107	0.651818	0.140712	0.354041	0.198967	0.22838	0.296962	0.261269	0.456255	0.257087	0.474035	0.136762	0.52339	0.183534	0.199779	0.181374	0.172421	0.205331
cg01907051	0.775197	0.905506	0.607287	0.69701	0.83977	0.25052	0.740195	0.539917	0.730247	0.301818	0.451531	0.40512	0.907954	0.729801	0.301347	0.787683	0.354173	0.271717	0.313582	0.365828	0.271755	0.374785	0.674301	0.217353	0.618794	0.33862	0.309423	0.284538	0.409209	0.29239	0.262157	0.413666
cg01910869	0.518336	0.709515	0.391327	0.561647	0.668935	0.652806	0.529931	0.411755	0.61286	0.371138	0.399791	0.456188	0.775586	0.470179	0.271381	0.688534	0.171987	0.280836	0.223174	0.363282	0.352341	0.285559	0.520204	0.236392	0.374043	0.345989	0.440064	0.28664	0.281526	0.190453	0.176802	0.336089
cg01914652	0.556027	0.376279	0.613512	0.294712	0.477405	0.399327	0.450721	0.443937	0.456168	0.623028	0.761077	0.558199	0.330921	0.794578	0.803803	0.492921	0.817791	0.813989	0.819997	0.843877	0.766197	0.772459	0.709636	0.84483	0.580604	0.629241	0.66721	0.794332	0.744181	0.639754	0.660817	0.737435
cg01916660	0.268455	0.577062	0.43946	0.446623	0.561398	0.343101	0.661285	0.528371	0.589309	0.432018	0.26704	0.459755	0.663272	0.440541	0.19394	0.590727	0.206467	0.152526	0.164961	0.224548	0.222842	0.211365	0.421507	0.143305	0.405034	0.270849	0.43826	0.147001	0.204508	0.156333	0.16256	0.232638
cg01922485	0.910071	0.385672	0.688082	0.636971	0.49671	0.747182	0.672683	0.514601	0.600327	0.968201	0.797328	0.874376	0.249147	0.781385	0.939115	0.931259	0.938857	0.932007	0.949859	0.946234	0.933677	0.952008	0.669816	0.92597	0.618246	0.94578	0.795175	0.92828	0.960123	0.977055	0.96548	0.97475
cg01939274	0.603503	0.801878	0.128346	0.584564	0.833445	0.139289	0.69541	0.584957	0.690104	0.269822	0.522525	0.639844	0.729586	0.809372	0.247841	0.765903	0.270051	0.28865	0.273045	0.537636	0.579347	0.349322	0.519597	0.34366	0.511072	0.348034	0.259148	0.131716	0.354348	0.198575	0.187884	0.263644
cg01939477	0.732223	0.839257	0.213965	0.602425	0.755634	0.0229947	0.670413	0.471004	0.654017	0.375494	0.392743	0.643463	0.82039	0.477787	0.347494	0.713416	0.228754	0.078906	0.199746	0.383297	0.161491	0.141184	0.498799	0.0646498	0.532535	0.19666	0.220961	0.455476	0.269202	0.261194	0.317498	0.31574
cg01950845	0.770791	0.734756	0.205367	0.0824498	0.644972	0.0555634	0.577955	0.449301	0.616077	0.360279	0.382104	0.564424	0.677725	0.583005	0.221701	0.733489	0.186049	0.101958	0.0547945	0.30624	0.123291	0.12015	0.330114	0.0707991	0.442343	0.214844	0.040446	0.272989	0.199051	0.136811	0.104196	0.178408
cg01963702	0.348966	0.332275	0.638702	0.557465	0.403637	0.443731	0.495764	0.639383	0.421896	0.740684	0.772416	0.79572	0.434626	0.669763	0.895679	0.483924	0.795856	0.834583	0.827172	0.756087	0.854518	0.858955	0.604889	0.862222	0.660136	0.780452	0.530373	0.787756	0.842646	0.831962	0.833843	0.85031
cg01975483	0.495593	0.655532	0.240322	0.545484	0.607522	0.139447	0.570253	0.211555	0.620245	0.19679	0.32301	0.388521	0.360002	0.451402	0.128099	0.623429	0.192355	0.139781	0.119727	0.134174	0.0888687	0.0982704	0.444792	0.134901	0.487133	0.304833	0.237369	0.284127	0.125427	0.102981	0.157992	0.231195
cg01975684	0.362008	0.213174	0.478266	0.539487	0.432299	0.528971	0.290684	0.438313	0.527301	0.793045	0.738116	0.627689	0.249272	0.575248	0.678437	0.385999	0.616146	0.755334	0.742051	0.767084	0.781844	0.798285	0.536403	0.802474	0.401726	0.729028	0.544315	0.556943	0.701747	0.781012	0.762001	0.801767
cg02002231	0.559346	0.658988	0.132935	0.344271	0.62808	0.0292105	0.619426	0.275815	0.603904	0.119535	0.397226	0.538041	0.614723	0.57076	0.0980528	0.619929	0.131486	0.105514	0.0975204	0.471764	0.0909091	0.200719	0.530935	0.134422	0.526199	0.170036	0.313175	0.131937	0.186218	0.127899	0.121024	0.163711
cg02018277	0.0336114	0.630944	0.228993	0.0507365	0.508506	0.154804	0.438995	0.488714	0.465716	0.376452	0.0294874	0.322028	0.614316	0.205044	0.082443	0.560832	0.0497292	0.0668452	0.0357143	0.0246015	0.0707468	0.0900435	0.406403	0.0211209	0.226928	0.0217432	0.217103	0.155949	0.10338	0.141798	0.190458	0.118905
cg02026062	0.32814	0.665607	0.277648	0.678166	0.638276	0.0304324	0.593106	0.431905	0.583791	0.369183	0.493831	0.518462	0.789531	0.433712	0.293869	0.569585	0.0573389	0.324733	0.0951392	0.434889	0.236344	0.405133	0.457028	0.150826	0.305189	0.344768	0.23174	0.103262	0.262201	0.185588	0.187752	0.238083
cg02040433	0.755737	0.0714635	0.0511464	0.0931793	0.773964	0.0703613	0.614976	0.030809	0.6467	0.111677	0.0828253	0.137703	0.852806	0.66111	0.158357	0.803087	0.05327	0.143355	0.0379709	0.0782729	0.0723473	0.0840416	0.339286	0.0681818	0.467328	0.091354	0.0548095	0.0547537	0.0405044	0.017437	0.0113933	0.0104741
cg02081701	0.747926	0.791283	0.315068	0.74422	0.756747	0.187939	0.668477	0.556029	0.700738	0.346693	0.30303	0.560045	0.80823	0.263089	0.219953	0.793212	0.177215	0.273408	0.183612	0.378109	0.306137	0.101646	0.409408	0.21581	0.506641	0.346413	0.235014	0.319773	0.22291	0.154522	0.174805	0.191815
cg02107879	0.0791393	0.165656	0.0687783	0.582275	0.459438	0.0873225	0.677288	0.151776	0.672185	0.0860949	0.327987	0.194202	0.161994	0.65617	0.0725776	0.758456	0.0609489	0.037983	0.0234487	0.111382	0.0966819	0.0840708	0.186425	0.0769911	0.437309	0.0833061	0.0580938	0.0832218	0.0549803	0.0674721	0.0974167	0.100567
cg02109394	0.558291	0.702452	0.227889	0.599303	0.620358	0.158053	0.446756	0.204505	0.608664	0.214452	0.495579	0.770961	0.683562	0.392836	0.208428	0.709177	0.303249	0.183673	0.159194	0.519682	0.318907	0.262542	0.532991	0.194325	0.354476	0.242962	0.171696	0.260406	0.216332	0.150021	0.177083	0.157693
cg02122410	0.78505	0.420451	0.705399	0.766716	0.489733	0.520298	0.434285	0.599808	0.485308	0.857085	0.840184	0.81615	0.502006	0.676013	0.929388	0.638593	0.881929	0.901389	0.934571	0.923942	0.924034	0.908654	0.777502	0.908103	0.71288	0.910329	0.705503	0.831052	0.902197	0.884885	0.913706	0.905397
cg02143364	0.578989	0.777626	0.567876	0.576387	0.762994	0.761714	0.588104	0.634947	0.57757	0.460827	0.47571	0.567131	0.777248	0.592634	0.304627	0.713107	0.490127	0.47543	0.397879	0.395545	0.27866	0.494285	0.416112	0.328385	0.43971	0.405035	0.516144	0.442281	0.293451	0.367015	0.339532	0.364354
cg02147695	0.179641	0.807087	0.324563	0.572412	0.61307	0.641244	0.511113	0.0951918	0.574079	0.185575	0.110956	0.237154	0.803013	0.741203	0.145704	0.550638	0.0666667	0.145851	0.0861876	0.342941	0.125668	0.100078	0.31661	0.0866812	0.229377	0.10675	0.33423	0.0823283	0.112071	0.0755597	0.0468027	0.162434
cg02150867	0.246503	0.616699	0.0750372	0.741976	0.520091	0.04811	0.505747	0.153547	0.505721	0.130002	0.183535	0.25192	0.382092	0.505919	0.405032	0.503795	0.132192	0.180667	0.144262	0.22821	0.173328	0.134238	0.105412	0.0710626	0.220109	0.0927445	0.139788	0.138485	0.194027	0.119668	0.126888	0.152934
cg02157552	0.569059	0.665448	0.433573	0.605495	0.619018	0.580639	0.598946	0.565763	0.618429	0.505959	0.526852	0.477374	0.649839	0.554852	0.295042	0.578277	0.311084	0.303374	0.190619	0.327686	0.261859	0.159292	0.514296	0.0333928	0.508073	0.355576	0.519801	0.271709	0.33128	0.168872	0.39807	0.489303
cg02169734	0.296606	0.146023	0.0597005	0.353843	0.585948	0.0208479	0.0164026	0.328326	0.558939	0.0271119	0.286268	0.202094	0.678548	0.165609	0.0219316	0.530612	0.0195385	0.0196503	0.0874202	0.0321876	0.0219855	0.0190539	0.225117	0.0285042	0.239579	0.056575	0.0168971	0.0181977	0.0544895	0.0419991	0.0401683	0.08338
cg02193611	0.618064	0.731028	0.441629	0.540185	0.632162	0.192504	0.517175	0.25586	0.643431	0.398817	0.424111	0.526107	0.545213	0.528731	0.246591	0.59671	0.27148	0.300503	0.303934	0.334431	0.298992	0.242188	0.442911	0.194082	0.4093	0.230521	0.172243	0.338916	0.266913	0.27539	0.212587	0.261405
cg02216246	0.665833	0.762883	0.323147	0.671176	0.634997	0.103021	0.638843	0.563863	0.647675	0.379893	0.413718	0.39406	0.794785	0.430463	0.264058	0.608007	0.152744	0.140364	0.17653	0.101675	0.190968	0.142857	0.458246	0.109693	0.3048	0.322206	0.29518	0.263305	0.215531	0.235443	0.332771	0.34477
cg02227188	0.523837	0.557248	0.570006	0.665698	0.660804	0.758203	0.722935	0.634919	0.607152	0.254429	0.212432	0.426076	0.813208	0.603898	0.183893	0.751621	0.293888	0.255331	0.187699	0.213307	0.175538	0.293838	0.480349	0.262304	0.390429	0.223313	0.566172	0.3652	0.209356	0.187723	0.232976	0.22793
cg02231249	0.542267	0.540936	0.608623	0.822618	0.659269	0.732038	0.503259	0.787023	0.534065	0.908568	0.739561	0.817867	0.312782	0.59648	0.865203	0.529483	0.864976	0.87749	0.89888	0.930282	0.918276	0.89455	0.716549	0.924569	0.747338	0.849572	0.852926	0.829293	0.892768	0.901677	0.902479	0.89064
cg02240446	0.715163	0.672988	0.228251	0.646616	0.679037	0.0670187	0.653151	0.354064	0.631517	0.264865	0.391211	0.488125	0.454489	0.357399	0.148275	0.498109	0.152482	0.283313	0.0971555	0.325266	0.20706	0.264477	0.364278	0.0423139	0.363931	0.380002	0.135922	0.209374	0.302667	0.275461	0.25449	0.277407
cg02246645	0.52145	0.71877	0.301263	0.069796	0.668238	0.0856444	0.475663	0.215984	0.514687	0.359649	0.281122	0.459885	0.558344	0.377038	0.0629283	0.587725	0.114424	0.0782525	0.133976	0.333824	0.190181	0.0825618	0.399858	0.0717108	0.287499	0.156021	0.124798	0.115116	0.136758	0.111186	0.101559	0.144009
cg02279670	0.417397	0.0460852	0.0358849	0.321826	0.604571	0.0181807	0.505175	0.338013	0.542779	0.209106	0.421298	0.415664	0.670125	0.499162	0.144581	0.592855	0.0866411	0.0774831	0.0328073	0.164174	0.191014	0.0427238	0.42349	0.0857411	0.437078	0.125691	0.226883	0.0820647	0.117569	0.0931578	0.108667	0.113322
cg02285102	0.450471	0.361882	0.663142	0.278947	0.472868	0.520107	0.379715	0.384888	0.385167	0.701683	0.775665	0.659422	0.215605	0.583642	0.732163	0.4972	0.827422	0.737695	0.733447	0.691531	0.643878	0.758385	0.567091	0.801121	0.64554	0.724212	0.602192	0.732984	0.677956	0.705013	0.69695	0.766647
cg02298058	0.405859	0.60103	0.422515	0.743665	0.3172	0.704275	0.376072	0.594712	0.459424	0.354678	0.0824146	0.33256	0.740398	0.533909	0.146692	0.765019	0.238885	0.178065	0.161056	0.0705541	0.116926	0.169457	0.189007	0.219568	0.315782	0.151452	0.425132	0.163947	0.173969	0.224145	0.200974	0.164327
cg02300154	0.457029	0.795122	0.428073	0.634655	0.592159	0.738286	0.580837	0.421958	0.549645	0.333985	0.39273	0.371378	0.768363	0.345387	0.166576	0.452565	0.188157	0.203366	0.098957	0.368206	0.418935	0.374246	0.404001	0.136261	0.334622	0.253764	0.552905	0.154428	0.261745	0.255363	0.250101	0.276373
cg02318629	0.566234	0.58169	0.25	0.430423	0.599004	0.0946415	0.530364	0.496225	0.518734	0.232309	0.299555	0.325577	0.630018	0.20059	0.146934	0.607288	0.320993	0.111393	0.109956	0.132612	0.167584	0.129528	0.426938	0.0999237	0.414018	0.192319	0.226743	0.158975	0.18965	0.208356	0.220994	0.151216
cg02320862	0.346306	0.668389	0.374958	0.509262	0.761006	0.678651	0.604015	0.580397	0.60819	0.350862	0.541974	0.632236	0.795714	0.546621	0.297885	0.749066	0.284709	0.21069	0.20758	0.364194	0.322645	0.168987	0.525262	0.221005	0.419391	0.417866	0.604584	0.216123	0.259758	0.176192	0.175283	0.263868
cg02322989	0.688319	0.0740416	0.177735	0.56226	0.494512	0.123943	0.63035	0.361517	0.607094	0.333165	0.279196	0.159502	0.64966	0.637687	0.2764	0.730739	0.093247	0.234692	0.206385	0.415503	0.215544	0.246977	0.311222	0.118988	0.362228	0.262335	0.128215	0.149171	0.198341	0.109236	0.13779	0.155837
cg02325540	0.550816	0.733545	0.275383	0.0746988	0.655777	0.0399244	0.583146	0.419248	0.586035	0.200438	0.0818424	0.201801	0.562449	0.463965	0.167902	0.696275	0.075084	0.0685221	0.0511959	0.234743	0.17224	0.183275	0.498379	0.0780985	0.462133	0.183413	0.0915625	0.0854677	0.155722	0.18344	0.166949	0.21395
cg02326806	0.663947	0.686805	0.367266	0.455235	0.598344	0.582527	0.66632	0.70635	0.734028	0.299195	0.519771	0.511022	0.74799	0.414212	0.244349	0.716462	0.304639	0.17068	0.215091	0.399695	0.182449	0.229469	0.520129	0.186784	0.604016	0.460903	0.384024	0.364748	0.300334	0.186708	0.154611	0.203126
cg02329038	0.662009	0.374406	0.513715	0.575708	0.666732	0.750604	0.678202	0.620481	0.679468	0.4154	0.563396	0.513744	0.758498	0.741865	0.360699	0.757114	0.446025	0.366575	0.373682	0.276529	0.397798	0.396386	0.507839	0.337618	0.413454	0.332249	0.582403	0.50298	0.321299	0.397517	0.381834	0.304974
cg02340083	0.701919	0.832007	0.469413	0.380649	0.714713	0.095732	0.600249	0.375015	0.62902	0.421854	0.319361	0.436718	0.762381	0.419527	0.313971	0.65581	0.18716	0.266856	0.171899	0.544992	0.292519	0.37247	0.555253	0.172283	0.395851	0.236553	0.169171	0.182867	0.30432	0.263022	0.248309	0.284884
cg02362467	0.475384	0.544906	0.437301	0.496055	0.634983	0.0271382	0.572648	0.215071	0.557295	0.243144	0.334239	0.351689	0.577119	0.498097	0.093747	0.636485	0.108246	0.0824598	0.212147	0.263496	0.0821127	0.236935	0.380949	0.146966	0.473652	0.194483	0.158206	0.10991	0.183104	0.103509	0.14163	0.134927
cg02367144	0.604949	0.719654	0.566188	0.760317	0.857605	0.364033	0.720203	0.319634	0.634176	0.478721	0.592586	0.707537	0.574717	0.638467	0.422145	0.830531	0.199521	0.374825	0.273453	0.363385	0.467964	0.380574	0.598781	0.447879	0.509301	0.397509	0.421793	0.289979	0.417152	0.280555	0.310635	0.38659
cg02397720	0.158208	0.0765076	0.295258	0.0727824	0.288679	0.485652	0.375961	0.343884	0.354093	0.565285	0.310877	0.389232	0.13473	0.273964	0.583375	0.598947	0.396386	0.52886	0.572851	0.626721	0.541066	0.704539	0.395629	0.529061	0.601619	0.510513	0.451517	0.594017	0.513657	0.553102	0.608739	0.642669
cg02401399	0.509166	0.474475	0.369103	0.272955	0.632388	0.0695096	0.666268	0.53477	0.648879	0.227447	0.416756	0.298527	0.605343	0.603011	0.24532	0.646104	0.214067	0.196398	0.203289	0.3401	0.269355	0.301455	0.493558	0.108926	0.425373	0.236518	0.155672	0.162277	0.23204	0.107521	0.144833	0.160053
cg02420480	0.317614	0.308299	0.465159	0.304569	0.41108	0.344416	0.347498	0.362722	0.373864	0.65111	0.609245	0.520765	0.314376	0.554784	0.702413	0.374628	0.703644	0.652156	0.648138	0.788095	0.599867	0.675065	0.590509	0.67842	0.511977	0.69851	0.517647	0.670599	0.690883	0.567736	0.572983	0.735154
cg02443967	0.572499	0.504055	0.578107	0.552952	0.482014	0.514219	0.511818	0.55371	0.519366	0.686599	0.770516	0.704046	0.482269	0.675279	0.676573	0.534735	0.765119	0.929405	0.964083	0.891575	0.848629	0.944671	0.626408	0.94378	0.595691	0.731814	0.554969	0.715482	0.918043	0.849656	0.797655	0.819241
cg02445664	0.727262	0.620307	0.148805	0.173651	0.581327	0.0559934	0.596155	0.134588	0.563092	0.156118	0.535131	0.345744	0.717569	0.634325	0.137017	0.715725	0.0517743	0.318481	0.0588325	0.440907	0.173962	0.263509	0.474368	0.0715084	0.349071	0.187948	0.295839	0.096779	0.188034	0.0909869	0.126918	0.159698
cg02452944	0.685558	0.810298	0.495185	0.65254	0.718687	0.729838	0.712445	0.596434	0.717302	0.53125	0.522294	0.396532	0.811543	0.718856	0.280218	0.717093	0.375184	0.428826	0.420874	0.346365	0.341111	0.31914	0.562843	0.202289	0.564987	0.364121	0.642766	0.45934	0.419457	0.384852	0.488743	0.439216
cg02454806	0.545666	0.772701	0.191344	0.482214	0.718284	0.595757	0.648184	0.361693	0.620405	0.222333	0.478494	0.3505	0.782527	0.643231	0.222282	0.685907	0.255027	0.230136	0.178587	0.381516	0.224269	0.415628	0.292852	0.138141	0.425508	0.281035	0.380303	0.175221	0.224652	0.231798	0.202651	0.23856
cg02468320	0.2249	0.113919	0.436849	0.148189	0.304422	0.182491	0.35246	0.458056	0.280581	0.425294	0.254872	0.12746	0.144037	0.410172	0.54528	0.3785	0.492724	0.630758	0.57556	0.473512	0.639806	0.534538	0.376994	0.609395	0.491182	0.431612	0.385646	0.503392	0.457614	0.495866	0.512505	0.498048
cg02472348	0.756739	0.670041	0.084005	0.634881	0.627516	0.0317612	0.610449	0.418991	0.521034	0.159726	0.153869	0.264978	0.677958	0.489747	0.0181248	0.535509	0.0519187	0.0692641	0.0437626	0.132239	0.0719472	0.182469	0.180371	0.066368	0.197394	0.113085	0.0372603	0.0646989	0.0935714	0.0535272	0.0710271	0.111299
cg02478448	0.707111	0.859402	0.497924	0.71219	0.778946	0.121636	0.709581	0.634565	0.697454	0.49391	0.601215	0.542225	0.802482	0.652065	0.273168	0.707725	0.279702	0.409249	0.219908	0.36969	0.327417	0.300794	0.58467	0.311294	0.599148	0.372141	0.363379	0.256633	0.305565	0.237164	0.375327	0.411859
cg02484732	0.438237	0.401706	0.329723	0.212415	0.358333	0.15591	0.298185	0.458559	0.237136	0.64216	0.360393	0.625107	0.239982	0.248555	0.656825	0.323014	0.525016	0.755663	0.61519	0.566836	0.514583	0.596763	0.589077	0.639862	0.403879	0.538984	0.426932	0.570492	0.632798	0.662809	0.572694	0.616444
cg02485200	0.519953	0.59956	0.034704	0.467415	0.545998	0.0354969	0.581496	0.115644	0.575813	0.416901	0.0504361	0.474232	0.523607	0.379725	0.0591988	0.567062	0.195909	0.0389962	0.0481447	0.037294	0.0358759	0.0314601	0.486316	0.0365809	0.513778	0.137974	0.0453527	0.0489189	0.128064	0.060141	0.0751416	0.0923441
cg02511666	0.54657	0.869	0.587034	0.268766	0.796722	0.103904	0.6157	0.47177	0.616432	0.398877	0.379078	0.752308	0.747675	0.549106	0.348987	0.664112	0.238792	0.255915	0.184623	0.486042	0.394733	0.475828	0.534476	0.185308	0.444709	0.331761	0.25076	0.274042	0.330373	0.212618	0.211645	0.270308
cg02513449	0.668766	0.255414	0.31281	0.240217	0.264245	0.336882	0.597622	0.234605	0.222437	0.547471	0.390277	0.400243	0.175921	0.286535	0.700579	0.215989	0.656119	0.636157	0.633184	0.563027	0.665842	0.547793	0.51463	0.576304	0.278116	0.517905	0.524215	0.653776	0.574457	0.584316	0.678606	0.648182
cg02526522	0.671387	0.770111	0.213646	0.17284	0.514311	0.117179	0.593553	0.123139	0.682744	0.132797	0.140217	0.291899	0.659319	0.41713	0.15081	0.772185	0.119664	0.128733	0.256986	0.134916	0.153247	0.15269	0.354933	0.147655	0.322151	0.0997468	0.155785	0.127053	0.132808	0.0950296	0.123954	0.142247
cg02527047	0.258986	0.672455	0.140083	0.619874	0.623624	0.155916	0.442002	0.502512	0.469155	0.210777	0.192132	0.342329	0.573217	0.204215	0.148876	0.628872	0.170055	0.134524	0.103513	0.141411	0.1335	0.182704	0.274488	0.14518	0.276763	0.0885341	0.158382	0.160901	0.153972	0.145769	0.155257	0.180997
cg02566288	0.566629	0.727166	0.463977	0.515943	0.501876	0.0417285	0.582091	0.475514	0.385864	0.0650265	0.401114	0.276253	0.642067	0.48513	0.0360775	0.1423	0.0963338	0.1347	0.136881	0.272301	0.187151	0.11593	0.43718	0.0334427	0.301156	0.193667	0.149488	0.129094	0.159417	0.178547	0.0672765	0.106853
cg02569778	0.30399	0.685177	0.145766	0.259394	0.667916	0.113564	0.565516	0.410914	0.53899	0.12451	0.171926	0.336449	0.618796	0.507723	0.0931514	0.632621	0.151732	0.127536	0.10303	0.134497	0.132234	0.0869565	0.27178	0.133667	0.372579	0.125216	0.149144	0.209876	0.102789	0.131049	0.137732	0.195433
cg02575448	0.257273	0.540623	0.2259	0.641855	0.507686	0.560221	0.49153	0.570356	0.658153	0.377559	0.22982	0.545492	0.737624	0.459016	0.267302	0.737641	0.217881	0.252433	0.209055	0.246448	0.188909	0.281813	0.371063	0.230417	0.444702	0.290505	0.470748	0.238154	0.242105	0.169542	0.275556	0.251588
cg02587316	0.618347	0.787365	0.37847	0.489263	0.738291	0.633618	0.680824	0.547156	0.659588	0.538669	0.496769	0.508524	0.713195	0.558261	0.315279	0.681723	0.172881	0.116831	0.146198	0.166827	0.286139	0.196478	0.589775	0.0730618	0.572706	0.208869	0.551615	0.24024	0.263314	0.204228	0.424348	0.495328
cg02588107	0.437669	0.729526	0.368293	0.504775	0.636784	0.0757913	0.526542	0.0813063	0.588637	0.233449	0.232581	0.203128	0.808012	0.43287	0.122957	0.675761	0.0791926	0.0877542	0.112095	0.0862573	0.0862102	0.109687	0.472591	0.0714535	0.272085	0.0797872	0.109265	0.163543	0.08145	0.0878847	0.100342	0.0951676
cg02611744	0.610756	0.763124	0.643921	0.69392	0.720604	0.744559	0.638338	0.623933	0.675435	0.495911	0.663363	0.589348	0.818595	0.805809	0.45106	0.675468	0.319159	0.580602	0.210661	0.572197	0.539034	0.503225	0.602724	0.270149	0.459257	0.564927	0.565069	0.411687	0.448541	0.372331	0.40177	0.400888
cg02621694	0.625643	0.754421	0.191953	0.112349	0.72569	0.0901827	0.615921	0.143226	0.680418	0.315505	0.347435	0.336605	0.45894	0.383453	0.148011	0.702741	0.129006	0.146513	0.172441	0.209558	0.174085	0.16386	0.434229	0.202811	0.397765	0.213458	0.0952452	0.231423	0.132453	0.172501	0.221706	0.233327
cg02636497	0.106351	0.104757	0.209961	0.148801	0.646788	0.0705991	0.710627	0.280919	0.704375	0.0423067	0.113868	0.487624	0.849088	0.648042	0.100486	0.802375	0.0992657	0.109726	0.100924	0.109288	0.115887	0.0967427	0.575334	0.0854908	0.624959	0.0723653	0.0680525	0.183995	0.0846875	0.0711765	0.0804538	0.0831225
cg02649987	0.33142	0.671613	0.056543	0.0795943	0.592883	0.0571627	0.545794	0.33538	0.533142	0.119293	0.254478	0.267775	0.669728	0.501117	0.2	0.299033	0.140451	0.0787469	0.0657861	0.252117	0.0691482	0.0578563	0.333402	0.126852	0.388777	0.0885475	0.0765708	0.114675	0.132504	0.0846371	0.115476	0.167653
cg02650317	0.602557	0.660464	0.152537	0.622734	0.444581	0.0427315	0.652313	0.585551	0.618847	0.103955	0.264773	0.331275	0.704708	0.339141	0.197507	0.519506	0.0474532	0.0736701	0.222643	0.142599	0.0692442	0.0478898	0.531189	0.224143	0.498233	0.0891659	0.14272	0.182901	0.142297	0.162806	0.0977139	0.137624
cg02653559	0.520418	0.855	0.317132	0.373802	0.805198	0.698878	0.674556	0.433557	0.764493	0.460593	0.387232	0.285586	0.726246	0.423906	0.356431	0.626111	0.350245	0.254276	0.160631	0.461185	0.316813	0.258792	0.489579	0.167982	0.469224	0.297468	0.521191	0.352804	0.339639	0.287837	0.357175	0.348177
cg02656594	0.25226	0.275918	0.628735	0.366444	0.407599	0.379288	0.378601	0.374768	0.46152	0.516165	0.582881	0.467492	0.220619	0.425548	0.679886	0.330208	0.638598	0.690584	0.658432	0.681951	0.595178	0.611329	0.610945	0.652967	0.52188	0.710369	0.574955	0.636163	0.602225	0.571799	0.560847	0.660719
cg02656871	0.607614	0.268728	0.830703	0.46038	0.61546	0.93706	0.362887	0.226136	0.110783	0.192902	0.798744	0.822079	0.380711	0.78179	0.949872	0.945563	0.889395	0.929133	0.87697	0.959612	0.943554	0.961157	0.920231	0.907153	0.816831	0.952444	0.933887	0.911246	0.804954	0.827307	0.854445	0.873429
cg02667667	0.734459	0.780806	0.241066	0.388005	0.768124	0.0900746	0.581506	0.428334	0.654609	0.205556	0.28608	0.23022	0.762061	0.240828	0.0735971	0.504893	0.120614	0.172338	0.167899	0.360238	0.18026	0.153374	0.370418	0.134167	0.389045	0.0696175	0.111988	0.176288	0.115987	0.155253	0.120125	0.18239
cg02700891	0.656094	0.737698	0.588755	0.597799	0.73792	0.71036	0.639512	0.60226	0.626619	0.449798	0.505557	0.619257	0.720037	0.57189	0.33503	0.702454	0.321237	0.331561	0.142886	0.488024	0.319352	0.316377	0.645848	0.208047	0.549576	0.256757	0.598873	0.479571	0.378967	0.327958	0.374723	0.404714
cg02706110	0.112631	0.600589	0.218046	0.550617	0.585692	0.630054	0.536756	0.521413	0.465308	0.407585	0.119099	0.461127	0.689309	0.39088	0.0946464	0.543417	0.139119	0.099842	0.10561	0.110613	0.114591	0.122668	0.513092	0.197178	0.424646	0.151688	0.499891	0.133224	0.0772527	0.0980564	0.100453	0.101268
cg02711801	0.655385	0.66234	0.490017	0.126808	0.805122	0.123162	0.684565	0.240304	0.678844	0.210406	0.559449	0.561438	0.802492	0.728676	0.183369	0.710909	0.133378	0.158352	0.112999	0.391254	0.214581	0.160085	0.546836	0.178296	0.379994	0.17957	0.154181	0.119859	0.174068	0.08644	0.0831025	0.154916
cg02712194	0.612155	0.631339	0.284553	0.467098	0.637631	0.141362	0.67695	0.231934	0.654838	0.349158	0.413431	0.470207	0.549613	0.502086	0.27618	0.521041	0.242999	0.322812	0.13653	0.323179	0.263382	0.276505	0.359542	0.279184	0.366734	0.277325	0.215049	0.229958	0.223169	0.164457	0.195931	0.308713
cg02732804	0.497638	0.663116	0.283136	0.325798	0.610275	0.273936	0.630389	0.123455	0.682526	0.191334	0.34363	0.528111	0.508948	0.413932	0.189468	0.711451	0.125258	0.15418	0.13659	0.144915	0.148978	0.151581	0.41876	0.114725	0.453399	0.100331	0.142857	0.202585	0.163579	0.177532	0.173195	0.105572
cg02756375	0.540405	0.576902	0.270795	0.481505	0.679681	0.251153	0.540735	0.477262	0.631375	0.38513	0.413332	0.4498	0.736797	0.436571	0.218486	0.628745	0.211074	0.280898	0.174572	0.430747	0.235794	0.148776	0.555417	0.196904	0.420098	0.205596	0.241319	0.16727	0.281303	0.224609	0.219122	0.27401
cg02765913	0.391095	0.630473	0.119812	0.289833	0.544566	0.0975974	0.408197	0.445324	0.507053	0.101185	0.169902	0.194805	0.561524	0.319987	0.0643606	0.382698	0.108119	0.0752558	0.0711767	0.0491405	0.0608226	0.0404818	0.291009	0.0547976	0.275647	0.0559833	0.102687	0.0904031	0.0613568	0.0523911	0.0721492	0.144784
cg02774186	0.571511	0.674519	0.335524	0.631661	0.623242	0.116334	0.637008	0.573303	0.653115	0.220474	0.469626	0.629442	0.658804	0.137414	0.30689	0.629992	0.208793	0.158763	0.361751	0.516881	0.398311	0.297923	0.519082	0.14686	0.263616	0.232873	0.218758	0.15478	0.373234	0.211146	0.198098	0.247726
cg02779870	0.344501	0.752717	0.293741	0.443898	0.703806	0.174447	0.662202	0.358677	0.699654	0.334216	0.304144	0.393092	0.759073	0.431898	0.155039	0.641097	0.210145	0.14899	0.213586	0.137083	0.222385	0.159801	0.483871	0.17018	0.379923	0.234748	0.154161	0.161871	0.151642	0.121719	0.19128	0.257877
cg02789515	0.362346	0.248359	0.546185	0.511897	0.466099	0.514027	0.426273	0.495083	0.353055	0.795507	0.724598	0.611544	0.265668	0.63711	0.889259	0.27866	0.883845	0.910978	0.843955	0.88612	0.831832	0.873289	0.633662	0.876483	0.678958	0.8458	0.681858	0.814918	0.884157	0.90103	0.871098	0.890535
cg02799411	0.537714	0.338583	0.506296	0.32473	0.433806	0.357679	0.4431	0.296824	0.432708	0.708462	0.68621	0.663557	0.38851	0.621688	0.702396	0.346062	0.745627	0.773962	0.81953	0.792863	0.76887	0.793609	0.742548	0.674101	0.610788	0.68247	0.51756	0.579452	0.73835	0.672779	0.708822	0.683097
cg02809746	0.415742	0.758856	0.415075	0.639145	0.767946	0.555488	0.577075	0.390164	0.597777	0.210221	0.543972	0.263193	0.729466	0.348066	0.402457	0.442838	0.194227	0.21041	0.238082	0.332861	0.274357	0.508371	0.585564	0.170752	0.387319	0.250837	0.433443	0.232388	0.289892	0.186159	0.210877	0.245149
cg02830865	0.640955	0.824865	0.233333	0.530286	0.743248	0.194444	0.674007	0.442245	0.7519	0.315682	0.566886	0.419528	0.839406	0.526124	0.572897	0.584386	0.180108	0.479248	0.46633	0.499086	0.335378	0.339956	0.459242	0.316598	0.565177	0.48938	0.236879	0.584652	0.171467	0.1199	0.195508	0.216086
cg02858118	0.0767822	0.710244	0.135295	0.475243	0.746651	0.129301	0.0758949	0.566023	0.621924	0.232395	0.0668887	0.32595	0.796443	0.298699	0.0965848	0.650719	0.110737	0.0743265	0.0820495	0.0608874	0.0873706	0.109504	0.400556	0.0589939	0.422963	0.108083	0.0919831	0.0817346	0.0841225	0.057761	0.10777	0.0963137
cg02864844	0.583333	0.791353	0.0816691	0.537598	0.69081	0.675129	0.64016	0.511293	0.668695	0.377157	0.382531	0.439225	0.674214	0.523207	0.147789	0.687488	0.369729	0.178413	0.178368	0.309019	0.284477	0.19494	0.547909	0.0791258	0.522139	0.36805	0.489853	0.308861	0.311037	0.309639	0.326027	0.306773
cg02866454	0.271481	0.760378	0.144509	0.577516	0.853503	0.342967	0.59748	0.515177	0.733237	0.167069	0.158713	0.325185	0.89159	0.65739	0.126179	0.709001	0.159839	0.128856	0.0991331	0.132494	0.084083	0.0770616	0.564696	0.193355	0.507137	0.251686	0.390541	0.224996	0.148555	0.192757	0.173723	0.287986
cg02886408	0.462993	0.644352	0.209756	0.451422	0.669365	0.0811382	0.637193	0.278409	0.597662	0.371899	0.435696	0.460286	0.739374	0.659293	0.195332	0.682517	0.158704	0.171228	0.0896617	0.351299	0.318683	0.195026	0.411294	0.065429	0.370806	0.186533	0.162977	0.165612	0.249699	0.126151	0.18559	0.280787
cg02909136	0.622132	0.486045	0.403229	0.638682	0.624507	0.154473	0.629135	0.367217	0.63046	0.357173	0.395635	0.503999	0.785775	0.513252	0.372138	0.654283	0.104572	0.186095	0.168499	0.236608	0.339123	0.138076	0.54436	0.228078	0.462748	0.446016	0.292399	0.28446	0.366262	0.269524	0.291717	0.2661
cg02916312	0.371124	0.41738	0.0180532	0.378133	0.643947	0.0165086	0.631628	0.100036	0.601122	0.177417	0.261135	0.410769	0.527445	0.449255	0.0499925	0.529878	0.0507623	0.0246722	0.0251979	0.0613503	0.0428512	0.0294844	0.460777	0.0346548	0.498207	0.0969759	0.0409457	0.0446064	0.0764127	0.0931418	0.0575911	0.110729
cg02957700	0.554492	0.683992	0.483077	0.633263	0.650632	0.0790205	0.618437	0.563692	0.630863	0.417253	0.386354	0.418772	0.76175	0.590529	0.392782	0.660521	0.207791	0.32941	0.124022	0.499699	0.246374	0.367457	0.365145	0.316234	0.420177	0.304152	0.201005	0.277848	0.359227	0.339194	0.291956	0.429495
cg02961004	0.347578	0.752127	0.468354	0.546637	0.809905	0.319864	0.67501	0.318218	0.68489	0.259029	0.396142	0.386299	0.434783	0.802724	0.245298	0.758287	0.283208	0.289212	0.371275	0.375	0.354917	0.364035	0.432684	0.140514	0.540512	0.420122	0.229615	0.138336	0.262676	0.272821	0.223794	0.266991
cg02965391	0.193146	0.312364	0.4375	0.249424	0.35168	0.515389	0.368058	0.378135	0.384867	0.653487	0.489668	0.375494	0.249438	0.440433	0.606178	0.309207	0.572606	0.670621	0.630998	0.629462	0.561176	0.692103	0.490048	0.670732	0.344988	0.608063	0.573735	0.606696	0.643473	0.720193	0.689273	0.71394
cg02972749	0.498468	0.706936	0.409338	0.534112	0.561948	0.685906	0.621729	0.542424	0.372208	0.421424	0.237038	0.332589	0.770423	0.475588	0.151576	0.69864	0.215828	0.301787	0.213796	0.305504	0.239965	0.302575	0.281117	0.169359	0.450924	0.176417	0.510556	0.300218	0.227723	0.193008	0.197072	0.197194
cg02984614	0.52612	0.631362	0.352484	0.114868	0.48768	0.0470701	0.604326	0.324219	0.544399	0.260882	0.490418	0.292377	0.648535	0.371252	0.106126	0.618648	0.0662045	0.244796	0.0682344	0.274498	0.263393	0.224833	0.436214	0.0601006	0.338581	0.19843	0.0584094	0.110643	0.190664	0.193127	0.152383	0.210931
cg03001260	0.599717	0.559497	0.0216376	0.0140733	0.701016	0.0173201	0.601761	0.0203324	0.595275	0.0118351	0.0214601	0.382345	0.753783	0.429552	0.012689	0.546766	0.0241993	0.0188817	0.0179406	0.0185548	0.0116129	0.020274	0.467486	0.0322245	0.449141	0.0677765	0.0239718	0.0274549	0.0359481	0.0172137	0.0255312	0.0240664
cg03011535	0.574973	0.677765	0.0959835	0.570333	0.614371	0.364102	0.584547	0.594033	0.616393	0.480482	0.250789	0.305881	0.693938	0.255986	0.0938282	0.516714	0.203895	0.418235	0.131367	0.111919	0.0761567	0.0386073	0.484416	0.0545815	0.405229	0.0631532	0.4695	0.384848	0.256685	0.305165	0.308183	0.332561
cg03015784	0.579015	0.708199	0.257878	0.495268	0.628981	0.0383252	0.649574	0.0699891	0.613388	0.302688	0.309985	0.352411	0.504266	0.564123	0.177404	0.638151	0.06938	0.199239	0.117632	0.403133	0.277585	0.382204	0.510664	0.169136	0.426619	0.25426	0.142829	0.132202	0.226726	0.128887	0.0865708	0.136317
cg03030717	0.116962	0.840796	0.121999	0.147017	0.759198	0.054972	0.0527301	0.673031	0.659032	0.451149	0.130293	0.244711	0.658402	0.537977	0.0655382	0.722374	0.0968215	0.122999	0.115515	0.259537	0.100648	0.210765	0.466076	0.0842504	0.258395	0.159782	0.0916125	0.11944	0.148055	0.0901993	0.143235	0.156452
cg03048083	0.0340237	0.636081	0.325471	0.418009	0.639275	0.540865	0.495234	0.553096	0.588083	0.288901	0.175718	0.131245	0.674693	0.201226	0.200161	0.465573	0.0391679	0.114485	0.0806985	0.156784	0.104437	0.179001	0.106805	0.0467087	0.258689	0.163349	0.49219	0.092536	0.190268	0.130103	0.0554826	0.0705089
cg03060201	0.436291	0.0445531	0.459931	0.0303605	0.581184	0.633598	0.631982	0.0378728	0.610997	0.240488	0.379042	0.4055	0.747707	0.243616	0.357217	0.632502	0.0804568	0.358224	0.0362722	0.259077	0.189011	0.106657	0.576029	0.0844213	0.450681	0.0337387	0.472677	0.20197	0.188188	0.0782216	0.0312251	0.10857
cg03063658	0.15911	0.185147	0.216702	0.134754	0.2766	0.189247	0.561474	0.322251	0.23627	0.624851	0.360739	0.372665	0.159576	0.239768	0.571458	0.227984	0.456081	0.571499	0.630061	0.526557	0.507784	0.517832	0.398194	0.567825	0.412323	0.454464	0.38105	0.567297	0.526252	0.533385	0.598588	0.626687
cg03087607	0.526559	0.749761	0.558077	0.539867	0.444353	0.652847	0.629835	0.546049	0.651014	0.443827	0.42455	0.421286	0.654873	0.404212	0.381753	0.557841	0.288889	0.283176	0.217372	0.320524	0.301995	0.23522	0.418321	0.257533	0.37153	0.292189	0.515492	0.392246	0.307629	0.29361	0.319032	0.344235
cg03096151	0.541667	0.153243	0.0430038	0.467318	0.619568	0.0557348	0.579621	0.105566	0.624376	0.0979447	0.197999	0.346507	0.691618	0.421939	0.244842	0.61356	0.0842549	0.068034	0.113648	0.224546	0.279882	0.136471	0.438799	0.131943	0.393871	0.116728	0.0991533	0.051848	0.185962	0.0732807	0.0821326	0.121478
cg03132773	0.637614	0.754103	0.119966	0.277141	0.494897	0.0293801	0.626039	0.396027	0.598275	0.218199	0.42163	0.529398	0.525725	0.642617	0.39179	0.708912	0.154344	0.266593	0.353326	0.505097	0.226849	0.187094	0.570677	0.162368	0.50321	0.342506	0.0787115	0.186713	0.239946	0.105386	0.100233	0.160268
cg03149565	0.695903	0.848485	0.320685	0.287054	0.735356	0.179119	0.722805	0.234146	0.763695	0.21248	0.545514	0.386956	0.628191	0.608358	0.266527	0.834191	0.239642	0.186928	0.184179	0.453046	0.480826	0.21175	0.612218	0.204461	0.536908	0.25496	0.114422	0.40404	0.169244	0.184131	0.21102	0.260723
cg03168582	0.650752	0.770511	0.136835	0.401098	0.578002	0.0329756	0.586249	0.325946	0.582397	0.114437	0.144306	0.511153	0.691972	0.25966	0.117366	0.645698	0.0846202	0.0627568	0.109873	0.173179	0.177044	0.120143	0.49081	0.0934025	0.467528	0.0833725	0.135057	0.0896467	0.110575	0.171921	0.173101	0.21652
cg03189593	0.543049	0.421187	0.424562	0.669075	0.731265	0.366034	0.329481	0.434845	0.587619	0.660731	0.841161	0.650291	0.234974	0.602883	0.825492	0.295366	0.802697	0.828588	0.738288	0.833182	0.816764	0.798367	0.766359	0.803705	0.636036	0.769003	0.48452	0.766409	0.814731	0.821365	0.808714	0.843742
cg03202506	0.333729	0.238943	0.572954	0.43626	0.292351	0.228802	0.377064	0.420074	0.281685	0.709961	0.661694	0.562549	0.148379	0.561954	0.783452	0.28526	0.749876	0.832745	0.835235	0.782726	0.733905	0.788894	0.537432	0.799383	0.540545	0.758509	0.418196	0.761627	0.794377	0.816706	0.84389	0.798831
cg03205584	0.758484	0.789949	0.179286	0.686237	0.85431	0.468974	0.647494	0.546498	0.659357	0.347654	0.271748	0.538357	0.711881	0.772588	0.155413	0.722139	0.309871	0.193192	0.234084	0.240435	0.295349	0.293322	0.555878	0.232776	0.627056	0.298781	0.48207	0.34391	0.276641	0.255592	0.316876	0.409783
cg03211843	0.405058	0.289104	0.534349	0.570585	0.307772	0.426792	0.403565	0.504806	0.346357	0.607383	0.816771	0.644636	0.32854	0.567938	0.865994	0.417091	0.673094	0.833682	0.843266	0.891543	0.814841	0.835376	0.594639	0.752785	0.554073	0.598994	0.62176	0.746415	0.810276	0.75522	0.748947	0.565789
cg03224572	0.547088	0.748135	0.582698	0.491761	0.683355	0.651849	0.611665	0.573078	0.647184	0.408663	0.42067	0.58589	0.764427	0.602198	0.36269	0.583304	0.359072	0.245802	0.151939	0.404294	0.349008	0.162222	0.676305	0.139122	0.605973	0.281481	0.481634	0.357012	0.32658	0.339895	0.293785	0.419999
cg03225817	0.446547	0.849085	0.236179	0.623713	0.555852	0.0457373	0.614541	0.458427	0.594312	0.30262	0.317114	0.425843	0.838523	0.752565	0.24233	0.577789	0.149152	0.247737	0.157059	0.316823	0.189438	0.0670763	0.502052	0.106843	0.438637	0.262211	0.110099	0.225597	0.265979	0.232395	0.256415	0.289146
cg03227021	0.742632	0.886997	0.238293	0.635239	0.869339	0.809118	0.577761	0.568718	0.68828	0.431112	0.526303	0.60108	0.903143	0.760526	0.381727	0.674001	0.395163	0.310702	0.113961	0.586068	0.50542	0.404657	0.635138	0.232339	0.590034	0.390298	0.682638	0.359876	0.387551	0.274111	0.319443	0.377512
cg03234186	0.596632	0.64243	0.365847	0.550787	0.697487	0.531537	0.431328	0.629398	0.653689	0.476607	0.506021	0.447206	0.761578	0.478251	0.244906	0.689718	0.336923	0.240733	0.275222	0.323775	0.212625	0.135906	0.500985	0.205262	0.418761	0.279129	0.428954	0.264123	0.334831	0.34764	0.359712	0.358878
cg03241244	0.413413	0.428475	0.505961	0.544939	0.713705	0.469958	0.583146	0.572756	0.601417	0.338035	0.142438	0.328255	0.341545	0.2783	0.0671557	0.652696	0.0413551	0.0651329	0.0400831	0.206449	0.137645	0.0297247	0.332612	0.00884956	0.423914	0.0921747	0.37989	0.119755	0.200018	0.062725	0.0567167	0.120149
cg03247926	0.399973	0.615522	0.24616	0.596538	0.541749	0.10761	0.614265	0.515461	0.541755	0.270452	0.485424	0.412456	0.399256	0.428777	0.309691	0.680911	0.230859	0.244044	0.180917	0.358502	0.258361	0.243598	0.378427	0.147441	0.399493	0.174061	0.188518	0.215379	0.258222	0.203829	0.206927	0.22499
cg03278146	0.799805	0.778176	0.544639	0.366214	0.73111	0.00999576	0.567901	0.368174	0.638715	0.368382	0.36693	0.646659	0.790673	0.75105	0.450599	0.718579	0.205721	0.393815	0.117625	0.373286	0.458609	0.23554	0.686225	0.208161	0.545723	0.479958	0.211288	0.321935	0.324053	0.277453	0.296109	0.391028
cg03279535	0.488034	0.530486	0.276262	0.569194	0.68436	0.120234	0.614566	0.18449	0.64405	0.292525	0.102649	0.346256	0.753718	0.609733	0.089022	0.772614	0.0681571	0.138266	0.10907	0.101321	0.0733163	0.0767943	0.3408	0.118036	0.425909	0.0792695	0.0938442	0.197091	0.070932	0.072731	0.0965785	0.0822493
cg03290977	0.318463	0.247611	0.282518	0.119152	0.291461	0.110365	0.422458	0.247156	0.259783	0.615726	0.502014	0.506935	0.194208	0.362534	0.628634	0.290883	0.57766	0.60013	0.644908	0.633854	0.541682	0.598686	0.356733	0.69373	0.508822	0.49969	0.403241	0.544939	0.544816	0.544917	0.583795	0.543565
cg03306374	0.504413	0.603542	0.081434	0.297902	0.47225	0.0267656	0.509331	0.398015	0.532263	0.139602	0.372292	0.385014	0.482804	0.46564	0.0609541	0.514501	0.228912	0.0353528	0.0445779	0.0378126	0.0596954	0.0224228	0.293904	0.0336686	0.300742	0.185849	0.0942161	0.162423	0.121363	0.150164	0.257151	0.18702
cg03307465	0.408957	0.680352	0.0622466	0.289787	0.607816	0.0344042	0.582398	0.242713	0.594787	0.221741	0.206031	0.270636	0.638873	0.451847	0.23946	0.609669	0.075517	0.0752401	0.0355872	0.17098	0.0731123	0.0363814	0.447852	0.025341	0.383375	0.0387656	0.0739145	0.217317	0.156845	0.0705509	0.101843	0.0934414
cg03308628	0.618705	0.669505	0.055344	0.356226	0.381044	0.34199	0.447647	0.436177	0.487636	0.181556	0.329004	0.156307	0.640874	0.595549	0.0898503	0.379587	0.0769474	0.0904117	0.0811518	0.103177	0.095787	0.0842308	0.15346	0.079282	0.26194	0.0337252	0.204777	0.0522512	0.0755556	0.0703752	0.063398	0.179718
cg03310874	0.618057	0.37412	0.709056	0.3411	0.61928	0.390002	0.8212	0.470048	0.640236	0.793382	0.846519	0.808114	0.36863	0.860708	0.947709	0.381051	0.889736	0.893987	0.87835	0.926555	0.927805	0.852185	0.897567	0.884582	0.724065	0.903108	0.651295	0.842905	0.869681	0.798839	0.8538	0.906386
cg03329165	0.679685	0.823028	0.134534	0.484413	0.680702	0.133915	0.60868	0.501886	0.615067	0.325288	0.216522	0.188482	0.769261	0.246114	0.156374	0.620286	0.327072	0.115636	0.207614	0.366233	0.254393	0.16756	0.497255	0.107364	0.349416	0.141789	0.137145	0.228453	0.194136	0.221195	0.245644	0.271469
cg03333330	0.691491	0.759778	0.250155	0.448858	0.709627	0.150162	0.646016	0.586434	0.633721	0.461579	0.347677	0.338344	0.757031	0.26377	0.225913	0.60052	0.221963	0.239727	0.181403	0.265208	0.193161	0.215104	0.44647	0.209631	0.338172	0.300671	0.285252	0.256201	0.293698	0.30419	0.303167	0.25061
cg03349184	0.648704	0.792139	0.334734	0.529319	0.753682	0.708856	0.564034	0.528821	0.665118	0.459734	0.411116	0.433349	0.773513	0.654957	0.32025	0.614465	0.293875	0.280195	0.191644	0.345004	0.377901	0.192628	0.539489	0.247194	0.519383	0.280911	0.636393	0.455993	0.282719	0.317787	0.351238	0.419791
cg03349922	0.683684	0.814995	0.0589228	0.57391	0.373412	0.0493151	0.420749	0.0426305	0.540186	0.092136	0.214082	0.408801	0.719858	0.782329	0.367858	0.737273	0.0463421	0.207898	0.104847	0.436141	0.217116	0.272612	0.491426	0.108253	0.408671	0.0661172	0.168086	0.0588235	0.167365	0.0727759	0.0795222	0.109163
cg03350814	0.692694	0.729572	0.108317	0.35676	0.65693	0.0840862	0.391219	0.0897309	0.55564	0.123313	0.324216	0.451442	0.766839	0.320634	0.156024	0.601319	0.0879614	0.0938881	0.0678524	0.0951099	0.0520671	0.206394	0.360783	0.0470411	0.398883	0.0875994	0.0805355	0.0769009	0.10644	0.0803111	0.168889	0.101942
cg03354113	0.644022	0.820168	0.642762	0.558803	0.752172	0.541893	0.679486	0.127782	0.732846	0.348739	0.368528	0.482362	0.754896	0.610356	0.23011	0.750347	0.244553	0.328653	0.146571	0.32696	0.206417	0.247024	0.592941	0.102327	0.586095	0.21459	0.4324	0.25707	0.282241	0.216045	0.24945	0.281876
cg03361585	0.694881	0.710085	0.157432	0.340766	0.679088	0.112204	0.629339	0.128017	0.658344	0.07948	0.508245	0.538851	0.737073	0.581319	0.0859368	0.0794081	0.305156	0.0819326	0.0735189	0.0651748	0.098633	0.0950189	0.612959	0.0732397	0.524473	0.212891	0.0959774	0.132935	0.0954492	0.0813415	0.0992474	0.0873551
cg03376794	0.347321	0.508554	0.296901	0.35275	0.536383	0.581913	0.537914	0.387873	0.523619	0.32769	0.33528	0.62378	0.656205	0.280435	0.208665	0.621894	0.120543	0.217306	0.138226	0.412308	0.199286	0.405834	0.473835	0.132021	0.343027	0.184917	0.37847	0.17552	0.227471	0.140029	0.149434	0.164616
cg03380773	0.0879164	0.370241	0.474307	0.547106	0.589115	0.179205	0.483383	0.504951	0.497753	0.0716339	0.403717	0.384819	0.702567	0.0837205	0.21932	0.629076	0.101958	0.0984537	0.0639417	0.0557263	0.0682136	0.163237	0.0661035	0.177965	0.499284	0.449093	0.0804105	0.153267	0.094632	0.108048	0.0633568	0.109683
cg03384579	0.70845	0.719319	0.117604	0.572105	0.761166	0.0911237	0.681194	0.347387	0.675643	0.26491	0.384881	0.365561	0.738073	0.270644	0.138298	0.706366	0.119674	0.14571	0.191172	0.140707	0.118272	0.188119	0.292945	0.126829	0.423202	0.25	0.0888393	0.121577	0.109056	0.126486	0.0694868	0.110289
cg03387135	0.486513	0.65329	0.428695	0.263227	0.581453	0.111722	0.618319	0.488607	0.581863	0.252506	0.330266	0.402846	0.787763	0.387687	0.141321	0.534791	0.125624	0.16892	0.141241	0.229507	0.193643	0.304693	0.319672	0.288438	0.265553	0.24243	0.195518	0.204465	0.2773	0.204852	0.213649	0.274916
cg03394150	0.626321	0.716105	0.502619	0.488963	0.647672	0.010066	0.573394	0.156501	0.613798	0.469658	0.53952	0.559831	0.775346	0.572912	0.0816662	0.625179	0.193481	0.197887	0.0216923	0.427635	0.158111	0.496885	0.489174	0.0332837	0.447978	0.15626	0.0968894	0.183615	0.245582	0.197094	0.252574	0.249401
cg03401096	0.63577	0.720791	0.115679	0.597076	0.643234	0.0374448	0.618772	0.571867	0.637583	0.378921	0.478793	0.519209	0.639709	0.551566	0.0385884	0.616828	0.112939	0.0381743	0.0282772	0.149214	0.0997516	0.0217838	0.565708	0.0561444	0.540358	0.109386	0.0241512	0.239473	0.0778828	0.0929442	0.193072	0.129414
cg03414318	0.628344	0.861533	0.427546	0.501214	0.751078	0.0969359	0.741277	0.234265	0.738689	0.356647	0.37906	0.442269	0.837113	0.715038	0.294453	0.721862	0.184441	0.308353	0.147446	0.403282	0.399483	0.229455	0.519204	0.244898	0.37804	0.224283	0.17269	0.227022	0.292718	0.209335	0.261335	0.296698
cg03427571	0.230453	0.538029	0.0867138	0.389552	0.596336	0.455734	0.61924	0.440261	0.541273	0.360505	0.32275	0.269652	0.584534	0.40223	0.140281	0.618909	0.128209	0.102746	0.0728768	0.0764184	0.0859451	0.11198	0.404455	0.0537282	0.380464	0.127587	0.377075	0.153781	0.150017	0.0955621	0.24021	0.283707
cg03437748	0.299123	0.0962602	0.272278	0.0378549	0.0699533	0.0224401	0.2124	0.152326	0.0981213	0.27723	0.292197	0.348963	0.0442662	0.182168	0.205675	0.0396985	0.385467	0.51957	0.203995	0.616888	0.557174	0.496407	0.536201	0.719709	0.311525	0.472452	0.560878	0.325602	0.433558	0.313157	0.308431	0.28826
cg03443751	0.180378	0.120201	0.335962	0.1221	0.729643	0.516275	0.751903	0.0560264	0.677482	0.193209	0.444323	0.137489	0.866439	0.336327	0.0873536	0.711989	0.0470986	0.132764	0.0511458	0.190147	0.0742243	0.178274	0.462576	0.075823	0.448847	0.0360634	0.271004	0.0728526	0.125265	0.0910824	0.046061	0.110562
cg03444245	0.339016	0.570145	0.235283	0.417362	0.624442	0.39956	0.560608	0.364078	0.580001	0.359499	0.320699	0.301876	0.607193	0.537384	0.111729	0.56752	0.169182	0.103409	0.116593	0.150075	0.141213	0.0853269	0.321945	0.0796792	0.344138	0.143538	0.251452	0.21808	0.168501	0.2638	0.285466	0.303109
cg03462699	0.22547	0.426837	0.215106	0.408194	0.414242	0.478907	0.426735	0.444416	0.387171	0.0254377	0.0363811	0.0210291	0.44902	0.454565	0.14974	0.448372	0.0383648	0.021166	0.0270441	0.107406	0.0716313	0.0171623	0.318808	0.249231	0.0284712	0.0214908	0.387061	0.0237941	0.0999085	0.0804698	0.0558486	0.0328706
cg03470933	0.600335	0.236896	0.565346	0.467898	0.385163	0.688366	0.421577	0.527204	0.542136	0.821524	0.806504	0.747593	0.287088	0.641638	0.718615	0.504102	0.834767	0.8335	0.823374	0.85445	0.771558	0.823222	0.711448	0.79706	0.597276	0.793422	0.697973	0.699048	0.830256	0.767804	0.782289	0.762208
cg03526142	0.611228	0.681155	0.471846	0.683801	0.739487	0.719861	0.720946	0.73789	0.714182	0.468351	0.490883	0.533939	0.722618	0.402235	0.3808	0.753503	0.372594	0.276836	0.408551	0.344353	0.211037	0.485427	0.408799	0.37173	0.621935	0.316132	0.625032	0.392139	0.383078	0.465722	0.39198	0.411506
cg03535663	0.564255	0.713735	0.320241	0.419692	0.672505	0.135473	0.565045	0.493186	0.620944	0.115756	0.254701	0.22679	0.670539	0.58688	0.120884	0.613964	0.0921073	0.126045	0.112103	0.116467	0.126836	0.141146	0.242495	0.172333	0.257039	0.147301	0.132451	0.116238	0.10619	0.0870441	0.102241	0.12443
cg03536474	0.0554918	0.0245436	0.162229	0.0561224	0.334171	0.0701681	0.16182	0.2504	0.419533	0.43014	0.414793	0.0940413	0.0247051	0.138689	0.342527	0.0649491	0.454225	0.427435	0.244012	0.447403	0.661563	0.527817	0.406128	0.313287	0.442993	0.567887	0.241121	0.521547	0.473689	0.455671	0.482355	0.600391
cg03561773	0.69291	0.853967	0.332727	0.81204	0.749132	0.746361	0.706404	0.362964	0.693847	0.299087	0.415811	0.564371	0.755836	0.423591	0.328707	0.586294	0.239195	0.378241	0.332916	0.516352	0.253592	0.246062	0.573851	0.223679	0.408717	0.615724	0.575574	0.291959	0.345956	0.234048	0.307872	0.283949
cg03563667	0.689488	0.725875	0.230507	0.627639	0.697991	0.139631	0.621043	0.236612	0.628209	0.161163	0.322505	0.413988	0.695815	0.511602	0.229255	0.57437	0.157526	0.318362	0.17302	0.501724	0.376661	0.138109	0.442649	0.133304	0.443482	0.262885	0.09799	0.130337	0.260997	0.155805	0.150485	0.200614
cg03566822	0.564093	0.604039	0.211476	0.475291	0.693518	0.0249461	0.624063	0.54431	0.651217	0.433233	0.401939	0.421659	0.702593	0.462894	0.334685	0.584752	0.214382	0.204192	0.127317	0.13542	0.288717	0.166328	0.506401	0.079631	0.432029	0.109257	0.272488	0.375561	0.240378	0.317886	0.414969	0.335738
cg03573824	0.172219	0.810898	0.409973	0.222189	0.699598	0.124825	0.123583	0.10414	0.745514	0.177474	0.132854	0.301208	0.756477	0.54623	0.0550162	0.753612	0.0804557	0.111825	0.125237	0.155614	0.121736	0.127633	0.547163	0.144196	0.615823	0.110459	0.128986	0.113924	0.091133	0.123605	0.132208	0.133058
cg03577655	0.2925	0.702058	0.110764	0.623582	0.660775	0.539073	0.653115	0.32869	0.698047	0.391784	0.42333	0.384114	0.588746	0.421598	0.242109	0.639168	0.166372	0.181818	0.0887128	0.429223	0.215779	0.20383	0.347356	0.145913	0.512026	0.217872	0.381239	0.221188	0.291091	0.2566	0.282244	0.2918
cg03611007	0.516918	0.0217421	0.0152968	0.65054	0.723893	0.0366143	0.681957	0.503117	0.671063	0.0212062	0.266145	0.242452	0.391062	0.621846	0.0351246	0.751405	0.055213	0.149438	0.00774505	0.0854851	0.0339772	0.0399002	0.505475	0.0586544	0.449226	0.0560517	0.0309106	0.101915	0.0897449	0.0333074	0.085555	0.0566248
cg03611826	0.483113	0.715479	0.348522	0.6062	0.519732	0.387087	0.501122	0.428476	0.563541	0.438839	0.390995	0.375139	0.599885	0.388496	0.236882	0.746229	0.343678	0.233005	0.202431	0.24572	0.21056	0.440652	0.328464	0.255916	0.333176	0.279765	0.348893	0.259069	0.2184	0.24227	0.273732	0.223369
cg03636215	0.80268	0.0441221	0.0490295	0.0841595	0.548615	0.0396692	0.0440044	0.0518579	0.665249	0.0387342	0.0480329	0.0841683	0.775891	0.689199	0.0679612	0.683304	0.0579081	0.0777416	0.0522666	0.0536011	0.0538257	0.0858034	0.240525	0.0620432	0.369428	0.0537425	0.0489545	0.0505502	0.056543	0.0435179	0.0300218	0.0486615
cg03637769	0.480557	0.341099	0.534721	0.469021	0.594864	0.538176	0.740301	0.542895	0.483229	0.672325	0.753305	0.648619	0.442783	0.657465	0.859699	0.481295	0.743816	0.848418	0.853651	0.859396	0.85247	0.896633	0.695163	0.887559	0.606595	0.788832	0.623792	0.791679	0.834373	0.824166	0.792747	0.747086
cg03667051	0.411449	0.407224	0.279965	0.195517	0.526873	0.138033	0.575748	0.132358	0.538591	0.331328	0.414781	0.328049	0.602528	0.348541	0.141957	0.626458	0.148192	0.145785	0.179338	0.134116	0.122919	0.117089	0.398869	0.176113	0.299859	0.117843	0.194111	0.157228	0.16603	0.128109	0.163088	0.11779
cg03697693	0.662354	0.828048	0.141271	0.711652	0.66624	0.0886749	0.741144	0.155052	0.683249	0.136498	0.416922	0.559441	0.543291	0.624194	0.301541	0.82172	0.147978	0.294471	0.172749	0.324956	0.352546	0.171696	0.529631	0.178225	0.482382	0.325811	0.34086	0.142071	0.241094	0.146544	0.119993	0.218519
cg03703637	0.660906	0.7123	0.152685	0.660389	0.781585	0.0380159	0.69152	0.314247	0.624004	0.459427	0.462099	0.627505	0.732137	0.698454	0.291275	0.758098	0.139112	0.229579	0.271079	0.466633	0.467492	0.207092	0.61896	0.253938	0.599832	0.287495	0.172494	0.161497	0.336627	0.253984	0.17728	0.336355
cg03704308	0.580873	0.765214	0.170031	0.499783	0.73233	0.498444	0.642181	0.449978	0.642649	0.220483	0.365907	0.33727	0.765643	0.374805	0.235623	0.663768	0.2	0.19388	0.190148	0.317084	0.248382	0.393159	0.455682	0.14371	0.418286	0.256346	0.367732	0.349961	0.263269	0.164648	0.13937	0.228796
cg03711182	0.69168	0.554938	0.115836	0.042432	0.649391	0.0480856	0.595709	0.111285	0.626074	0.220584	0.143356	0.434962	0.560196	0.661753	0.0563147	0.682276	0.0626876	0.126446	0.141891	0.0945497	0.1142	0.196564	0.532625	0.0400899	0.516699	0.129164	0.159859	0.221499	0.117475	0.0899611	0.12936	0.177576
cg03713642	0.667009	0.755369	0.436128	0.391681	0.801716	0.26819	0.583408	0.558092	0.647578	0.339145	0.804161	0.618542	0.681733	0.523156	0.403639	0.793586	0.243863	0.352886	0.361596	0.314465	0.543718	0.205103	0.732497	0.227421	0.642894	0.473523	0.204995	0.37591	0.331524	0.204328	0.27983	0.274003
cg03714619	0.665222	0.478213	0.289625	0.603018	0.744151	0.785833	0.71666	0.638038	0.717127	0.472276	0.499182	0.471324	0.828418	0.783475	0.357131	0.717223	0.287541	0.401527	0.304986	0.434548	0.398856	0.170289	0.610487	0.414075	0.42344	0.526183	0.634248	0.452798	0.411872	0.302539	0.341061	0.377006
cg03735888	0.493613	0.667439	0.143626	0.599675	0.742223	0.593904	0.041834	0.294433	0.625269	0.15096	0.193013	0.261161	0.792396	0.381649	0.105579	0.668282	0.0340809	0.106051	0.0383159	0.198977	0.18901	0.0425806	0.481922	0.0839649	0.416546	0.140639	0.286139	0.0168319	0.0999892	0.0250851	0.0319639	0.0555776
cg03740997	0.465135	0.555403	0.399819	0.387607	0.555298	0.13016	0.54957	0.415491	0.484552	0.264338	0.252808	0.256116	0.58992	0.530324	0.255662	0.516251	0.109965	0.134035	0.242604	0.281005	0.120835	0.1546	0.284175	0.139112	0.323642	0.185534	0.152249	0.12742	0.126622	0.102184	0.135573	0.187704
cg03757805	0.544038	0.504266	0.768847	0.70387	0.607555	0.683909	0.519521	0.626534	0.620758	0.80899	0.745913	0.801347	0.401432	0.801799	0.916561	0.510297	0.820114	0.90683	0.901022	0.862338	0.895686	0.867216	0.875813	0.901263	0.890314	0.890925	0.846532	0.87002	0.816663	0.791693	0.846454	0.88304
cg03762694	0.151659	0.136288	0.191786	0.149886	0.423815	0.144126	0.105513	0.197822	0.231468	0.493094	0.224317	0.483693	0.168938	0.278351	0.619235	0.217772	0.531869	0.530457	0.67041	0.49044	0.600343	0.555556	0.435108	0.537739	0.384668	0.463972	0.404405	0.524393	0.544017	0.579935	0.597619	0.607247
cg03774803	0.621978	0.646272	0.28755	0.599123	0.745409	0.162402	0.715576	0.258539	0.731017	0.41372	0.360988	0.541084	0.7693	0.38259	0.260572	0.657437	0.193373	0.25922	0.198699	0.317015	0.224103	0.275645	0.451438	0.336326	0.491974	0.247286	0.238288	0.194979	0.246292	0.241558	0.293996	0.340587
cg03778155	0.306131	0.572062	0.382375	0.369706	0.60692	0.0893641	0.539105	0.311444	0.554359	0.232903	0.270328	0.284889	0.669291	0.270492	0.111883	0.528485	0.0993873	0.12317	0.13773	0.176889	0.0856758	0.0850285	0.44142	0.0759575	0.321078	0.200624	0.147991	0.140774	0.116595	0.109434	0.160341	0.186947
cg03803071	0.501152	0.670958	0.178945	0.536562	0.636411	0.255447	0.471934	0.532725	0.606722	0.319157	0.466344	0.37076	0.667	0.538168	0.253012	0.613667	0.138636	0.188735	0.111803	0.352285	0.157336	0.174282	0.408928	0.189715	0.374362	0.211232	0.274599	0.119305	0.199735	0.128225	0.131404	0.114121
cg03813164	0.663467	0.809454	0.0403139	0.566365	0.730562	0.0452268	0.687013	0.617366	0.651111	0.505613	0.28282	0.512076	0.877765	0.533119	0.293237	0.56136	0.338865	0.410195	0.105331	0.446141	0.459001	0.0765825	0.603591	0.0699756	0.365321	0.282711	0.102776	0.284477	0.336467	0.423384	0.278913	0.359575
cg03848978	0.635116	0.674342	0.616405	0.597983	0.772545	0.724596	0.782598	0.562718	0.8	0.509366	0.553232	0.563574	0.610125	0.675702	0.402706	0.756769	0.326679	0.351064	0.317106	0.381169	0.431655	0.404821	0.59577	0.371818	0.597993	0.499453	0.579046	0.479909	0.387045	0.423596	0.457615	0.427926
cg03850936	0.505549	0.18924	0.773978	0.579416	0.634387	0.273012	0.473518	0.483315	0.552219	0.764985	0.740117	0.747282	0.290187	0.782496	0.913893	0.455716	0.903996	0.893666	0.88105	0.830031	0.821214	0.89844	0.893113	0.743671	0.612456	0.898429	0.540909	0.868061	0.744665	0.892956	0.88127	0.834226
cg03853987	0.618537	0.333531	0.199365	0.161458	0.504844	0.256983	0.104106	0.256231	0.67136	0.282633	0.285294	0.37018	0.865803	0.752432	0.119326	0.702818	0.109449	0.158548	0.130559	0.122242	0.149052	0.176136	0.183367	0.169322	0.580284	0.195241	0.188318	0.268548	0.21947	0.143106	0.175544	0.156601
cg03882242	0.694111	0.789964	0.245473	0.704233	0.72632	0.158315	0.326161	0.542036	0.68881	0.479996	0.405229	0.346856	0.799802	0.734491	0.235583	0.686677	0.257228	0.159048	0.263936	0.156582	0.167375	0.245051	0.471304	0.237021	0.559725	0.327605	0.226642	0.336329	0.213747	0.178882	0.295983	0.280466
cg03884132	0.458962	0.791298	0.152996	0.154362	0.567861	0.149843	0.626115	0.13401	0.642791	0.242538	0.135626	0.232425	0.56228	0.614692	0.199397	0.669027	0.0568918	0.107654	0.168323	0.264822	0.149852	0.154525	0.372775	0.13799	0.441932	0.15137	0.181866	0.247304	0.173572	0.165994	0.185482	0.159528
cg03884783	0.462187	0.107033	0.28732	0.0936086	0.563394	0.0840203	0.536662	0.106891	0.660383	0.346826	0.524719	0.647785	0.750363	0.558791	0.114306	0.691081	0.0926631	0.173987	0.199928	0.0998444	0.191367	0.102914	0.615858	0.0951721	0.43708	0.109477	0.114258	0.112958	0.0980047	0.09014	0.0859361	0.100192
cg03889013	0.329372	0.223195	0.342612	0.22426	0.294852	0.179487	0.233592	0.358744	0.208736	0.587249	0.42677	0.425287	0.321691	0.322115	0.623677	0.310345	0.315246	0.532383	0.640369	0.577026	0.668371	0.551418	0.337278	0.522158	0.523057	0.50135	0.692165	0.657123	0.592917	0.613268	0.663366	0.681542
cg03890368	0.318381	0.42488	0.498924	0.768534	0.373733	0.504154	0.884722	0.417028	0.376761	0.835277	0.620094	0.74623	0.387601	0.306954	0.873042	0.70591	0.80663	0.829102	0.877179	0.84281	0.853798	0.824225	0.826266	0.851237	0.577269	0.827309	0.542281	0.717647	0.884061	0.850021	0.839782	0.87457
cg03906451	0.736032	0.65854	0.162859	0.694608	0.727815	0.137622	0.359973	0.229689	0.725042	0.357774	0.133813	0.455999	0.808823	0.64219	0.26321	0.810235	0.278099	0.185876	0.143443	0.254515	0.21988	0.141641	0.541706	0.110654	0.588206	0.18477	0.19144	0.258126	0.275065	0.277181	0.351692	0.329389
cg03918605	0.74785	0.78143	0.020202	0.359299	0.655604	0.522087	0.563842	0.515504	0.538523	0.31275	0.491027	0.457791	0.72892	0.366235	0.0687704	0.582678	0.0301059	0.121248	0.075937	0.137581	0.0418875	0.0646049	0.468015	0.027185	0.473824	0.0872665	0.332857	0.0224125	0.14675	0.0662748	0.0412011	0.124666
cg03921753	0.667272	0.499404	0.261379	0.220427	0.640448	0.212147	0.550778	0.183122	0.581581	0.424774	0.47254	0.570892	0.823374	0.597924	0.187476	0.680273	0.178484	0.17735	0.199818	0.285153	0.27472	0.186862	0.495989	0.15313	0.342811	0.203695	0.210992	0.224241	0.318113	0.203972	0.333951	0.249094
cg03926815	0.71355	0.717954	0.463477	0.347981	0.784528	0.200544	0.761259	0.359582	0.706579	0.475183	0.537353	0.599562	0.674014	0.667639	0.189147	0.755449	0.225588	0.410877	0.527565	0.343579	0.302381	0.166363	0.572279	0.144297	0.567793	0.295567	0.267806	0.420976	0.307074	0.354241	0.327039	0.358832
cg03934782	0.623853	0.646125	0.163078	0.565648	0.73198	0.188261	0.635764	0.194705	0.706372	0.364965	0.371626	0.492837	0.492694	0.344788	0.332464	0.707767	0.18042	0.213942	0.117387	0.357384	0.17955	0.2604	0.442531	0.291462	0.538462	0.310493	0.230057	0.252144	0.249228	0.194979	0.215122	0.325696
cg03942855	0.486056	0.814853	0.442177	0.553168	0.836982	0.319842	0.54897	0.529507	0.63849	0.297368	0.424947	0.573939	0.743439	0.527331	0.179726	0.611586	0.289127	0.262282	0.13629	0.23171	0.214884	0.237098	0.472222	0.136102	0.310192	0.39231	0.207198	0.0873841	0.268368	0.203687	0.167611	0.217571
cg03960271	0.504198	0.361955	0.532401	0.506376	0.535371	0.594329	0.577703	0.587831	0.623745	0.882201	0.813953	0.802243	0.416502	0.773499	0.841158	0.625554	0.84291	0.866851	0.891815	0.840935	0.839929	0.827749	0.752206	0.862408	0.699647	0.800981	0.672857	0.84176	0.888248	0.898953	0.889058	0.881014
cg03968687	0.486074	0.272839	0.54016	0.471549	0.417433	0.417761	0.310195	0.352081	0.303208	0.72418	0.618831	0.630341	0.222265	0.511771	0.640542	0.35477	0.672117	0.775501	0.755102	0.724493	0.715312	0.707994	0.536285	0.723897	0.533215	0.567711	0.514326	0.609809	0.695318	0.712785	0.630957	0.723598
cg03987919	0.643839	0.760683	0.310249	0.373715	0.719571	0.0632486	0.52672	0.184892	0.665881	0.204087	0.428391	0.409216	0.871002	0.45659	0.182086	0.550134	0.237864	0.191667	0.125922	0.408284	0.444319	0.163851	0.66622	0.162765	0.2795	0.242365	0.13468	0.114955	0.296375	0.166003	0.106174	0.185014
cg04003850	0.615185	0.770626	0.238255	0.545811	0.678484	0.128321	0.594375	0.395525	0.594657	0.408848	0.356812	0.332163	0.555055	0.811543	0.191158	0.589421	0.112233	0.192004	0.113481	0.347575	0.155771	0.368712	0.41932	0.101357	0.499964	0.239761	0.428571	0.105001	0.207763	0.17326	0.178317	0.203698
cg04011423	0.729753	0.821021	0.576065	0.661856	0.679817	0.540902	0.750481	0.591517	0.758546	0.541456	0.467005	0.568882	0.698195	0.597336	0.312249	0.825123	0.336291	0.386129	0.395628	0.398644	0.392023	0.4155	0.485495	0.461864	0.418376	0.296215	0.490885	0.375559	0.31358	0.449153	0.507016	0.37699
cg04012526	0.508844	0.57457	0.491291	0.775258	0.65397	0.704355	0.577499	0.560875	0.594088	0.413987	0.468819	0.462511	0.679863	0.60232	0.322433	0.515139	0.3256	0.314215	0.240434	0.334776	0.285571	0.397791	0.385378	0.397334	0.428165	0.356455	0.579825	0.365053	0.341286	0.340048	0.268349	0.314564
cg04023150	0.393297	0.787942	0.280819	0.214439	0.741827	0.378887	0.660276	0.582027	0.67141	0.387137	0.20923	0.431816	0.716876	0.361685	0.206776	0.561323	0.210134	0.232034	0.101488	0.329285	0.151685	0.0764476	0.537796	0.0435716	0.423962	0.276949	0.371997	0.228045	0.276912	0.22726	0.218612	0.334904
cg04029027	0.391259	0.297629	0.521019	0.413693	0.387211	0.339333	0.337837	0.371022	0.407175	0.564155	0.637327	0.607441	0.255506	0.587288	0.695267	0.42315	0.759629	0.73061	0.884112	0.814838	0.842899	0.907479	0.593321	0.805758	0.615552	0.585443	0.418955	0.753	0.724375	0.690369	0.773189	0.713916
cg04034767	0.668174	0.294918	0.456976	0.124668	0.761512	0.061338	0.693906	0.607232	0.635085	0.386221	0.311093	0.383564	0.839057	0.654764	0.109941	0.69934	0.131719	0.177987	0.197645	0.521194	0.376794	0.186385	0.660815	0.104256	0.617298	0.101167	0.135701	0.0994944	0.237386	0.127591	0.148564	0.160782
cg04043795	0.279303	0.775528	0.104285	0.525932	0.698818	0.0466385	0.555398	0.333563	0.549027	0.193145	0.361818	0.472179	0.575207	0.441743	0.11548	0.448671	0.205189	0.117021	0.0886196	0.279465	0.186083	0.0990457	0.372127	0.0810145	0.172992	0.107921	0.0869209	0.0741144	0.199596	0.127883	0.0903762	0.199439
cg04058281	0.440547	0.257805	0.48913	0.313857	0.327395	0.230966	0.4176	0.36634	0.399566	0.523098	0.707891	0.492726	0.187879	0.224037	0.557083	0.543944	0.64114	0.637387	0.644841	0.685746	0.723826	0.643377	0.588669	0.645878	0.39278	0.694246	0.263995	0.580021	0.73289	0.641435	0.630956	0.566064
cg04063945	0.636758	0.776023	0.423276	0.589471	0.688714	0.122794	0.637876	0.386478	0.640071	0.363561	0.381399	0.400726	0.728009	0.506402	0.267097	0.612339	0.315596	0.25432	0.338011	0.404144	0.287615	0.246213	0.483216	0.190498	0.448981	0.296146	0.179066	0.118068	0.286093	0.253391	0.240103	0.277887
cg04066019	0.471471	0.664457	0.0591238	0.163763	0.622554	0.033623	0.566925	0.101612	0.554206	0.0788991	0.067127	0.336478	0.528678	0.280215	0.0686099	0.623587	0.0677898	0.0907504	0.0780045	0.05	0.0610725	0.11369	0.232908	0.0915072	0.337695	0.0714286	0.099208	0.0498909	0.024091	0.0293831	0.0710877	0.0477707
cg04072323	0.428277	0.804348	0.477432	0.654401	0.718045	0.300037	0.673642	0.191836	0.662149	0.386551	0.328897	0.453961	0.73296	0.735244	0.409264	0.807592	0.303709	0.451216	0.28866	0.440293	0.312846	0.227711	0.663247	0.181617	0.542727	0.296665	0.347748	0.213149	0.311135	0.311851	0.228312	0.280866
cg04074307	0.305577	0.259936	0.387435	0.194867	0.296523	0.366501	0.388291	0.205284	0.170856	0.576125	0.398767	0.446267	0.293595	0.380713	0.630692	0.249611	0.575356	0.658849	0.692645	0.609747	0.600033	0.602518	0.484325	0.658085	0.282158	0.485324	0.539326	0.562417	0.592548	0.562798	0.61294	0.653602
cg04111293	0.230968	0.168421	0.212866	0.100236	0.41753	0.234286	0.105092	0.330576	0.530769	0.625519	0.335313	0.154015	0.144086	0.243812	0.567496	0.140684	0.268447	0.601469	0.50505	0.534756	0.491604	0.366704	0.240759	0.488387	0.379151	0.525038	0.363165	0.575485	0.574375	0.626591	0.656305	0.636829
cg04117435	0.488063	0.731049	0.393173	0.461976	0.627575	0.134626	0.516449	0.192399	0.610128	0.239598	0.357859	0.605553	0.503259	0.767527	0.253234	0.692878	0.228581	0.192102	0.198987	0.389836	0.24197	0.216435	0.503377	0.221469	0.384745	0.241321	0.283594	0.216673	0.271168	0.184642	0.16656	0.216241
cg04123776	0.445138	0.723416	0.188091	0.431023	0.640555	0.113459	0.552106	0.411638	0.551292	0.390204	0.3255	0.424746	0.636881	0.497285	0.152127	0.483652	0.247318	0.316258	0.156722	0.266214	0.16515	0.0566777	0.297754	0.0506513	0.316923	0.300154	0.212902	0.299187	0.270108	0.27315	0.235903	0.265511
cg04125371	0.468162	0.570209	0.321717	0.418122	0.500153	0.0223657	0.511265	0.470843	0.538064	0.251145	0.0435685	0.324426	0.516969	0.469563	0.20147	0.519473	0.0320069	0.128857	0.0123626	0.0343693	0.094534	0.015623	0.452152	0.0139879	0.400117	0.21617	0.0337374	0.0932013	0.0460897	0.0520334	0.0264996	0.0530215
cg04136149	0.672644	0.678753	0.322737	0.317469	0.628248	0.403352	0.599799	0.33948	0.603913	0.326113	0.253614	0.340283	0.612679	0.43724	0.257245	0.664472	0.153727	0.151812	0.299949	0.125233	0.216807	0.145786	0.328632	0.144079	0.370202	0.163909	0.318883	0.30109	0.197781	0.228975	0.286602	0.212705
cg04144226	0.584609	0.676971	0.208877	0.5909	0.698999	0.127194	0.618704	0.348228	0.648722	0.205601	0.277596	0.47953	0.655393	0.587473	0.19387	0.657967	0.168113	0.274143	0.200626	0.443529	0.298425	0.19667	0.351886	0.263718	0.443582	0.248345	0.213798	0.306424	0.213753	0.191004	0.17236	0.277427
cg04165577	0.735277	0.756081	0.593315	0.617277	0.50217	0.59234	0.671526	0.467146	0.57432	0.391533	0.504992	0.503068	0.548822	0.402249	0.260753	0.829005	0.446331	0.318675	0.300598	0.322701	0.297897	0.38385	0.404832	0.363636	0.281595	0.327656	0.55162	0.350355	0.348851	0.2895	0.326901	0.262745
cg04170192	0.589576	0.0758964	0.076188	0.490512	0.695676	0.0384998	0.679427	0.279223	0.678559	0.355762	0.0855714	0.290788	0.680836	0.544343	0.0660309	0.684437	0.0533749	0.0567455	0.0626006	0.0947411	0.0697504	0.0307063	0.380661	0.272628	0.632611	0.180771	0.116124	0.0507968	0.149771	0.113446	0.137179	0.146557
cg04170211	0.311051	0.161984	0.318458	0.239344	0.167704	0.205115	0.207239	0.277023	0.182159	0.541075	0.300444	0.462921	0.201276	0.325697	0.571266	0.232538	0.463251	0.546543	0.605585	0.472983	0.480572	0.497555	0.345352	0.665238	0.427839	0.487045	0.412965	0.494655	0.519761	0.528996	0.626773	0.592937
cg04171065	0.621742	0.72664	0.137443	0.274921	0.817824	0.486979	0.595177	0.405805	0.620117	0.343644	0.360255	0.480833	0.675437	0.428288	0.343613	0.515258	0.159547	0.222004	0.183396	0.273473	0.415454	0.316344	0.355146	0.189617	0.380146	0.233774	0.418908	0.198852	0.225538	0.199681	0.193236	0.303704
cg04171539	0.521401	0.707878	0.323509	0.405375	0.603502	0.391274	0.612302	0.0895138	0.614769	0.136171	0.215238	0.356852	0.672493	0.512467	0.160573	0.444061	0.112783	0.17619	0.127109	0.257095	0.243912	0.225209	0.397303	0.101744	0.397754	0.216105	0.272713	0.128563	0.240938	0.150851	0.159432	0.170272
cg04223424	0.636822	0.683507	0.175426	0.393669	0.595116	0.0183883	0.586162	0.518733	0.462089	0.214555	0.172282	0.400313	0.625896	0.165384	0.147303	0.552394	0.161093	0.117089	0.131553	0.0469515	0.184483	0.0436194	0.358681	0.0588739	0.34189	0.185286	0.157033	0.285938	0.121253	0.223993	0.263869	0.263173
cg04237663	0.368004	0.515867	0.15512	0.301047	0.716391	0.11047	0.723493	0.635011	0.750796	0.157157	0.21393	0.259934	0.54205	0.530506	0.222622	0.743441	0.175197	0.108491	0.0697856	0.342926	0.198809	0.193247	0.408313	0.125889	0.525391	0.282163	0.139181	0.163086	0.215076	0.139382	0.153685	0.22879
cg04243922	0.593027	0.446323	0.512637	0.526115	0.518705	0.50976	0.379102	0.389272	0.432517	0.77597	0.551446	0.57352	0.324385	0.624244	0.772562	0.295251	0.738212	0.735526	0.802539	0.719769	0.794903	0.743912	0.661475	0.782826	0.4427	0.631238	0.645496	0.724553	0.737996	0.735725	0.776119	0.754384
cg04248271	0.492903	0.512313	0.347145	0.774189	0.652737	0.107938	0.660435	0.486978	0.603191	0.35957	0.100305	0.40251	0.728006	0.391744	0.108562	0.692514	0.182274	0.0794112	0.105223	0.0990184	0.105558	0.237307	0.502672	0.12471	0.532285	0.221626	0.126806	0.161776	0.162093	0.224454	0.206694	0.188695
cg04248332	0.589357	0.63365	0.762511	0.757732	0.439759	0.785177	0.801492	0.521693	0.655498	0.257777	0.622398	0.652087	0.761121	0.639344	0.351519	0.800658	0.424901	0.39219	0.260635	0.516547	0.338776	0.646341	0.736601	0.31053	0.417702	0.364718	0.608288	0.426325	0.41255	0.321938	0.364856	0.253769
cg04262140	0.705407	0.637018	0.433285	0.364579	0.760035	0.737979	0.747019	0.628687	0.707911	0.42841	0.350091	0.410032	0.565511	0.244427	0.280881	0.776826	0.150581	0.21181	0.176305	0.257892	0.188922	0.323181	0.662035	0.224445	0.377249	0.379847	0.55154	0.377542	0.264204	0.280899	0.306597	0.423089
cg04282449	0.601846	0.675344	0.740319	0.747714	0.528271	0.757364	0.647599	0.568038	0.492646	0.418104	0.645355	0.47046	0.70112	0.361396	0.268624	0.745072	0.350049	0.496139	0.288181	0.420174	0.207436	0.447349	0.416877	0.411517	0.397977	0.425933	0.608318	0.327724	0.330975	0.363075	0.338281	0.334448
cg04301661	0.552313	0.698096	0.460484	0.644162	0.548329	0.653638	0.562731	0.64456	0.56076	0.401396	0.316299	0.435062	0.70894	0.481723	0.278403	0.650328	0.235765	0.279442	0.409365	0.302445	0.302377	0.297145	0.331699	0.294822	0.403609	0.279635	0.519553	0.214475	0.24346	0.280484	0.28075	0.244508
cg04306564	0.55959	0.663015	0.434243	0.708085	0.769886	0.068314	0.709099	0.486104	0.672836	0.151282	0.489994	0.245014	0.634146	0.55603	0.252665	0.343811	0.206949	0.282123	0.193517	0.530612	0.4	0.151697	0.485171	0.327922	0.270874	0.108588	0.159962	0.244328	0.312268	0.158526	0.168612	0.269124
cg04332534	0.273987	0.618607	0.100944	0.511814	0.499507	0.340086	0.547797	0.415276	0.520896	0.358149	0.349552	0.232191	0.483635	0.338759	0.0857492	0.610088	0.0764075	0.0691511	0.0761515	0.109178	0.0616449	0.0537249	0.315044	0.0612568	0.308875	0.0518932	0.257929	0.0886477	0.136653	0.134158	0.260633	0.397092
cg04347874	0.651301	0.748652	0.431742	0.619661	0.68494	0.515675	0.68519	0.584903	0.664689	0.490897	0.524115	0.526464	0.840024	0.615632	0.357564	0.664867	0.239054	0.318475	0.260545	0.513981	0.438454	0.358207	0.555974	0.321538	0.5143	0.270982	0.475607	0.396919	0.39336	0.350348	0.314974	0.334177
cg04352804	0.22507	0.101043	0.226523	0.209125	0.30458	0.105396	0.321653	0.577301	0.525976	0.551369	0.283569	0.33966	0.0868987	0.502702	0.611888	0.600486	0.483904	0.58452	0.647521	0.555525	0.531325	0.512587	0.411453	0.628066	0.577626	0.518091	0.434345	0.634456	0.534917	0.557435	0.562818	0.641451
cg04360049	0.38487	0.736149	0.329274	0.624958	0.691936	0.268121	0.607973	0.306447	0.652915	0.273357	0.250431	0.20336	0.552648	0.563543	0.0911233	0.591144	0.166807	0.131909	0.104167	0.146726	0.108363	0.119352	0.412258	0.0790994	0.313013	0.17863	0.194004	0.194881	0.0795675	0.0983842	0.227155	0.233404
cg04367486	0.55506	0.652999	0.406471	0.434924	0.572111	0.0162982	0.60361	0.494446	0.566827	0.148434	0.292516	0.394809	0.512142	0.553694	0.231515	0.585368	0.236382	0.149273	0.0913046	0.219477	0.185568	0.107722	0.419421	0.147095	0.48929	0.131125	0.0498899	0.279967	0.151435	0.140703	0.159909	0.147184
cg04370517	0.520295	0.714964	0.512087	0.554942	0.720696	0.769993	0.642646	0.531267	0.64603	0.341033	0.313788	0.404432	0.663753	0.482948	0.23826	0.603625	0.253029	0.279523	0.207813	0.131341	0.188228	0.200927	0.411867	0.223425	0.483803	0.341754	0.569651	0.330882	0.177661	0.171171	0.180087	0.185305
cg04377145	0.257794	0.634641	0.167035	0.227443	0.5455	0.0342061	0.487699	0.340506	0.512921	0.0437704	0.0270825	0.298393	0.522414	0.383417	0.029223	0.433847	0.0344963	0.027757	0.0604836	0.0308186	0.023824	0.0246021	0.33663	0.0723752	0.40154	0.111242	0.0536747	0.0261369	0.0288325	0.0288013	0.0286561	0.0365225
cg04390523	0.404029	0.825523	0.419142	0.625316	0.72393	0.644075	0.580529	0.360655	0.638947	0.347239	0.435499	0.463284	0.817069	0.655998	0.21875	0.704657	0.156551	0.234377	0.245697	0.374404	0.25079	0.217557	0.650326	0.197321	0.398751	0.416256	0.49173	0.282911	0.295516	0.210657	0.178411	0.415578
cg04395788	0.772919	0.851686	0.69912	0.808283	0.85201	0.822686	0.760886	0.772157	0.771821	0.518552	0.797422	0.546325	0.678909	0.655878	0.448238	0.871212	0.504461	0.572547	0.477587	0.581175	0.443246	0.448294	0.596455	0.427803	0.460503	0.652487	0.718507	0.675704	0.516691	0.406254	0.400376	0.374502
cg04412883	0.458488	0.434929	0.470588	0.391215	0.254204	0.545608	0.287185	0.434256	0.267174	0.635107	0.58484	0.52514	0.456328	0.446318	0.73913	0.303241	0.662913	0.792308	0.694901	0.698495	0.811947	0.601124	0.577039	0.584358	0.72619	0.738452	0.567474	0.648485	0.631639	0.56973	0.789439	0.665455
cg04417028	0.0501383	0.554243	0.442772	0.307251	0.554233	0.0958779	0.546046	0.0869654	0.608073	0.21558	0.19739	0.207118	0.600363	0.354258	0.0946929	0.506257	0.125802	0.178822	0.0789492	0.207354	0.0932701	0.0520585	0.339519	0.0909474	0.281116	0.141098	0.122043	0.0702315	0.125376	0.0816687	0.0781435	0.0948182
cg04425375	0.124414	0.625833	0.0740884	0.501393	0.669827	0.578959	0.472507	0.465988	0.37585	0.229833	0.142007	0.148416	0.855751	0.536962	0.10194	0.612881	0.140957	0.183028	0.171878	0.172848	0.129426	0.320298	0.46965	0.13254	0.377919	0.137349	0.29185	0.145045	0.119934	0.122818	0.139138	0.140439
cg04431946	0.653527	0.772498	0.406335	0.621945	0.716437	0.476921	0.562013	0.597442	0.678896	0.484287	0.482634	0.456454	0.788714	0.282465	0.263302	0.700458	0.213685	0.31747	0.258414	0.22355	0.256681	0.196752	0.594347	0.202189	0.511188	0.273585	0.39413	0.305324	0.266593	0.288455	0.306511	0.295027
cg04454951	0.484399	0.797139	0.304908	0.666265	0.75295	0.661211	0.676681	0.488427	0.73968	0.458841	0.481269	0.513329	0.702408	0.589213	0.317979	0.678413	0.325657	0.37591	0.299364	0.487702	0.28833	0.301394	0.402218	0.248893	0.496807	0.354279	0.574559	0.361057	0.344683	0.342824	0.333061	0.335867
cg04455164	0.594554	0.798349	0.399664	0.146708	0.844226	0.0789152	0.588755	0.261783	0.720392	0.193252	0.358728	0.523633	0.686743	0.864398	0.0910061	0.770945	0.134622	0.18869	0.205289	0.36064	0.161062	0.230747	0.582888	0.0831914	0.596117	0.172982	0.169	0.208006	0.207955	0.178598	0.179233	0.263666
cg04456219	0.201696	0.0979955	0.182645	0.215916	0.118325	0.101281	0.101273	0.220727	0.0850454	0.501578	0.261996	0.47127	0.205378	0.346853	0.561026	0.226099	0.347977	0.637486	0.638938	0.577001	0.509376	0.466755	0.234396	0.640206	0.285639	0.438327	0.361685	0.403899	0.565714	0.589327	0.57161	0.585342
cg04469880	0.654501	0.74101	0.225613	0.517329	0.648899	0.571293	0.642997	0.470074	0.597635	0.317157	0.38955	0.614203	0.670561	0.513942	0.387273	0.636788	0.276463	0.252709	0.182155	0.448006	0.304277	0.210265	0.541539	0.224677	0.491213	0.309343	0.448364	0.297596	0.306116	0.274059	0.283042	0.346149
cg04479203	0.143774	0.165149	0.411597	0.241436	0.37275	0.226747	0.34839	0.185112	0.255391	0.542722	0.496075	0.330046	0.192318	0.385788	0.571078	0.0946995	0.459708	0.6875	0.533518	0.605647	0.510352	0.73328	0.42022	0.815973	0.491876	0.557557	0.372871	0.376212	0.574396	0.547329	0.549552	0.623385
cg04488521	0.568394	0.767451	0.31012	0.648232	0.823618	0.21787	0.63805	0.376734	0.556875	0.401123	0.576971	0.562405	0.830182	0.506186	0.288083	0.747093	0.25923	0.274264	0.128483	0.351423	0.368421	0.27086	0.69292	0.270588	0.556255	0.369003	0.389269	0.208107	0.303202	0.210214	0.218251	0.313825
cg04493931	0.388511	0.75548	0.092828	0.500596	0.569018	0.0866037	0.53884	0.412616	0.50356	0.0620637	0.102936	0.0700193	0.0961773	0.100299	0.13092	0.733686	0.0863524	0.0997409	0.0754213	0.0748844	0.145844	0.0920695	0.222441	0.0489651	0.424905	0.159603	0.0795506	0.096519	0.0712254	0.0838101	0.0612598	0.117287
cg04502985	0.782487	0.77249	0.148179	0.6903	0.722163	0.101127	0.141372	0.469516	0.630176	0.417852	0.325274	0.326508	0.861792	0.740308	0.0866247	0.724647	0.0382741	0.105236	0.0436015	0.0738188	0.0769231	0.0314205	0.52857	0.516802	0.625064	0.245387	0.0382047	0.296634	0.113353	0.111852	0.116802	0.242359
cg04524930	0.230832	0.395191	0.534251	0.39874	0.491283	0.308612	0.693999	0.413154	0.448684	0.708296	0.710212	0.705611	0.287511	0.478018	0.781111	0.358053	0.654952	0.735502	0.761514	0.795797	0.697168	0.655745	0.590016	0.795556	0.712548	0.768971	0.614489	0.673251	0.720597	0.705166	0.755987	0.771942
cg04529785	0.34896	0.745761	0.247022	0.574623	0.705319	0.0919456	0.550466	0.332634	0.526991	0.326889	0.369533	0.335502	0.606554	0.506024	0.142746	0.624934	0.132811	0.175416	0.0476284	0.481364	0.263202	0.130253	0.355552	0.160174	0.31067	0.223026	0.162406	0.395933	0.270674	0.20544	0.142382	0.211744
cg04543516	0.634533	0.393112	0.71475	0.660929	0.461998	0.48512	0.540851	0.431231	0.390598	0.719728	0.842054	0.842168	0.504629	0.743707	0.901747	0.496188	0.912871	0.91365	0.889788	0.932057	0.847447	0.940992	0.788495	0.886166	0.672629	0.866879	0.603464	0.812865	0.874464	0.780103	0.727418	0.852534
cg04550052	0.773877	0.780775	0.535322	0.536034	0.756483	0.666199	0.593099	0.407945	0.624832	0.303372	0.59275	0.535049	0.809699	0.678745	0.334955	0.703008	0.240291	0.273527	0.167432	0.352189	0.439748	0.646597	0.590935	0.304738	0.51559	0.376398	0.550464	0.354245	0.320611	0.286328	0.233355	0.391075
cg04555373	0.525581	0.717444	0.161046	0.40126	0.626714	0.604643	0.527946	0.480993	0.633849	0.334079	0.405928	0.286335	0.826031	0.504218	0.287275	0.553017	0.403751	0.185975	0.0783806	0.25	0.225666	0.233552	0.425051	0.193649	0.476151	0.180531	0.374135	0.28142	0.287239	0.242268	0.238679	0.270228
cg04557057	0.7	0.85242	0.533135	0.64397	0.743446	0.139413	0.689924	0.455165	0.69919	0.471885	0.397801	0.512789	0.813915	0.75	0.346557	0.738176	0.353917	0.299029	0.313579	0.47624	0.322331	0.304246	0.587994	0.320689	0.471412	0.336328	0.311508	0.420231	0.353441	0.316197	0.325031	0.374582
cg04611049	0.384951	0.130066	0.281723	0.430343	0.557651	0.0256233	0.385336	0.407755	0.52059	0.225823	0.230345	0.35449	0.448074	0.486183	0.0107341	0.397348	0.094338	0.0106357	0.0132561	0.0509325	0.0145197	0.0130421	0.365166	0.0231779	0.443035	0.148616	0.0109067	0.0115882	0.0218053	0.0149609	0.0322581	0.0384048
cg04621020	0.65859	0.719489	0.102236	0.605463	0.775885	0.0938282	0.664661	0.572099	0.660594	0.443555	0.505593	0.103359	0.749626	0.530243	0.385157	0.72692	0.274326	0.242855	0.131336	0.181123	0.312735	0.0963195	0.52331	0.161263	0.555544	0.38898	0.27569	0.312015	0.29135	0.401916	0.299961	0.352998
cg04635543	0.485268	0.296527	0.533076	0.255973	0.292179	0.215731	0.303035	0.41717	0.323846	0.630778	0.490576	0.49951	0.229106	0.506872	0.766267	0.462936	0.592042	0.713646	0.705594	0.67472	0.694906	0.668931	0.513997	0.795733	0.6292	0.657846	0.523642	0.667646	0.669004	0.707619	0.713262	0.746896
cg04636841	0.244819	0.157855	0.116138	0.149393	0.739151	0.0974769	0.419949	0.155023	0.641365	0.215255	0.267061	0.166667	0.68052	0.481192	0.189998	0.658209	0.176748	0.083815	0.0911911	0.0901728	0.119211	0.111242	0.192072	0.0831323	0.387595	0.100647	0.107333	0.134606	0.106807	0.0946358	0.106033	0.121014
cg04636876	0.32557	0.286256	0.511721	0.545056	0.395625	0.358256	0.535426	0.38447	0.306344	0.714793	0.723233	0.616524	0.222411	0.673529	0.65728	0.402355	0.801268	0.718833	0.586312	0.814221	0.670144	0.8265	0.653659	0.73896	0.672117	0.695134	0.508303	0.773632	0.701076	0.676013	0.658654	0.649741
cg04678315	0.439677	0.33992	0.456516	0.125037	0.285127	0.267728	0.353617	0.490613	0.305658	0.594684	0.35	0.462429	0.35326	0.290806	0.555209	0.2051	0.52615	0.602044	0.713053	0.565607	0.664382	0.631036	0.463571	0.637477	0.36052	0.574921	0.442889	0.536439	0.591192	0.602282	0.574484	0.654231
cg04681963	0.762628	0.752066	0.121951	0.490042	0.539876	0.235269	0.637805	0.404125	0.616059	0.380221	0.432075	0.281706	0.700259	0.755955	0.372282	0.802255	0.279287	0.527995	0.182592	0.48575	0.221678	0.311444	0.474091	0.254986	0.344214	0.289703	0.440557	0.145692	0.350434	0.268808	0.169408	0.231989
cg04701885	0.0439332	0.628996	0.538662	0.276785	0.415923	0.461618	0.548276	0.556931	0.51863	0.0286823	0.217401	0.0376267	0.398941	0.103788	0.0317935	0.562626	0.0851703	0.0179881	0.0412604	0.0308883	0.0342047	0.0256549	0.111432	0.0247258	0.515356	0.142257	0.299387	0.109018	0.0277235	0.0372406	0.0256203	0.216097
cg04704198	0.754294	0.158205	0.526247	0.203037	0.582952	0.72228	0.927408	0.404025	0.476996	0.962236	0.898	0.803531	0.134344	0.896073	0.910394	0.883225	0.908253	0.753459	0.806044	0.816306	0.829574	0.833525	0.856401	0.845085	0.828974	0.837627	0.873132	0.87955	0.934421	0.95257	0.918216	0.945314
cg04718428	0.848728	0.360261	0.109515	0.43951	0.806369	0.107217	0.535884	0.225158	0.706335	0.241483	0.156358	0.347763	0.81072	0.654469	0.127916	0.769778	0.113912	0.176933	0.181395	0.13544	0.187295	0.156828	0.580247	0.199894	0.384003	0.0926276	0.122049	0.159524	0.133022	0.12749	0.113883	0.169854
cg04730961	0.310355	0.756582	0.472426	0.374745	0.523882	0.641128	0.706081	0.522893	0.437718	0.301405	0.303865	0.204796	0.347081	0.525424	0.245023	0.645541	0.203358	0.238701	0.19238	0.336645	0.237798	0.266507	0.267633	0.197954	0.283884	0.219965	0.551449	0.299555	0.228076	0.166976	0.148897	0.230131
cg04741853	0.625451	0.652657	0.0303583	0.492327	0.700585	0.163797	0.657031	0.352752	0.631014	0.201396	0.0883514	0.444444	0.684693	0.720705	0.0602307	0.680074	0.0929771	0.033085	0.0214689	0.194286	0.103256	0.0277494	0.605655	0.0355867	0.462504	0.125958	0.137972	0.109668	0.121751	0.0876738	0.106909	0.16731
cg04753856	0.653586	0.234574	0.0504187	0.487565	0.356869	0.0559393	0.198216	0.263509	0.500164	0.0469558	0.218358	0.513457	0.715875	0.292373	0.0469799	0.591288	0.0705817	0.0477782	0.0511945	0.0606766	0.0576687	0.0552034	0.460323	0.0925754	0.321453	0.116773	0.0832631	0.102523	0.0647345	0.0712288	0.0732719	0.0578561
cg04760071	0.331282	0.546282	0.494518	0.50437	0.670607	0.115318	0.593014	0.175781	0.576241	0.373503	0.299072	0.38578	0.738964	0.423473	0.190876	0.571608	0.119993	0.311872	0.322943	0.356434	0.115505	0.108538	0.522225	0.110584	0.379508	0.235137	0.175134	0.18738	0.210465	0.2267	0.168268	0.153978
cg04766529	0.531476	0.946942	0.848351	0.666568	0.97249	0.49	0.539557	0.868656	0.552006	0.937543	0.901146	0.840863	0.527193	0.769458	0.951022	0.575917	0.941702	0.960257	0.961028	0.976097	0.971678	0.971941	0.96986	0.965929	0.974185	0.97249	0.743089	0.97504	0.957658	0.953942	0.946397	0.974101
cg04779631	0.514952	0.403148	0.367709	0.582666	0.543002	0.110788	0.117981	0.46827	0.6227	0.169276	0.387163	0.469433	0.58716	0.745125	0.286148	0.556228	0.14809	0.140992	0.0923476	0.337462	0.12358	0.340802	0.47533	0.126898	0.355706	0.327465	0.149193	0.153752	0.247943	0.145636	0.120291	0.195834
cg04787024	0.544474	0.848511	0.123084	0.0668743	0.755655	0.0533099	0.597027	0.189022	0.655916	0.171101	0.143433	0.384849	0.913103	0.150689	0.0973142	0.736549	0.0299041	0.0652973	0.089105	0.368029	0.0896159	0.110959	0.505394	0.0651378	0.423339	0.119987	0.0881009	0.163865	0.16174	0.0538294	0.110662	0.171398
cg04787166	0.482423	0.19094	0.52523	0.265593	0.240476	0.246428	0.428236	0.347546	0.378124	0.660845	0.511855	0.430967	0.189051	0.280011	0.711812	0.735023	0.650545	0.733133	0.737514	0.534884	0.642215	0.647213	0.455641	0.699632	0.54839	0.578957	0.487606	0.684746	0.651904	0.631058	0.701465	0.725758
cg04795186	0.291728	0.31581	0.459026	0.235644	0.369763	0.25263	0.294381	0.231114	0.331611	0.486112	0.521581	0.586779	0.228888	0.503224	0.652479	0.448896	0.571472	0.678787	0.671391	0.698356	0.531198	0.711851	0.645048	0.740142	0.369995	0.578888	0.444422	0.52896	0.613966	0.589312	0.591285	0.527412
cg04814450	0.0986669	0.641929	0.383438	0.393345	0.582838	0.527385	0.425733	0.512218	0.529713	0.21765	0.307156	0.137377	0.594682	0.495549	0.179478	0.344977	0.142972	0.244867	0.212117	0.0953612	0.168693	0.100116	0.273676	0.103843	0.41531	0.184456	0.317165	0.156392	0.119626	0.153346	0.134359	0.0994213
cg04828458	0.654262	0.0793574	0.0902098	0.207392	0.622329	0.156293	0.603513	0.165816	0.657688	0.287795	0.190674	0.308563	0.689905	0.614645	0.105224	0.669002	0.121409	0.0594583	0.0847428	0.107886	0.075228	0.14166	0.509895	0.123635	0.532977	0.0823906	0.0769077	0.0933607	0.0808938	0.0837245	0.124201	0.124516
cg04832466	0.24122	0.707945	0.190401	0.709778	0.659296	0.579177	0.367335	0.379285	0.536964	0.234768	0.439208	0.274241	0.324528	0.472801	0.131248	0.518966	0.145389	0.0848472	0.0429262	0.177337	0.279967	0.121838	0.27556	0.0891849	0.187349	0.15603	0.367451	0.138119	0.189827	0.146592	0.159007	0.27484
cg04851252	0.545168	0.211374	0.583593	0.522336	0.446156	0.522087	0.476955	0.513276	0.548722	0.831873	0.628526	0.668257	0.231624	0.631564	0.758007	0.509013	0.710266	0.784593	0.862186	0.673655	0.71726	0.764031	0.610746	0.860047	0.645623	0.666067	0.681641	0.708109	0.740601	0.792039	0.835887	0.814282
cg04855216	0.649218	0.635142	0.411952	0.552474	0.653923	0.358793	0.527213	0.512903	0.558491	0.33689	0.343099	0.331673	0.360384	0.509434	0.196891	0.751225	0.3817	0.222386	0.263122	0.244467	0.267813	0.17023	0.379754	0.21424	0.230672	0.282443	0.46988	0.285129	0.205039	0.177929	0.240825	0.173059
cg04865906	0.598108	0.828995	0.765498	0.695245	0.854942	0.782366	0.801296	0.782387	0.819484	0.610807	0.682233	0.658791	0.64058	0.806432	0.503876	0.805353	0.59697	0.53865	0.400175	0.542086	0.535403	0.52443	0.496409	0.499454	0.609063	0.600771	0.727083	0.518675	0.442283	0.494049	0.398334	0.504253
cg04877901	0.676889	0.732636	0.120058	0.652759	0.669854	0.0813141	0.088173	0.3655	0.613677	0.323479	0.46258	0.362263	0.678166	0.6577	0.106806	0.447675	0.10122	0.1234	0.215845	0.0994271	0.0892069	0.10507	0.405122	0.11898	0.473644	0.129867	0.136475	0.146736	0.119882	0.143062	0.202706	0.250841
cg04892677	0.374339	0.26648	0.626645	0.549528	0.441801	0.373883	0.39609	0.425702	0.375547	0.730379	0.651809	0.689688	0.381691	0.657645	0.748756	0.637936	0.693532	0.776186	0.849918	0.820172	0.698351	0.778443	0.634504	0.783886	0.579291	0.639813	0.637945	0.774853	0.776057	0.752568	0.748761	0.726101
cg04904331	0.42416	0.790339	0.267954	0.547533	0.764297	0.532565	0.715614	0.528054	0.744305	0.420814	0.396292	0.384062	0.726058	0.479638	0.244487	0.727744	0.234942	0.254385	0.176584	0.396811	0.210285	0.171781	0.530608	0.130096	0.468128	0.271022	0.50548	0.306027	0.319297	0.28586	0.270084	0.283816
cg04906352	0.716393	0.359533	0.46659	0.362193	0.529188	0.453204	0.329169	0.417202	0.40894	0.668511	0.682168	0.670436	0.254762	0.362889	0.566477	0.407702	0.812799	0.802811	0.825993	0.685001	0.6924	0.711895	0.485096	0.890029	0.422243	0.627198	0.586194	0.691425	0.681086	0.732699	0.759498	0.630224
cg04906740	0.619385	0.729962	0.11976	0.632548	0.545226	0.132273	0.604634	0.477998	0.607662	0.292283	0.459359	0.546689	0.707318	0.575589	0.142107	0.623205	0.110603	0.318462	0.150441	0.342983	0.147527	0.114705	0.559798	0.0787539	0.474355	0.12475	0.140624	0.193537	0.175766	0.0902389	0.152959	0.15586
cg04917391	0.12832	0.867165	0.158306	0.506402	0.756924	0.215824	0.596517	0.647497	0.735013	0.446444	0.189501	0.429195	0.833451	0.751186	0.0624535	0.046159	0.0655054	0.186824	0.302767	0.12817	0.152604	0.0728092	0.415383	0.205418	0.65883	0.518206	0.173086	0.265426	0.22942	0.233577	0.166795	0.139719
cg04920358	0.435683	0.617852	0.141787	0.482081	0.575109	0.0225941	0.561301	0.196337	0.577173	0.317054	0.414032	0.415784	0.479307	0.395106	0.129736	0.585741	0.133534	0.0700524	0.228537	0.3071	0.142584	0.202845	0.396097	0.0276258	0.495289	0.0771355	0.0758064	0.127648	0.202952	0.110116	0.144258	0.0817884
cg04929533	0.788193	0.881296	0.39728	0.299068	0.827317	0.0807608	0.67834	0.595955	0.757482	0.140048	0.678656	0.653642	0.901192	0.63439	0.329774	0.829356	0.111538	0.351803	0.315717	0.731526	0.433847	0.522609	0.787528	0.179034	0.593649	0.486932	0.196501	0.217133	0.318195	0.182898	0.199072	0.21399
cg04946749	0.625872	0.714572	0.473088	0.593001	0.662818	0.068599	0.624907	0.563536	0.638789	0.432122	0.467583	0.534959	0.739938	0.558322	0.416801	0.67836	0.179519	0.259967	0.275285	0.519221	0.362543	0.263987	0.604665	0.0887297	0.490919	0.336062	0.21645	0.308314	0.411941	0.314115	0.29427	0.356701
cg04947286	0.546832	0.367778	0.43913	0.411271	0.573974	0.066778	0.697832	0.128603	0.656747	0.180727	0.379294	0.521075	0.406766	0.386891	0.211032	0.565773	0.171704	0.263124	0.10473	0.328521	0.303207	0.157184	0.364882	0.0822281	0.286933	0.208271	0.198975	0.154884	0.210415	0.133152	0.112478	0.227848
cg04974584	0.475225	0.440587	0.488243	0.0972895	0.694389	0.0843014	0.632484	0.232604	0.639416	0.205703	0.185185	0.501054	0.801335	0.469261	0.0800619	0.683048	0.0784147	0.163199	0.108804	0.141092	0.0928983	0.0931127	0.527752	0.193881	0.506817	0.250496	0.0957117	0.0854475	0.0941554	0.0651444	0.116573	0.102466
cg04988514	0.732978	0.606465	0.678553	0.546321	0.663928	0.361055	0.735587	0.747259	0.654864	0.473259	0.614917	0.519342	0.733218	0.382754	0.385743	0.731429	0.36272	0.338612	0.427353	0.378739	0.405597	0.250152	0.470989	0.422928	0.440271	0.453662	0.274224	0.247646	0.378227	0.336991	0.375538	0.356444
cg04995391	0.389662	0.330308	0.673505	0.365522	0.702368	0.72927	0.318597	0.83962	0.789873	0.709577	0.567112	0.703202	0.228132	0.584941	0.750121	0.394488	0.831794	0.880799	0.844084	0.835835	0.776111	0.817193	0.857066	0.829175	0.76383	0.807508	0.780203	0.774976	0.784906	0.741312	0.81566	0.868884
cg05000488	0.562583	0.467652	0.877848	0.513063	0.570651	0.499046	0.460514	0.510103	0.518013	0.880244	0.709912	0.738958	0.460639	0.553154	0.906313	0.943252	0.924689	0.887196	0.917662	0.9362	0.849582	0.91898	0.734377	0.78036	0.689215	0.824183	0.616975	0.893863	0.877696	0.859598	0.910083	0.908766
cg05006349	0.491623	0.734808	0.285754	0.400357	0.678418	0.364858	0.530714	0.428248	0.587933	0.393624	0.388648	0.310434	0.741186	0.568735	0.238912	0.533649	0.191322	0.202225	0.284581	0.317081	0.255967	0.204621	0.464739	0.189319	0.316412	0.277055	0.265035	0.252285	0.289097	0.211154	0.215408	0.316007
cg05020604	0.539661	0.730604	0.213545	0.437302	0.772888	0.567005	0.681091	0.37413	0.639929	0.45358	0.446139	0.339734	0.627657	0.519143	0.181707	0.679206	0.136314	0.0944206	0.120661	0.114076	0.2276	0.077231	0.557777	0.0457598	0.483845	0.216285	0.42441	0.171019	0.216498	0.123768	0.326082	0.37579
cg05045807	0.673237	0.65536	0.0751812	0.362245	0.76661	0.0656723	0.608257	0.399611	0.588183	0.173409	0.281163	0.175499	0.577535	0.248	0.2	0.637025	0.0829889	0.158003	0.0454546	0.268794	0.158333	0.207247	0.380335	0.102269	0.326332	0.146245	0.17994	0.110543	0.15186	0.132706	0.131495	0.174388
cg05062333	0.580925	0.73325	0.568242	0.371357	0.580576	0.119459	0.492116	0.476018	0.547929	0.346351	0.387726	0.439945	0.731705	0.386891	0.186141	0.409117	0.260571	0.225943	0.155513	0.209728	0.18346	0.107363	0.619156	0.121598	0.317321	0.30872	0.249502	0.22556	0.24821	0.199981	0.164993	0.256166
cg05085809	0.136433	0.6275	0.190066	0.423726	0.455221	0.589393	0.600889	0.438064	0.545882	0.324662	0.0601072	0.0909427	0.672052	0.276444	0.156988	0.367175	0.103618	0.0943364	0.155814	0.15944	0.129324	0.0471823	0.237926	0.0826237	0.309594	0.10486	0.410918	0.17113	0.116868	0.163386	0.205497	0.214814
cg05089090	0.5358	0.907098	0.147445	0.788731	0.755185	0.0863358	0.790438	0.312556	0.701338	0.34347	0.651511	0.409177	0.692151	0.26584	0.16303	0.721717	0.119017	0.222923	0.130365	0.314144	0.141809	0.161772	0.312548	0.0770279	0.457834	0.192203	0.109518	0.139163	0.179146	0.16744	0.132084	0.173396
cg05107190	0.287749	0.154581	0.250594	0.369077	0.30903	0.111259	0.182867	0.262306	0.32897	0.527443	0.275535	0.347265	0.133384	0.332058	0.590436	0.39646	0.492754	0.514699	0.58221	0.474245	0.518872	0.448394	0.416972	0.699304	0.457875	0.473589	0.402024	0.57604	0.494624	0.515842	0.624159	0.611881
cg05115215	0.406489	0.704539	0.293039	0.150922	0.441249	0.615982	0.645315	0.563957	0.519122	0.296545	0.199665	0.340543	0.71229	0.661037	0.181098	0.679732	0.157895	0.187031	0.186904	0.243803	0.19434	0.244687	0.392546	0.160542	0.289688	0.160941	0.427976	0.208291	0.171106	0.174123	0.193337	0.225456
cg05131623	0.593904	0.839611	0.50824	0.65156	0.785231	0.170766	0.726291	0.602875	0.746289	0.561478	0.455629	0.524847	0.703004	0.5	0.301144	0.717595	0.281539	0.294081	0.385641	0.437953	0.370937	0.273302	0.62881	0.238885	0.580117	0.458929	0.326611	0.378966	0.396062	0.298209	0.389449	0.387746
cg05135549	0.802019	0.931156	0.786836	0.525225	0.863151	0.124326	0.751518	0.477162	0.759225	0.520416	0.443928	0.51551	0.816211	0.652416	0.520772	0.817236	0.323972	0.438215	0.1824	0.476488	0.669163	0.226862	0.552416	0.191558	0.583333	0.338145	0.420494	0.461216	0.504342	0.462062	0.496734	0.604072
cg05136628	0.381487	0.270178	0.6265	0.568039	0.350515	0.384853	0.392904	0.491774	0.418013	0.771329	0.703693	0.641038	0.331441	0.595238	0.830892	0.71637	0.709211	0.818881	0.79649	0.854875	0.781658	0.750475	0.627311	0.787727	0.605325	0.727924	0.694766	0.743105	0.77784	0.800292	0.811439	0.73572
cg05137358	0.697616	0.768716	0.396393	0.7019	0.755625	0.128997	0.64869	0.421436	0.691348	0.460474	0.592462	0.661397	0.614247	0.6601	0.272935	0.716153	0.225066	0.314009	0.260111	0.331182	0.367615	0.248014	0.576048	0.228924	0.515481	0.313755	0.36269	0.232973	0.228235	0.23165	0.283036	0.271068
cg05151803	0.316823	0.790274	0.156826	0.54709	0.457562	0.0466139	0.464132	0.444611	0.406057	0.169708	0.139604	0.218055	0.477773	0.144004	0.204124	0.246222	0.0558268	0.109015	0.06814	0.125637	0.175276	0.130033	0.31069	0.0838227	0.196383	0.0628004	0.103227	0.0727075	0.156267	0.119596	0.108828	0.11877
cg05164449	0.56754	0.26147	0.552826	0.559447	0.596892	0.403436	0.432982	0.481291	0.464832	0.89592	0.802656	0.791021	0.835302	0.902434	0.951036	0.531262	0.915817	0.887937	0.930537	0.933726	0.91488	0.916952	0.745255	0.931187	0.549896	0.911149	0.596771	0.929323	0.919155	0.901563	0.839967	0.928901
cg05170353	0.607765	0.429211	0.592913	0.515987	0.454961	0.507047	0.553751	0.589681	0.45999	0.841509	0.688839	0.606263	0.453401	0.596651	0.880779	0.516506	0.819525	0.906936	0.904263	0.855172	0.92977	0.789717	0.600809	0.674018	0.615013	0.683437	0.578455	0.901126	0.813892	0.88892	0.908356	0.835454
cg05176782	0.822346	0.835391	0.7989	0.867533	0.81816	0.841101	0.85823	0.778675	0.86771	0.509132	0.6865	0.710967	0.678794	0.684211	0.441417	0.912281	0.484992	0.376644	0.439797	0.367146	0.436777	0.503006	0.573044	0.500396	0.756316	0.491681	0.776541	0.598744	0.431109	0.437354	0.529218	0.345561
cg05221057	0.618451	0.660355	0.258799	0.494197	0.688136	0.473552	0.555921	0.328222	0.615653	0.355145	0.534362	0.392355	0.752638	0.569449	0.215111	0.625742	0.18911	0.357581	0.144745	0.2213	0.392464	0.368903	0.499696	0.156983	0.544679	0.290008	0.280486	0.227566	0.348872	0.22951	0.277245	0.289034
cg05224741	0.257405	0.659439	0.371542	0.248442	0.561037	0.688244	0.679299	0.148509	0.490274	0.304836	0.422369	0.180273	0.766075	0.457234	0.28935	0.650861	0.110188	0.351406	0.134615	0.201064	0.132874	0.667169	0.476609	0.121859	0.306302	0.21022	0.465586	0.224674	0.192323	0.119897	0.083377	0.106046
cg05238517	0.549544	0.818251	0.347961	0.463399	0.732208	0.204615	0.690442	0.377289	0.668839	0.168421	0.252807	0.437581	0.701217	0.545667	0.156366	0.205115	0.108738	0.2306	0.285714	0.180666	0.16542	0.300661	0.370334	0.158789	0.441278	0.238822	0.181514	0.234755	0.123408	0.103346	0.154508	0.132328
cg05249988	0.497597	0.627353	0.52009	0.643557	0.706327	0.727001	0.167484	0.435365	0.593906	0.413121	0.340191	0.639441	0.782024	0.631438	0.166263	0.649924	0.117919	0.257834	0.127504	0.257447	0.443513	0.168344	0.551415	0.13929	0.440417	0.270645	0.553006	0.141175	0.231303	0.133904	0.121289	0.19894
cg05251901	0.480156	0.340756	0.639353	0.523726	0.580051	0.483979	0.642821	0.49226	0.654922	0.759029	0.779528	0.716567	0.28545	0.557169	0.846154	0.415603	0.786846	0.828268	0.825941	0.81497	0.813028	0.822561	0.704362	0.82292	0.740896	0.789082	0.635909	0.842024	0.795865	0.803437	0.845121	0.815199
cg05255351	0.677773	0.665506	0.543089	0.55619	0.598254	0.632253	0.66341	0.549021	0.609329	0.372392	0.272147	0.381325	0.512227	0.378105	0.354682	0.6539	0.32533	0.277414	0.291974	0.257004	0.301005	0.3399	0.375379	0.228513	0.36163	0.279681	0.620844	0.31058	0.288534	0.318059	0.319212	0.255116
cg05258261	0.519488	0.66033	0.446667	0.487827	0.673784	0.146796	0.653886	0.34688	0.622398	0.329257	0.409102	0.447747	0.740534	0.538164	0.177126	0.643031	0.159486	0.234585	0.284003	0.342511	0.322754	0.172043	0.437113	0.127149	0.502476	0.210069	0.188306	0.266419	0.311213	0.244441	0.257337	0.316517
cg05266302	0.692623	0.776274	0.71027	0.792808	0.524491	0.863609	0.69162	0.465043	0.615023	0.443843	0.480185	0.683626	0.791099	0.533423	0.288394	0.777275	0.438539	0.353451	0.295843	0.382958	0.258064	0.482186	0.39228	0.425416	0.381746	0.401873	0.644165	0.381372	0.308633	0.347769	0.326682	0.280519
cg05268203	0.617387	0.758837	0.0316783	0.0488299	0.597792	0.0213068	0.0538041	0.0205727	0.610149	0.142378	0.0606678	0.100062	0.514113	0.512094	0.0429587	0.666459	0.0476644	0.0369806	0.0262242	0.0833777	0.0600873	0.0518876	0.28918	0.0465082	0.30347	0.0481037	0.0258205	0.0460724	0.0523242	0.0346347	0.0614835	0.0646246
cg05280698	0.667706	0.747109	0.113538	0.314374	0.68666	0.179024	0.641411	0.577643	0.671319	0.481334	0.380705	0.462183	0.721763	0.604499	0.218506	0.609783	0.30113	0.23006	0.116608	0.165517	0.255751	0.247244	0.402824	0.116918	0.475751	0.195779	0.227382	0.174707	0.325056	0.227618	0.443007	0.325685
cg05289253	0.421807	0.629414	0.284254	0.440384	0.528494	0.129868	0.541503	0.441558	0.523445	0.317124	0.281245	0.314542	0.477419	0.491324	0.1431	0.50116	0.151632	0.105636	0.101913	0.0934819	0.154793	0.0483924	0.311141	0.0705819	0.389722	0.126373	0.0591369	0.161764	0.157995	0.211172	0.271723	0.265403
cg05294112	0.352087	0.300434	0.330692	0.347387	0.637124	0.38686	0.544751	0.449206	0.520809	0.621374	0.584502	0.657983	0.308782	0.22449	0.802768	0.481803	0.713932	0.709339	0.849967	0.773784	0.737369	0.803206	0.692343	0.8139	0.588491	0.70446	0.730513	0.761887	0.682181	0.659785	0.712548	0.705947
cg05341539	0.65076	0.774071	0.422104	0.576566	0.653802	0.638965	0.561568	0.557715	0.607921	0.353542	0.285659	0.305669	0.677886	0.708669	0.201701	0.629709	0.178797	0.196864	0.19465	0.185448	0.177047	0.1833	0.367299	0.195044	0.400982	0.312025	0.537994	0.171261	0.166786	0.183401	0.231538	0.21893
cg05367053	0.504775	0.325079	0.546481	0.58562	0.565743	0.4697	0.389816	0.519267	0.363764	0.705399	0.670872	0.561127	0.228511	0.580144	0.738699	0.537676	0.78032	0.731822	0.747115	0.753994	0.704381	0.814913	0.604437	0.853262	0.626409	0.7244	0.614206	0.769064	0.723411	0.787986	0.741812	0.715894
cg05368966	0.204626	0.245651	0.322804	0.174038	0.213007	0.218091	0.18712	0.266938	0.28382	0.540309	0.307654	0.539401	0.165654	0.432086	0.636557	0.300966	0.513436	0.666506	0.754846	0.617958	0.780533	0.622142	0.372577	0.615645	0.3656	0.538887	0.425121	0.599785	0.512997	0.563953	0.580698	0.620685
cg05379541	0.526593	0.777125	0.49291	0.620955	0.730965	0.72154	0.687899	0.408357	0.629679	0.486468	0.496238	0.411693	0.741797	0.535748	0.438027	0.651043	0.304744	0.419389	0.327976	0.466307	0.420416	0.332668	0.544203	0.379776	0.257696	0.247825	0.539065	0.461471	0.333732	0.358733	0.350751	0.400738
cg05408649	0.498438	0.171669	0.206669	0.107965	0.166812	0.151228	0.760043	0.364119	0.343339	0.733063	0.404639	0.38048	0.151781	0.360193	0.556396	0.201452	0.56201	0.486057	0.506424	0.582211	0.646171	0.523547	0.426922	0.658728	0.47536	0.602589	0.454047	0.532381	0.748966	0.701913	0.737613	0.78645
cg05408831	0.107682	0.521057	0.293009	0.347194	0.281891	0.451288	0.60769	0.449366	0.128431	0.170111	0.0508964	0.0724477	0.660973	0.345387	0.029023	0.611655	0.0344146	0.0809044	0.0356074	0.0355	0.0406037	0.0344828	0.078885	0.0327165	0.229774	0.0290731	0.270697	0.0585836	0.0382896	0.032729	0.0230194	0.0280369
cg05447008	0.521222	0.775458	0.350882	0.419428	0.657327	0.0186351	0.534339	0.490106	0.580961	0.0298583	0.0993378	0.313192	0.722229	0.307546	0.0375706	0.49682	0.0208034	0.0240499	0.0186712	0.0197704	0.0269593	0.0252082	0.41928	0.0352288	0.470063	0.133169	0.14518	0.0178286	0.024042	0.00863273	0.0409316	0.0443667
cg05457273	0.60785	0.755945	0.0560726	0.556763	0.570086	0.0782816	0.570512	0.256845	0.355975	0.127057	0.244719	0.379004	0.657262	0.545508	0.112367	0.712825	0.128798	0.124068	0.11175	0.265154	0.271426	0.128499	0.433011	0.246675	0.385944	0.0984819	0.173717	0.115552	0.149264	0.106356	0.0758955	0.141964
cg05482942	0.262497	0.251123	0.449418	0.341578	0.646835	0.597756	0.654896	0.447772	0.581661	0.339348	0.225261	0.369325	0.688083	0.237855	0.14557	0.641836	0.149547	0.201723	0.0772302	0.179096	0.175871	0.0724944	0.354234	0.0806411	0.355001	0.305732	0.424743	0.160493	0.205958	0.167822	0.173096	0.215235
cg05493394	0.531157	0.649237	0.486613	0.533432	0.652416	0.130994	0.506642	0.547218	0.669037	0.376293	0.480305	0.330858	0.777494	0.569272	0.170513	0.63581	0.161815	0.18727	0.334145	0.399412	0.213561	0.261676	0.484982	0.224722	0.539918	0.170021	0.189434	0.195867	0.250031	0.170636	0.168205	0.199505
cg05507988	0.442299	0.480555	0.175228	0.491579	0.618477	0.255281	0.55828	0.407267	0.551145	0.354311	0.240069	0.266092	0.543587	0.461783	0.251085	0.51181	0.177923	0.102445	0.149551	0.077551	0.106913	0.125727	0.327217	0.26081	0.335926	0.100034	0.307981	0.191178	0.182891	0.226169	0.291354	0.3067
cg05537380	0.125749	0.137646	0.228326	0.185347	0.0912356	0.276017	0.166226	0.321526	0.195746	0.436872	0.33011	0.55814	0.0642674	0.13826	0.281922	0.0409718	0.160983	0.497284	0.158571	0.596335	0.585766	0.577862	0.750252	0.367216	0.169924	0.600084	0.284122	0.483558	0.621161	0.342833	0.352375	0.447588
cg05545132	0.420933	0.559457	0.224017	0.390059	0.474415	0.0345496	0.443189	0.0784511	0.465004	0.0229135	0.0338499	0.0508497	0.536412	0.399883	0.0205999	0.484973	0.0315977	0.0188297	0.0577191	0.179347	0.0604053	0.0166929	0.0402207	0.0212474	0.38723	0.0740056	0.0251442	0.0656159	0.0546443	0.0356363	0.0131032	0.0538622
cg05548912	0.587975	0.191008	0.499549	0.208221	0.328962	0.57795	0.656676	0.546009	0.606174	0.231717	0.40844	0.250702	0.685463	0.545832	0.206329	0.648506	0.215542	0.175154	0.22138	0.191817	0.212587	0.148573	0.475791	0.0954396	0.234835	0.160313	0.377286	0.173797	0.163383	0.126644	0.152323	0.331424
cg05558169	0.400344	0.680403	0.402977	0.680933	0.730037	0.550172	0.701001	0.557721	0.612531	0.387811	0.330213	0.33606	0.680048	0.68834	0.242563	0.612089	0.176831	0.339388	0.135116	0.376233	0.291106	0.216785	0.4155	0.248016	0.404812	0.228451	0.429301	0.3139	0.27477	0.274172	0.257584	0.34851
cg05598562	0.555465	0.621461	0.0115291	0.579456	0.578824	0.0131167	0.588565	0.425051	0.599777	0.359038	0.369933	0.40881	0.685464	0.649935	0.0125113	0.611831	0.185517	0.0369041	0.0104167	0.0144	0.0174861	0.0212857	0.446794	0.2664	0.46617	0.106568	0.0433074	0.0116995	0.0679715	0.0570332	0.030028	0.0317721
cg05600851	0.361828	0.367923	0.487381	0.288581	0.639095	0.342851	0.29211	0.361093	0.335077	0.648071	0.628753	0.677131	0.235682	0.579981	0.684356	0.306945	0.653382	0.766427	0.755498	0.813931	0.730409	0.760131	0.593615	0.676373	0.499769	0.678048	0.548725	0.686037	0.722824	0.664922	0.628068	0.75051
cg05611779	0.0103704	0.428169	0.0199515	0.323984	0.459713	0.504225	0.465386	0.456314	0.374943	0.322483	0.0102245	0.370576	0.523791	0.385666	0.0109235	0.394332	0.0189216	0.018526	0.0061763	0.00866027	0.00829493	0.012196	0.323545	0.012629	0.375081	0.0366053	0.370109	0.0815436	0.00983494	0.0107679	0.010349	0.0182853
cg05631447	0.696465	0.599894	0.499322	0.565942	0.524781	0.59485	0.638217	0.5272	0.561957	0.305114	0.189292	0.301118	0.653113	0.444472	0.172739	0.602943	0.323226	0.181435	0.2764	0.189059	0.253435	0.234145	0.22022	0.30314	0.308737	0.18292	0.466736	0.209665	0.233069	0.22315	0.275533	0.231754
cg05639246	0.441921	0.742545	0.340213	0.519914	0.405202	0.664829	0.624369	0.45513	0.625781	0.307056	0.217567	0.16525	0.535394	0.405712	0.214618	0.468469	0.178911	0.219428	0.0939968	0.134385	0.167044	0.212213	0.377254	0.0931442	0.358127	0.213253	0.44297	0.284877	0.139382	0.215525	0.17191	0.226376
cg05649391	0.45639	0.359498	0.579221	0.523459	0.417805	0.361255	0.433886	0.523205	0.441536	0.61664	0.705391	0.601924	0.402925	0.614945	0.962835	0.433287	0.863816	0.963468	0.925851	0.934826	0.965719	0.960954	0.543169	0.912933	0.567597	0.865685	0.511244	0.796076	0.93791	0.921717	0.90051	0.913924
cg05658771	0.391263	0.281023	0.702023	0.558774	0.5172	0.409506	0.427317	0.530136	0.365436	0.8723	0.679095	0.69519	0.228317	0.65743	0.778714	0.430617	0.852193	0.747386	0.77255	0.847433	0.717014	0.69135	0.569465	0.75465	0.563279	0.732479	0.609625	0.758431	0.826929	0.840057	0.854839	0.889687
cg05661809	0.588317	0.0795637	0.464059	0.327188	0.643569	0.172196	0.662223	0.103872	0.673357	0.111664	0.383243	0.361672	0.653042	0.537673	0.347982	0.710055	0.0768381	0.146161	0.144773	0.51735	0.289196	0.113778	0.521081	0.0937643	0.398767	0.131673	0.135907	0.152412	0.205176	0.114187	0.0876343	0.159484
cg05663573	0.396268	0.646799	0.553999	0.621631	0.616337	0.120262	0.671349	0.44921	0.650521	0.339555	0.433305	0.538759	0.743094	0.578367	0.321547	0.63961	0.25836	0.272782	0.191058	0.381655	0.342484	0.360135	0.4483	0.164308	0.506042	0.355206	0.139148	0.337992	0.315738	0.28791	0.262315	0.3785
cg05664039	0.663597	0.551022	0.824111	0.711458	0.583333	0.585344	0.537014	0.605865	0.573377	0.940764	0.908451	0.88704	0.550903	0.867595	0.945802	0.677971	0.925113	0.975061	0.982696	0.966339	0.978186	0.982477	0.841958	0.967101	0.792743	0.889281	0.725811	0.8494	0.967189	0.976645	0.95484	0.983235
cg05674784	0.553002	0.721212	0.243561	0.444668	0.763513	0.667331	0.646887	0.264306	0.631885	0.298371	0.354953	0.53111	0.638011	0.277397	0.298884	0.560939	0.213126	0.331942	0.214085	0.462237	0.239165	0.277174	0.491373	0.211881	0.322755	0.207392	0.514216	0.188095	0.201842	0.141989	0.214109	0.253881
cg05678733	0.791087	0.799744	0.685613	0.69738	0.869224	0.886601	0.823772	0.615831	0.80702	0.604287	0.620614	0.604379	0.565013	0.671801	0.39371	0.858359	0.429652	0.325527	0.334557	0.402597	0.441677	0.319785	0.596061	0.358894	0.646396	0.514308	0.79644	0.580956	0.400659	0.367498	0.317457	0.456637
cg05687686	0.541932	0.672818	0.531479	0.504296	0.656364	0.0691563	0.656235	0.417329	0.595688	0.329894	0.413568	0.397268	0.695863	0.467699	0.307579	0.660299	0.203589	0.25701	0.245369	0.362508	0.23458	0.213308	0.416111	0.167138	0.475377	0.242651	0.238212	0.201004	0.247269	0.261351	0.197465	0.284058
cg05714219	0.534935	0.617579	0.189667	0.202593	0.579299	0.108457	0.445404	0.0823053	0.625508	0.0909578	0.172681	0.222251	0.759953	0.443044	0.0792631	0.398665	0.13807	0.112361	0.10516	0.0755729	0.0792986	0.0875174	0.321459	0.064537	0.446253	0.0976103	0.106281	0.109898	0.0671265	0.0666005	0.0885301	0.0834998
cg05726195	0.325044	0.191756	0.197775	0.135332	0.182851	0.178265	0.143686	0.407661	0.237621	0.627572	0.310699	0.30018	0.183099	0.4	0.567318	0.286264	0.462166	0.538445	0.376943	0.590819	0.517018	0.567343	0.421922	0.618321	0.453695	0.508522	0.430498	0.566592	0.559363	0.561808	0.572555	0.664249
cg05728754	0.671739	0.752026	0.55023	0.515978	0.701458	0.499426	0.68189	0.644119	0.64385	0.419941	0.336416	0.395621	0.763032	0.476408	0.355263	0.679279	0.198708	0.182973	0.19409	0.395403	0.330868	0.55496	0.551713	0.137336	0.379273	0.50451	0.464332	0.378022	0.388777	0.309137	0.401434	0.473212
cg05764422	0.607268	0.37328	0.458451	0.756423	0.403546	0.380881	0.622379	0.451518	0.481315	0.727897	0.682356	0.621243	0.15483	0.695175	0.795597	0.419147	0.775393	0.715208	0.795462	0.741473	0.781345	0.828548	0.672323	0.788594	0.645183	0.725285	0.548037	0.79598	0.757123	0.714999	0.755027	0.835008
cg05766140	0.118384	0.806145	0.300116	0.54905	0.643307	0.163428	0.651711	0.453106	0.644997	0.332632	0.464176	0.334729	0.78008	0.496254	0.106972	0.641221	0.119535	0.122892	0.121162	0.102429	0.0851134	0.106745	0.380622	0.106338	0.445425	0.274129	0.344492	0.273223	0.137209	0.199782	0.234998	0.286235
cg05783139	0.588197	0.730215	0.565593	0.685831	0.71639	0.0751854	0.611394	0.566438	0.663658	0.379707	0.415522	0.578371	0.805354	0.538883	0.185335	0.674319	0.113661	0.182911	0.13744	0.544531	0.32791	0.364926	0.534167	0.34713	0.4729	0.279693	0.267827	0.26603	0.302853	0.256377	0.224577	0.355978
cg05796727	0.480232	0.675031	0.066997	0.5674	0.711128	0.0334451	0.709599	0.170478	0.681463	0.276564	0.0499683	0.501808	0.591226	0.562519	0.0774694	0.696633	0.124296	0.0587896	0.109864	0.045437	0.0581977	0.0441634	0.428372	0.0300616	0.561632	0.164881	0.109496	0.135097	0.0763725	0.103138	0.100779	0.174889
cg05807690	0.74356	0.65005	0.215647	0.14747	0.536879	0.253006	0.105763	0.340485	0.645481	0.248785	0.249353	0.299348	0.843011	0.691329	0.154124	0.794386	0.0818243	0.149638	0.206701	0.156997	0.174558	0.264006	0.225282	0.132106	0.581088	0.18698	0.189723	0.13481	0.110143	0.112241	0.169944	0.148523
cg05809668	0.770037	0.854774	0.59073	0.631968	0.788234	0.75759	0.693757	0.544804	0.688328	0.470765	0.539212	0.450237	0.917455	0.622852	0.321025	0.802497	0.337511	0.507894	0.342456	0.441712	0.441954	0.515551	0.546294	0.214286	0.591098	0.264167	0.619886	0.431995	0.364936	0.34943	0.416764	0.471711
cg05815818	0.513531	0.361459	0.433735	0.571582	0.477338	0.393765	0.644893	0.428711	0.598684	0.80405	0.762291	0.756924	0.321535	0.625206	0.817754	0.802673	0.833923	0.782771	0.872401	0.714334	0.744729	0.781093	0.70921	0.865001	0.749399	0.752801	0.660102	0.802096	0.771397	0.786562	0.833383	0.85889
cg05817517	0.561478	0.610307	0.202301	0.147368	0.688506	0.068564	0.621697	0.153987	0.66632	0.243732	0.26182	0.357463	0.649649	0.564456	0.225571	0.615849	0.0771937	0.112734	0.269394	0.262166	0.191551	0.175926	0.475158	0.0947003	0.312317	0.200284	0.134135	0.101412	0.182714	0.137212	0.140378	0.174995
cg05828191	0.269336	0.303723	0.456173	0.477797	0.385519	0.459162	0.385074	0.453274	0.350535	0.744562	0.672618	0.592487	0.271619	0.769818	0.740755	0.471803	0.767149	0.842409	0.7621	0.814122	0.789955	0.756082	0.725251	0.501527	0.467176	0.762962	0.650794	0.776873	0.789256	0.744703	0.770219	0.886589
cg05844827	0.744474	0.37659	0.551978	0.4025	0.424777	0.414877	0.354347	0.526531	0.436758	0.766888	0.760713	0.649587	0.479881	0.425255	0.854243	0.497283	0.748318	0.891992	0.853621	0.858087	0.830011	0.807949	0.690077	0.767435	0.69875	0.823848	0.61838	0.79447	0.813192	0.776733	0.808949	0.858466
cg05854644	0.480726	0.152626	0.104854	0.52073	0.595217	0.119427	0.157632	0.338736	0.551388	0.378741	0.241468	0.391064	0.591583	0.515744	0.0989011	0.669343	0.0872582	0.130897	0.0904281	0.0925533	0.0889137	0.0723493	0.407284	0.100887	0.47053	0.145047	0.106959	0.113183	0.100628	0.12021	0.0926245	0.108205
cg05860890	0.459643	0.587257	0.165232	0.509714	0.577144	0.177994	0.554524	0.531924	0.563418	0.267218	0.297378	0.46222	0.649841	0.522806	0.189127	0.588172	0.155011	0.237677	0.144255	0.323677	0.141349	0.341817	0.465965	0.150253	0.524187	0.21013	0.169547	0.200557	0.232773	0.172039	0.171998	0.206808
cg05870739	0.346144	0.671258	0.504014	0.490825	0.619761	0.599072	0.596865	0.452341	0.545118	0.299684	0.421531	0.462863	0.597953	0.509295	0.186764	0.70502	0.186227	0.208901	0.232749	0.249486	0.241087	0.097268	0.429221	0.126078	0.392546	0.220421	0.387968	0.242132	0.206407	0.219459	0.170493	0.242223
cg05874561	0.637234	0.669898	0.429102	0.664864	0.774709	0.207486	0.716473	0.36991	0.729732	0.276667	0.419637	0.503268	0.77121	0.607526	0.32897	0.74188	0.381469	0.308966	0.196751	0.543831	0.338007	0.313364	0.56119	0.272413	0.519781	0.310677	0.336488	0.273057	0.334558	0.226475	0.28131	0.39713
cg05885936	0.511104	0.565818	0.36323	0.598214	0.689355	0.573925	0.515714	0.400761	0.538732	0.378614	0.427729	0.365531	0.777946	0.687404	0.418457	0.684344	0.282145	0.374509	0.123547	0.459246	0.310565	0.410244	0.426878	0.19212	0.409401	0.24162	0.533475	0.299805	0.287624	0.242896	0.285925	0.326716
cg05901579	0.715681	0.831458	0.11819	0.505752	0.739814	0.121947	0.669958	0.33929	0.708011	0.400326	0.318516	0.524597	0.804396	0.53222	0.251566	0.76259	0.15864	0.15582	0.169802	0.36083	0.209088	0.222901	0.696116	0.177935	0.474951	0.199904	0.341885	0.299663	0.3187	0.219406	0.173924	0.301807
cg05907046	0.629004	0.726236	0.416615	0.813331	0.711602	0.152814	0.584789	0.420506	0.605333	0.413141	0.52296	0.622885	0.850008	0.647202	0.38918	0.803534	0.21724	0.191415	0.328174	0.394366	0.43913	0.516223	0.68493	0.299693	0.587626	0.32154	0.286435	0.181388	0.261602	0.233588	0.219665	0.268701
cg05915293	0.465423	0.48068	0.383566	0.053588	0.606892	0.0864872	0.56255	0.549883	0.532318	0.323358	0.161498	0.496089	0.18878	0.336468	0.136153	0.424429	0.202862	0.126969	0.0917751	0.0700095	0.0640046	0.04124	0.231104	0.098274	0.293317	0.115883	0.091812	0.140996	0.154159	0.209235	0.223384	0.232279
cg05915316	0.665207	0.39562	0.317424	0.362169	0.773051	0.650887	0.539156	0.182922	0.699027	0.328914	0.486002	0.562966	0.577592	0.557692	0.240923	0.732288	0.160181	0.195024	0.185085	0.36302	0.280634	0.301447	0.535117	0.240533	0.429167	0.270178	0.521814	0.213842	0.271138	0.198858	0.191685	0.2523
cg05951536	0.464342	0.618527	0.33944	0.291312	0.580839	0.505451	0.544555	0.493477	0.515516	0.417816	0.347444	0.108374	0.669882	0.593301	0.164882	0.5342	0.195629	0.230844	0.0473421	0.245216	0.236141	0.111804	0.474913	0.0809984	0.344224	0.128376	0.421744	0.221499	0.221687	0.270377	0.237641	0.392923
cg05961935	0.547091	0.643831	0.18085	0.378422	0.565493	0.175769	0.499166	0.334966	0.570593	0.180863	0.275374	0.420884	0.531572	0.45135	0.130686	0.543404	0.18757	0.126063	0.101809	0.101419	0.119778	0.126038	0.448546	0.0914881	0.417926	0.232565	0.288629	0.215646	0.152789	0.12111	0.157433	0.175568
cg05992786	0.802688	0.329251	0.496378	0.261797	0.313036	0.443291	0.73515	0.452737	0.369352	0.748157	0.603543	0.594158	0.312055	0.490571	0.759115	0.349035	0.670423	0.71857	0.757032	0.779794	0.742638	0.689373	0.608581	0.806751	0.626245	0.766859	0.584374	0.690199	0.76146	0.674084	0.776258	0.765993
cg05997779	0.672667	0.739705	0.566816	0.54898	0.654114	0.6549	0.595095	0.591238	0.712281	0.297388	0.337876	0.305936	0.657438	0.53626	0.25	0.651093	0.367215	0.485369	0.259794	0.245342	0.252537	0.329335	0.452703	0.309392	0.39747	0.311434	0.543159	0.338085	0.251326	0.235605	0.253238	0.264407
cg06000825	0.313959	0.502272	0.21047	0.278311	0.627687	0.0744078	0.447348	0.228401	0.586922	0.166667	0.238795	0.192532	0.322422	0.275784	0.12404	0.603744	0.0539629	0.121696	0.0869883	0.0509493	0.0962125	0.0948668	0.309716	0.0686222	0.345134	0.108646	0.0804946	0.108473	0.0881134	0.0884501	0.115724	0.132819
cg06048710	0.679908	0.740494	0.356521	0.550461	0.687452	0.0132438	0.630457	0.607656	0.688996	0.45348	0.577208	0.698405	0.744108	0.711327	0.578135	0.633926	0.206121	0.531625	0.0779322	0.60783	0.167988	0.541605	0.517321	0.537944	0.623276	0.528686	0.0847412	0.505095	0.324127	0.133351	0.167691	0.10113
cg06072021	0.671971	0.819226	0.0612245	0.381383	0.776278	0.0435563	0.6907	0.20532	0.673912	0.288465	0.135661	0.153176	0.72379	0.606264	0.0438352	0.679895	0.0482578	0.0609001	0.055022	0.0489928	0.0317649	0.0364811	0.498442	0.0496578	0.457601	0.445074	0.0318125	0.0638802	0.0562003	0.0586402	0.0759766	0.0780834
cg06113789	0.0852359	0.589816	0.238312	0.451198	0.342301	0.0544231	0.574153	0.389066	0.646965	0.0809287	0.0802593	0.158448	0.366152	0.169903	0.16895	0.672871	0.0491683	0.0647073	0.033551	0.098744	0.1016	0.10173	0.299437	0.094832	0.235196	0.0740574	0.0386905	0.045128	0.0738609	0.044559	0.0617511	0.0647936
cg06114334	0.151468	0.0874563	0.145543	0.199058	0.0730803	0.102489	0.0755844	0.245192	0.149948	0.563299	0.204713	0.291714	0.174135	0.32281	0.486258	0.369352	0.396127	0.586453	0.604849	0.446817	0.515635	0.511176	0.415936	0.652838	0.366079	0.421032	0.417596	0.563981	0.475421	0.488454	0.52754	0.537258
cg06122635	0.465017	0.675943	0.533197	0.45419	0.746044	0.0338849	0.609258	0.27284	0.587168	0.304849	0.47187	0.522376	0.777407	0.478505	0.176283	0.701408	0.12592	0.2411	0.0700647	0.371293	0.201955	0.161175	0.418383	0.0359072	0.414697	0.207084	0.151196	0.217748	0.32274	0.258488	0.273169	0.360448
cg06142206	0.425463	0.516873	0.694015	0.588895	0.627948	0.50632	0.515885	0.551979	0.715606	0.855078	0.821992	0.72208	0.321251	0.685029	0.853674	0.69448	0.860927	0.896781	0.940635	0.900421	0.831317	0.836817	0.785571	0.844119	0.643136	0.829119	0.744849	0.863313	0.905806	0.846582	0.857693	0.86786
cg06159352	0.724713	0.773231	0.458501	0.659211	0.748405	0.147262	0.692194	0.638913	0.694268	0.465903	0.28649	0.523497	0.800121	0.674764	0.335597	0.749426	0.285748	0.200476	0.234176	0.216157	0.15744	0.185449	0.575291	0.152674	0.578861	0.345942	0.322324	0.480895	0.311096	0.4074	0.447108	0.230695
cg06172475	0.560137	0.704773	0.0912766	0.27312	0.475197	0.108291	0.610903	0.183007	0.519591	0.122359	0.15392	0.224656	0.408451	0.441422	0.150698	0.584456	0.106828	0.113175	0.0722621	0.0575018	0.134289	0.0957898	0.252036	0.0914216	0.287919	0.110429	0.149442	0.130371	0.131455	0.122764	0.143383	0.148126
cg06179060	0.116212	0.784291	0.213557	0.699545	0.718452	0.142822	0.560359	0.0839633	0.653351	0.125915	0.216462	0.464557	0.861146	0.447378	0.130167	0.666895	0.0722796	0.0846028	0.0425483	0.327542	0.204221	0.137165	0.496493	0.157695	0.30708	0.336904	0.137398	0.143464	0.17558	0.075407	0.0587857	0.177909
cg06181518	0.107387	0.652148	0.417748	0.429887	0.556577	0.0155399	0.614639	0.414065	0.591754	0.324488	0.423072	0.136828	0.523004	0.636529	0.18037	0.581051	0.132427	0.135764	0.0312549	0.409599	0.0898369	0.318649	0.365025	0.106711	0.413208	0.390432	0.149531	0.0579334	0.296984	0.136927	0.0649829	0.264276
cg06188083	0.425606	0.707537	0.394048	0.624707	0.674475	0.489136	0.265957	0.484718	0.516185	0.381995	0.326564	0.472521	0.704328	0.284043	0.244309	0.5774	0.217918	0.196287	0.304416	0.273516	0.247085	0.238222	0.456607	0.30019	0.281716	0.232208	0.428178	0.210645	0.243656	0.277087	0.299147	0.141483
cg06207052	0.552141	0.503169	0.208115	0.40126	0.530509	0.590925	0.23602	0.444604	0.594904	0.380726	0.24951	0.338674	0.644063	0.53199	0.166557	0.510681	0.156622	0.0957854	0.185844	0.0660768	0.26	0.0461323	0.416417	0.0573483	0.430276	0.251159	0.444976	0.201404	0.198733	0.265596	0.283609	0.302293
cg06208158	0.356503	0.324402	0.444846	0.249739	0.595686	0.374035	0.337652	0.461543	0.493695	0.575647	0.558479	0.481584	0.280021	0.503809	0.665964	0.283169	0.591889	0.689776	0.63298	0.708717	0.728568	0.673327	0.687203	0.6503	0.544954	0.693048	0.535141	0.662571	0.616371	0.593299	0.61527	0.676025
cg06223767	0.240614	0.835593	0.492799	0.740919	0.771864	0.133093	0.712121	0.495703	0.676909	0.499589	0.362884	0.605992	0.835796	0.770125	0.176225	0.757934	0.221361	0.181975	0.177085	0.149752	0.248144	0.166166	0.720659	0.147664	0.561035	0.517386	0.323223	0.266231	0.221466	0.283591	0.294274	0.304134
cg06241792	0.42153	0.613996	0.356979	0.265249	0.5618	0.0239841	0.516154	0.0582706	0.509807	0.0600509	0.294156	0.419038	0.568181	0.388346	0.031823	0.432107	0.0327645	0.0899539	0.0326548	0.0813961	0.0442772	0.0208596	0.362681	0.047855	0.421932	0.171183	0.0206233	0.0304664	0.0610902	0.0611616	0.0291366	0.118744
cg06251764	0.74521	0.818244	0.573166	0.783538	0.81022	0.141322	0.676352	0.17663	0.662342	0.33313	0.417176	0.418325	0.516034	0.880311	0.270879	0.779242	0.203297	0.310109	0.130928	0.298755	0.585366	0.671751	0.658689	0.186658	0.186366	0.207295	0.258806	0.30979	0.228706	0.199427	0.203669	0.297044
cg06269753	0.680686	0.667203	0.482509	0.521414	0.727451	0.486009	0.664895	0.556394	0.670137	0.42165	0.214831	0.448118	0.765761	0.460079	0.204051	0.649509	0.196412	0.15206	0.16254	0.0918037	0.131982	0.183221	0.463047	0.120843	0.513044	0.190888	0.456418	0.20256	0.205057	0.223462	0.308381	0.302758
cg06288251	0.489014	0.655808	0.440308	0.491471	0.608967	0.495652	0.585641	0.476056	0.615798	0.228244	0.44379	0.417843	0.627917	0.616086	0.242587	0.561632	0.211782	0.205853	0.265487	0.481634	0.401887	0.153418	0.475231	0.29224	0.412526	0.250906	0.406711	0.329336	0.310864	0.18748	0.11302	0.247474
cg06310816	0.248899	0.566346	0.420892	0.518016	0.584527	0.448954	0.550262	0.341913	0.562684	0.353334	0.373321	0.46803	0.656934	0.525474	0.185441	0.544722	0.101097	0.194299	0.20963	0.295258	0.194439	0.232108	0.414141	0.110639	0.342844	0.294875	0.409069	0.270674	0.227704	0.153664	0.161327	0.220032
cg06320828	0.188627	0.370674	0.102434	0.603822	0.710415	0.193222	0.675999	0.53304	0.659624	0.370678	0.329274	0.294334	0.784078	0.503468	0.244802	0.595493	0.189655	0.170009	0.21724	0.297619	0.17873	0.144484	0.452838	0.262437	0.390228	0.201197	0.284702	0.247785	0.199028	0.151407	0.172049	0.191907
cg06327407	0.403118	0.450589	0.0673457	0.183908	0.605216	0.0496335	0.460457	0.307169	0.665474	0.298986	0.518684	0.204476	0.421988	0.462378	0.116843	0.628412	0.0553109	0.0671506	0.107657	0.20994	0.102582	0.149286	0.386902	0.0607966	0.358808	0.0807405	0.0615417	0.0817343	0.131227	0.15197	0.166517	0.21816
cg06329392	0.675018	0.148479	0.661388	0.506659	0.589131	0.482884	0.881023	0.582032	0.66539	0.870513	0.69249	0.634974	0.279255	0.50971	0.743846	0.424333	0.853613	0.897384	0.870121	0.874663	0.811037	0.853056	0.622984	0.824455	0.590357	0.802986	0.645741	0.830285	0.82012	0.847749	0.774622	0.864956
cg06339175	0.641139	0.370431	0.842768	0.749338	0.740858	0.722005	0.621434	0.696964	0.529291	0.851846	0.834316	0.769865	0.578765	0.867083	0.945727	0.698072	0.927469	0.953767	0.945517	0.945401	0.923664	0.923724	0.926007	0.94313	0.82002	0.951336	0.86079	0.933405	0.954503	0.935296	0.954217	0.932055
cg06346667	0.439582	0.30594	0.222914	0.487841	0.620954	0.172664	0.638108	0.471956	0.56323	0.364122	0.129676	0.319964	0.6352	0.468498	0.253126	0.66129	0.154141	0.163539	0.165368	0.103391	0.188419	0.166085	0.566258	0.219644	0.174677	0.197537	0.17607	0.175481	0.170998	0.173685	0.221564	0.217928
cg06358671	0.672742	0.423214	0.610765	0.613079	0.597201	0.483082	0.910293	0.481009	0.580999	0.740034	0.918502	0.877233	0.343156	0.838692	0.870872	0.39194	0.911314	0.874845	0.855139	0.8815	0.812346	0.877492	0.905775	0.922601	0.756107	0.862203	0.620067	0.879737	0.864338	0.892185	0.904161	0.925013
cg06375202	0.674171	0.343521	0.617061	0.667751	0.61249	0.50362	0.484749	0.512131	0.439619	0.799655	0.826416	0.746144	0.480869	0.710643	0.8616	0.5117	0.904313	0.895869	0.84889	0.832683	0.830298	0.881318	0.774922	0.909578	0.751801	0.86322	0.710998	0.868497	0.822409	0.824966	0.864729	0.868506
cg06375628	0.40235	0.560163	0.438663	0.246367	0.634664	0.247064	0.625656	0.285878	0.537731	0.349155	0.33953	0.382289	0.688516	0.558134	0.363621	0.658569	0.182025	0.326787	0.164746	0.432352	0.2907	0.141809	0.327717	0.256935	0.368479	0.355037	0.272381	0.169223	0.25076	0.146029	0.177965	0.196461
cg06392169	0.0447067	0.70162	0.463896	0.571025	0.580045	0.105978	0.581303	0.540374	0.59994	0.426592	0.355336	0.443614	0.694037	0.463398	0.167224	0.491344	0.158652	0.048292	0.0543188	0.0784038	0.103907	0.0668182	0.445704	0.0771724	0.47988	0.232142	0.250709	0.26041	0.117641	0.236551	0.256306	0.320678
cg06428163	0.478019	0.712565	0.256588	0.533784	0.498172	0.636224	0.640379	0.172023	0.669555	0.338892	0.34489	0.324927	0.527526	0.741612	0.252521	0.721058	0.0586001	0.1452	0.164384	0.491074	0.185933	0.194354	0.421875	0.156449	0.435387	0.161404	0.713584	0.169831	0.199574	0.117328	0.123575	0.21923
cg06442437	0.776334	0.412973	0.57588	0.662092	0.55999	0.757312	0.747228	0.53811	0.618861	0.427682	0.48393	0.533926	0.527742	0.456871	0.227086	0.841534	0.4006	0.259864	0.29015	0.372995	0.266466	0.406931	0.468169	0.329953	0.516491	0.388129	0.673922	0.391954	0.306625	0.31882	0.262385	0.253603
cg06445348	0.592033	0.752171	0.563924	0.687049	0.789087	0.0969166	0.719778	0.609994	0.696691	0.529114	0.549165	0.435618	0.803443	0.551791	0.237665	0.744386	0.431412	0.189826	0.120222	0.463659	0.209376	0.27767	0.597031	0.226059	0.572948	0.126561	0.30059	0.382471	0.370147	0.290342	0.309293	0.409425
cg06457736	0.569352	0.298402	0.450822	0.560479	0.346181	0.36696	0.270145	0.487025	0.428611	0.747575	0.720329	0.595531	0.283544	0.610753	0.807453	0.343975	0.757264	0.807642	0.545688	0.776646	0.718431	0.651925	0.590787	0.874626	0.569085	0.772128	0.585224	0.755916	0.787717	0.809059	0.78496	0.708767
cg06476495	0.327273	0.272185	0.504219	0.208305	0.39436	0.146658	0.379024	0.224284	0.317807	0.540536	0.464062	0.511664	0.170991	0.502131	0.333333	0.499317	0.635439	0.655582	0.743779	0.677316	0.674242	0.614321	0.5106	0.590062	0.288382	0.556526	0.451169	0.57776	0.616201	0.580692	0.605816	0.562043
cg06479755	0.269226	0.589221	0.0317969	0.555682	0.47566	0.0275908	0.494429	0.0622949	0.518283	0.20919	0.0323495	0.230431	0.288104	0.449201	0.0229808	0.59111	0.0322861	0.021978	0.0486392	0.023496	0.0174219	0.020795	0.337438	0.0212475	0.426257	0.0933368	0.0298476	0.107087	0.0722532	0.0693572	0.0778343	0.146473
cg06481168	0.74	0.764799	0.0373434	0.662945	0.711462	0.0337635	0.63668	0.100566	0.706274	0.185118	0.410326	0.490025	0.775247	0.219743	0.23859	0.466506	0.0700306	0.192355	0.035782	0.149574	0.117054	0.0978192	0.418699	0.043992	0.490171	0.135153	0.0567515	0.0597086	0.141405	0.124403	0.0802348	0.0902201
cg06524923	0.499709	0.495417	0.721296	0.349641	0.430428	0.421121	0.673494	0.44602	0.416728	0.798438	0.76451	0.721821	0.408068	0.63851	0.815148	0.346276	0.823667	0.863048	0.819015	0.830017	0.822572	0.839399	0.766761	0.783428	0.661882	0.835379	0.64366	0.823208	0.832182	0.836025	0.82201	0.850816
cg06528584	0.20628	0.150659	0.388372	0.586005	0.649193	0.755677	0.722871	0.284254	0.423412	0.347232	0.230888	0.573713	0.735532	0.494651	0.213201	0.754014	0.151331	0.207772	0.178129	0.339483	0.160095	0.153097	0.414833	0.26814	0.558354	0.207515	0.395866	0.251506	0.260958	0.16343	0.162594	0.210644
cg06530338	0.703569	0.626873	0.158897	0.472742	0.517453	0.2431	0.46439	0.479019	0.637746	0.273888	0.387052	0.192077	0.740235	0.436706	0.0889064	0.798947	0.132265	0.230668	0.111821	0.352632	0.152571	0.158813	0.496101	0.193602	0.205807	0.12925	0.314314	0.0827326	0.171891	0.161	0.142993	0.167012
cg06530490	0.652767	0.674215	0.110997	0.0685885	0.602697	0.0643152	0.235678	0.0635022	0.581839	0.284079	0.0933209	0.192252	0.573174	0.599364	0.0857024	0.65391	0.093944	0.0966311	0.0610453	0.102218	0.115652	0.0647946	0.412464	0.0649223	0.458258	0.0738364	0.109567	0.122384	0.112438	0.0865656	0.103463	0.125396
cg06539804	0.32224	0.321062	0.119241	0.365632	0.597958	0.160669	0.488301	0.346917	0.598476	0.277488	0.494965	0.230043	0.635635	0.551424	0.217226	0.564755	0.202532	0.133333	0.114495	0.185185	0.174035	0.177277	0.263158	0.0978487	0.212639	0.146887	0.136618	0.246084	0.153279	0.163467	0.221988	0.223222
cg06557057	0.276153	0.534254	0.017614	0.629079	0.627937	0.0215177	0.566065	0.407104	0.619782	0.0321417	0.192266	0.301739	0.0717942	0.269032	0.030055	0.437415	0.0378045	0.0446298	0.0270848	0.00827956	0.0218638	0.0180454	0.179433	0.0178779	0.485152	0.0414644	0.0224035	0.0292281	0.0279523	0.0407339	0.0805728	0.0516469
cg06560887	0.691649	0.128601	0.260229	0.370439	0.714525	0.0812792	0.624622	0.329715	0.721256	0.197371	0.080341	0.300844	0.741653	0.543575	0.0615139	0.610155	0.0669903	0.0483022	0.0595911	0.0794385	0.0731374	0.0653988	0.37403	0.16897	0.458943	0.161114	0.142701	0.187245	0.150569	0.14997	0.188758	0.332418
cg06570027	0.432358	0.600881	0.139625	0.212879	0.543185	0.0486808	0.491643	0.0497305	0.633372	0.0346398	0.0307352	0.183998	0.749979	0.458961	0.056373	0.366112	0.103652	0.0574906	0.059874	0.0503799	0.0398725	0.0361186	0.283288	0.0503768	0.477412	0.0447603	0.0661664	0.0435714	0.0364803	0.0386015	0.0558551	0.0320964
cg06622735	0.267985	0.706756	0.284059	0.503545	0.458599	0.461923	0.544426	0.58755	0.54836	0.0174482	0.129884	0.0320346	0.412257	0.0419183	0.0258732	0.543077	0.0275381	0.0280035	0.022112	0.0229308	0.0271917	0.0403516	0.0452209	0.0157853	0.534057	0.361691	0.367786	0.0288663	0.0359794	0.017583	0.0234967	0.225713
cg06623778	0.202615	0.457491	0.313633	0.35585	0.150214	0.31637	0.252498	0.408833	0.260927	0.619567	0.633892	0.558228	0.256208	0.515993	0.694748	0.363645	0.616603	0.691884	0.687127	0.663208	0.649333	0.660261	0.425036	0.757086	0.475954	0.523856	0.420209	0.582253	0.619048	0.632377	0.657901	0.690661
cg06631010	0.539564	0.628147	0.25272	0.392115	0.704801	0.163773	0.56659	0.504672	0.643596	0.436009	0.39947	0.554395	0.755618	0.420039	0.183159	0.635694	0.168057	0.274254	0.167824	0.427989	0.285952	0.207794	0.574636	0.222981	0.477597	0.213694	0.271144	0.167719	0.30938	0.221154	0.198738	0.273525
cg06632762	0.455499	0.715005	0.646059	0.652455	0.778386	0.0683131	0.271675	0.516257	0.642901	0.316971	0.229253	0.546664	0.632633	0.397874	0.260441	0.599933	0.153418	0.271449	0.147086	0.353552	0.298718	0.305412	0.340755	0.148753	0.486254	0.232666	0.115965	0.155842	0.320122	0.186323	0.164977	0.154834
cg06634060	0.594058	0.700623	0.328197	0.693716	0.69958	0.349207	0.654997	0.522904	0.654784	0.483559	0.579171	0.542084	0.654916	0.759329	0.429297	0.686158	0.25955	0.364556	0.257421	0.519585	0.320771	0.387456	0.62827	0.314372	0.485062	0.354708	0.428718	0.284531	0.428995	0.344493	0.349114	0.373763
cg06650542	0.63156	0.639106	0.204771	0.0854165	0.64375	0.106582	0.522857	0.110547	0.609758	0.137823	0.248352	0.39937	0.741345	0.748994	0.119119	0.482784	0.101109	0.0852668	0.0992193	0.174006	0.0797414	0.405024	0.407844	0.112188	0.465998	0.101234	0.168126	0.0997849	0.18348	0.145749	0.148957	0.158018
cg06652587	0.644211	0.702612	0.0882316	0.59536	0.636722	0.0732304	0.401964	0.170205	0.582686	0.172047	0.329199	0.364797	0.546999	0.536906	0.103916	0.57874	0.0675414	0.170183	0.081295	0.264028	0.11522	0.0815994	0.322395	0.0904461	0.41737	0.108817	0.166457	0.0883683	0.0948606	0.0924839	0.0739647	0.0638758
cg06653699	0.57581	0.740711	0.109696	0.534343	0.559103	0.513133	0.491026	0.372459	0.501413	0.213661	0.233641	0.123879	0.493101	0.332058	0.194288	0.285893	0.12768	0.244239	0.0844419	0.258561	0.184352	0.0927401	0.319165	0.131279	0.235169	0.149136	0.258419	0.150964	0.235233	0.197173	0.164311	0.192786
cg06656344	0.448077	0.0167354	0.552862	0.0294185	0.625347	0.0163269	0.619116	0.356444	0.665505	0.0579142	0.0292733	0.393732	0.780187	0.69533	0.0324434	0.733371	0.0480357	0.0326957	0.0204358	0.0225802	0.0261601	0.0241502	0.51628	0.0194623	0.573732	0.0315323	0.0285666	0.136361	0.0480268	0.0502779	0.0869591	0.175834
cg06667434	0.655801	0.678069	0.614352	0.851039	0.801995	0.63966	0.367334	0.652977	0.795598	0.434534	0.360157	0.591359	0.535491	0.554289	0.318586	0.819302	0.349193	0.312827	0.351535	0.246532	0.349172	0.324174	0.556665	0.346887	0.464286	0.378331	0.542381	0.409336	0.35253	0.373563	0.427795	0.253958
cg06678678	0.65243	0.818175	0.734614	0.562025	0.729622	0.132299	0.636258	0.520204	0.631585	0.310915	0.307419	0.367764	0.752989	0.699384	0.267587	0.772307	0.348196	0.233645	0.360878	0.44623	0.265935	0.32293	0.606196	0.365581	0.533017	0.34026	0.359252	0.350142	0.28664	0.226345	0.19309	0.34637
cg06682024	0.408951	0.683452	0.288605	0.444298	0.573716	0.301681	0.644105	0.522442	0.577573	0.399092	0.30188	0.379322	0.68194	0.521691	0.221565	0.708684	0.296482	0.261221	0.208302	0.265323	0.213098	0.257857	0.324397	0.274728	0.282023	0.29808	0.356141	0.287324	0.243554	0.23263	0.240072	0.255264
cg06695611	0.60277	0.730818	0.0479494	0.672091	0.783545	0.0254877	0.701104	0.494239	0.668091	0.276666	0.171766	0.197724	0.749054	0.464641	0.276484	0.677712	0.0794934	0.312619	0.0416069	0.399277	0.274565	0.181382	0.546883	0.0457391	0.464128	0.256252	0.113875	0.0456353	0.273744	0.119427	0.0483417	0.192184
cg06710672	0.162162	0.149131	0.309984	0.675355	0.695371	0.693045	0.273542	0.346486	0.48785	0.680946	0.68963	0.589578	0.161151	0.459727	0.794381	0.797805	0.771193	0.759929	0.662433	0.730896	0.78105	0.758314	0.756587	0.759416	0.717572	0.77123	0.704172	0.782706	0.761688	0.700026	0.689492	0.809318
cg06716684	0.415514	0.475128	0.0272526	0.418819	0.576856	0.0231322	0.582563	0.193415	0.564191	0.23896	0.0203262	0.441703	0.483399	0.469434	0.0563631	0.615302	0.100501	0.0433276	0.103251	0.0121707	0.0314694	0.0181654	0.370084	0.0126075	0.444534	0.135287	0.0900936	0.0736454	0.0676122	0.0775633	0.0746663	0.159399
cg06728579	0.713103	0.449511	0.115045	0.0707609	0.707584	0.0689336	0.0771745	0.566285	0.675932	0.0789232	0.393767	0.0471348	0.763373	0.715692	0.131897	0.646813	0.114278	0.119924	0.0811662	0.179051	0.249421	0.112157	0.587105	0.0548064	0.549253	0.0842189	0.225381	0.104131	0.105197	0.185815	0.175877	0.0743171
cg06732170	0.651688	0.251143	0.734762	0.655466	0.473357	0.549254	0.526402	0.504292	0.465376	0.823286	0.820704	0.765324	0.374276	0.743375	0.84793	0.653034	0.853877	0.865808	0.89917	0.839424	0.844698	0.906952	0.7687	0.892899	0.613855	0.811994	0.669721	0.820537	0.833272	0.836151	0.841245	0.813075
cg06744574	0.386293	0.551939	0.338679	0.278969	0.44812	0.0461101	0.403157	0.361969	0.41412	0.0417367	0.268532	0.0635422	0.521677	0.362987	0.0224532	0.427685	0.0315621	0.0172625	0.0124821	0.163355	0.0154501	0.042756	0.182232	0.0209989	0.322345	0.0266232	0.0466262	0.0244093	0.033585	0.0295087	0.0253396	0.0679916
cg06766860	0.964842	0.249005	0.428302	0.468129	0.398185	0.392051	0.386988	0.130965	0.463892	0.686442	0.750362	0.449593	0.391446	0.355842	0.550099	0.120094	0.944553	0.893189	0.856056	0.900222	0.907224	0.922566	0.518863	0.954761	0.156819	0.873172	0.518354	0.576934	0.935851	0.553079	0.864308	0.937476
cg06848185	0.028405	0.0521627	0.201118	0.350934	0.410309	0.0275524	0.527939	0.469993	0.416639	0.318693	0.0257945	0.10259	0.738163	0.465249	0.0340573	0.0255098	0.0154737	0.0181703	0.0160159	0.0318453	0.0363753	0.0270146	0.146582	0.0141838	0.331543	0.035174	0.047393	0.0201152	0.0617439	0.0418037	0.0405087	0.0668616
cg06862374	0.866102	0.68498	0.0769412	0.75932	0.607587	0.035865	0.655803	0.201996	0.62838	0.337116	0.0339912	0.0993879	0.773417	0.460311	0.0430348	0.548229	0.0111638	0.0678023	0.0507922	0.0342163	0.147789	0.0820474	0.30209	0.147772	0.384512	0.0659652	0.0886747	0.0566362	0.0955946	0.0903226	0.0771167	0.106877
cg06873806	0.468584	0.743534	0.183878	0.155958	0.694186	0.103285	0.515448	0.228788	0.610435	0.0864808	0.143963	0.397532	0.800967	0.467611	0.0805407	0.698134	0.17214	0.11991	0.0956579	0.281877	0.260025	0.288192	0.457421	0.112272	0.508225	0.144673	0.15328	0.110444	0.122984	0.091946	0.0872047	0.0913316
cg06889790	0.66398	0.466239	0.680629	0.510993	0.580779	0.796557	0.471166	0.466224	0.529027	0.871262	0.83684	0.75691	0.429277	0.703086	0.848686	0.503387	0.851611	0.879839	0.887527	0.859932	0.863171	0.883649	0.840348	0.87561	0.722108	0.800322	0.819588	0.78841	0.883674	0.865733	0.848741	0.872632
cg06895810	0.746743	0.648441	0.527998	0.707666	0.480155	0.784381	0.625522	0.50629	0.562652	0.362177	0.53745	0.626158	0.652405	0.510736	0.356661	0.649342	0.374621	0.290442	0.43241	0.314789	0.326554	0.318302	0.510347	0.318008	0.308128	0.42714	0.596208	0.332429	0.288643	0.311842	0.325352	0.232068
cg06908618	0.900538	0.7691	0.79263	0.871535	0.729132	0.874081	0.776016	0.681879	0.783089	0.482578	0.766742	0.848361	0.930659	0.824046	0.490936	0.816354	0.550105	0.49564	0.510272	0.62124	0.591082	0.699982	0.766466	0.455495	0.595325	0.603898	0.768963	0.578415	0.473131	0.427906	0.426036	0.385964
cg06930722	0.0571066	0.0394089	0.184139	0.0386288	0.166121	0.0405464	0.092876	0.227844	0.24632	0.540878	0.41883	0.333107	0.0500607	0.449226	0.566046	0.555952	0.34997	0.471087	0.542798	0.610218	0.579154	0.329519	0.303513	0.563305	0.283645	0.469098	0.329323	0.523941	0.560536	0.539064	0.559812	0.644365
cg06934572	0.70853	0.533707	0.583927	0.819588	0.592633	0.803239	0.700912	0.646969	0.658348	0.441023	0.535435	0.425795	0.798091	0.563214	0.32466	0.82635	0.488209	0.394049	0.28389	0.374778	0.309429	0.456543	0.38731	0.365838	0.429091	0.340038	0.635276	0.350544	0.329326	0.357571	0.351453	0.336101
cg06936564	0.281481	0.203311	0.496947	0.620766	0.701631	0.693593	0.766286	0.329292	0.546271	0.395623	0.319532	0.503925	0.792899	0.740925	0.266695	0.765159	0.20812	0.264881	0.303615	0.460275	0.245529	0.282183	0.44303	0.383231	0.551995	0.212202	0.514678	0.234172	0.313373	0.132222	0.186043	0.229627
cg06952671	0.491866	0.658823	0.131771	0.582915	0.665715	0.512071	0.589296	0.480925	0.589038	0.349425	0.195818	0.156298	0.735304	0.597696	0.134999	0.598296	0.30998	0.0535516	0.0319112	0.025951	0.0469154	0.0122751	0.416235	0.0166828	0.454492	0.19221	0.453694	0.0864346	0.0947517	0.147741	0.158944	0.195056
cg06966660	0.550262	0.669183	0.402145	0.555581	0.628803	0.653332	0.630539	0.582728	0.623611	0.432524	0.285633	0.428935	0.727243	0.518199	0.318236	0.633137	0.369061	0.110318	0.410405	0.366231	0.321695	0.120135	0.456878	0.202695	0.450235	0.292552	0.557379	0.304051	0.343254	0.214365	0.153645	0.379227
cg06970370	0.564867	0.0254106	0.010419	0.618646	0.657832	0.0185548	0.565749	0.500196	0.621575	0.0220408	0.490084	0.118828	0.739648	0.580662	0.0188659	0.032553	0.0186965	0.0245798	0.0144447	0.0249355	0.0220256	0.0267028	0.513501	0.0116631	0.447708	0.0992311	0.391483	0.0666506	0.0754325	0.424849	0.0201149	0.0149696
cg06989381	0.0541905	0.0867141	0.181818	0.405647	0.473438	0.0707752	0.61752	0.559175	0.463684	0.382117	0.0669559	0.0969002	0.755072	0.67445	0.0635373	0.0572272	0.0602866	0.0445663	0.0508667	0.0505393	0.0365414	0.0524604	0.216002	0.0522142	0.312993	0.075594	0.11456	0.0514556	0.105063	0.101168	0.10218	0.0918222
cg06993118	0.756738	0.844495	0.288897	0.286962	0.751131	0.0517874	0.645212	0.492721	0.680687	0.137176	0.652456	0.570849	0.86173	0.638528	0.300099	0.742176	0.0948905	0.339018	0.281625	0.641366	0.345947	0.429307	0.727245	0.132832	0.561569	0.411617	0.227536	0.207024	0.265999	0.158253	0.144503	0.216154
cg06995920	0.600821	0.803317	0.467617	0.218642	0.808634	0.114558	0.687513	0.357734	0.712094	0.238105	0.450353	0.569378	0.83903	0.810528	0.21798	0.702985	0.286298	0.189258	0.235613	0.427685	0.213992	0.197242	0.671789	0.167049	0.556536	0.219218	0.18148	0.276365	0.254357	0.214832	0.233309	0.316591
cg06997381	0.671733	0.328026	0.132984	0.0165168	0.64942	0.0104028	0.609664	0.0387463	0.56915	0.0377815	0.213108	0.33141	0.728075	0.293831	0.0465728	0.592564	0.0651514	0.0707071	0.275552	0.412436	0.0483167	0.0878133	0.285695	0.0261344	0.391395	0.0533616	0.02778	0.0257013	0.131833	0.0427169	0.0341059	0.0598996
cg07017164	0.667532	0.370399	0.651039	0.730221	0.508391	0.489468	0.896267	0.579938	0.590719	0.847356	0.719217	0.799064	0.435592	0.81983	0.865029	0.563949	0.880163	0.874495	0.818998	0.87461	0.924842	0.935608	0.88932	0.904744	0.906641	0.876164	0.693492	0.89189	0.861708	0.875349	0.860088	0.924346
cg07017374	0.523702	0.859822	0.067473	0.775333	0.80068	0.037156	0.705354	0.542232	0.695728	0.426299	0.502031	0.522736	0.824547	0.725174	0.318815	0.747155	0.179616	0.112909	0.070718	0.27581	0.295556	0.0652582	0.557538	0.0473423	0.544816	0.149213	0.0914831	0.094483	0.140305	0.136757	0.299578	0.299927
cg07019450	0.0877793	0.0832954	0.265029	0.122293	0.421622	0.271693	0.326921	0.215221	0.284935	0.629916	0.387871	0.393565	0.154723	0.445636	0.650977	0.2116	0.480202	0.643829	0.604319	0.635625	0.511897	0.555954	0.261038	0.556623	0.332431	0.491996	0.408053	0.400664	0.557264	0.569901	0.561194	0.583054
cg07064544	0.682354	0.380003	0.685353	0.532222	0.559973	0.595041	0.533862	0.536341	0.49957	0.891614	0.863336	0.802996	0.456238	0.881306	0.962788	0.66374	0.874359	0.972176	0.968031	0.9685	0.950316	0.940329	0.794589	0.93632	0.676263	0.877123	0.685858	0.81702	0.95953	0.973033	0.947582	0.94762
cg07078225	0.0952611	0.630674	0.451759	0.433676	0.67141	0.404265	0.588415	0.523176	0.522701	0.220492	0.462062	0.52917	0.69999	0.352664	0.219483	0.457759	0.137211	0.350887	0.207368	0.259016	0.262638	0.216598	0.458856	0.175658	0.36331	0.171997	0.287384	0.0806469	0.284123	0.157302	0.131371	0.19468
cg07078958	0.20172	0.126214	0.405716	0.259091	0.177144	0.242498	0.161612	0.358636	0.307383	0.603853	0.501121	0.598185	0.226211	0.351816	0.554513	0.237242	0.638717	0.692513	0.729175	0.593626	0.61529	0.717095	0.432348	0.708614	0.441215	0.60585	0.4952	0.611371	0.580097	0.625467	0.651126	0.68745
cg07080358	0.497016	0.64336	0.19734	0.620436	0.647402	0.253477	0.575369	0.435317	0.540155	0.292483	0.235812	0.348934	0.699241	0.0898253	0.114015	0.576633	0.110592	0.0267165	0.257825	0.196918	0.0833787	0.0926238	0.453724	0.0896846	0.401891	0.164496	0.151447	0.0647191	0.146322	0.0850635	0.0864818	0.171302
cg07123069	0.219376	0.295892	0.277563	0.209672	0.483225	0.0962075	0.176737	0.28519	0.425193	0.44266	0.413273	0.322785	0.14164	0.12906	0.403161	0.0704961	0.508484	0.578553	0.319006	0.634255	0.643618	0.627042	0.621002	0.372951	0.612648	0.417396	0.357413	0.433932	0.462576	0.449604	0.449835	0.482096
cg07127762	0.611294	0.445089	0.470403	0.650814	0.614277	0.215745	0.595957	0.549371	0.567925	0.331421	0.404593	0.312136	0.618672	0.602493	0.240178	0.687169	0.206577	0.255907	0.244908	0.375493	0.270243	0.241828	0.422186	0.198695	0.380632	0.26885	0.216804	0.268337	0.296362	0.210348	0.26704	0.341193
cg07135042	0.353835	0.693381	0.181602	0.243902	0.768222	0.647721	0.668142	0.575792	0.693788	0.376635	0.358602	0.365217	0.454751	0.710089	0.310379	0.508677	0.140269	0.142497	0.141146	0.554253	0.160889	0.147436	0.455412	0.196739	0.446863	0.277478	0.494128	0.294413	0.263066	0.186587	0.236977	0.301401
cg07155336	0.246121	0.113282	0.564382	0.0724351	0.708595	0.047933	0.72258	0.382428	0.743544	0.0842157	0.056257	0.416389	0.877721	0.772135	0.0450554	0.800822	0.11009	0.0325597	0.0504081	0.0544092	0.0837085	0.0383819	0.629856	0.0483985	0.690832	0.0576617	0.046982	0.143184	0.0954329	0.10068	0.118738	0.142462
cg07193766	0.657113	0.507577	0.242866	0.546865	0.686314	0.110883	0.728603	0.14641	0.698197	0.233935	0.541977	0.536252	0.731689	0.562435	0.325489	0.738896	0.225248	0.357647	0.144494	0.520313	0.219069	0.331043	0.331056	0.205219	0.446196	0.311434	0.145418	0.204939	0.336614	0.191905	0.138187	0.305858
cg07200280	0.477154	0.76074	0.37335	0.217447	0.55716	0.137368	0.587868	0.203886	0.568976	0.298801	0.110194	0.466624	0.561669	0.191867	0.110809	0.617068	0.0804802	0.216804	0.12927	0.103397	0.112791	0.1273	0.180018	0.11182	0.36539	0.198574	0.150044	0.137985	0.105712	0.114517	0.154427	0.15079
cg07203784	0.366737	0.675461	0.0125665	0.0226275	0.518304	0.0243778	0.0102974	0.0314929	0.562092	0.0223097	0.074054	0.528773	0.625975	0.41565	0.0129638	0.635379	0.0110538	0.01389	0.0141551	0.0179732	0.0161742	0.0204701	0.382492	0.0182024	0.411055	0.016416	0.0114546	0.0205755	0.0210836	0.0193467	0.0235975	0.0125906
cg07219542	0.191461	0.522745	0.371425	0.51218	0.618649	0.0352801	0.128424	0.382246	0.492194	0.162269	0.118443	0.246621	0.519175	0.566067	0.0970343	0.492249	0.0676891	0.153891	0.059501	0.187405	0.170319	0.0902812	0.24676	0.0671261	0.298499	0.121383	0.0563934	0.0666595	0.153666	0.0955187	0.0776551	0.10634
cg07220939	0.428236	0.428687	0.579189	0.361647	0.573166	0.561417	0.632071	0.566456	0.619147	0.710429	0.739641	0.680704	0.383473	0.278904	0.802203	0.395357	0.778277	0.833477	0.727014	0.873526	0.724928	0.740506	0.643585	0.748483	0.63886	0.807887	0.508569	0.772414	0.794804	0.817809	0.784862	0.756428
cg07265924	0.473212	0.234577	0.540591	0.389762	0.399967	0.601367	0.507069	0.511659	0.46334	0.646976	0.462673	0.40195	0.221068	0.4239	0.743683	0.23482	0.642723	0.782323	0.741563	0.777633	0.590491	0.777121	0.574424	0.67572	0.510434	0.743271	0.544763	0.561545	0.576622	0.662934	0.633306	0.689117
cg07277756	0.886013	0.30695	0.727642	0.677074	0.909587	0.266763	0.955207	0.453956	0.670063	0.95476	0.852464	0.719082	0.205594	0.850113	0.86	0.36743	0.885465	0.898611	0.909477	0.912119	0.891549	0.914174	0.922444	0.877521	0.692777	0.87782	0.588104	0.864151	0.938294	0.919578	0.966074	0.973362
cg07279933	0.411018	0.459006	0.254896	0.199744	0.709773	0.0821409	0.591222	0.249177	0.675091	0.14197	0.364729	0.393382	0.764617	0.362383	0.155112	0.594882	0.120896	0.20396	0.125568	0.248699	0.131771	0.175931	0.494858	0.0789529	0.402632	0.147147	0.0865551	0.125819	0.151268	0.131296	0.130149	0.198406
cg07283114	0.787279	0.850311	0.598232	0.431668	0.793018	0.368437	0.605655	0.295568	0.707182	0.264469	0.345929	0.545983	0.784577	0.732673	0.27908	0.703862	0.272131	0.221574	0.293904	0.433602	0.46853	0.164932	0.599299	0.0688351	0.586556	0.273586	0.395722	0.345532	0.33625	0.292587	0.297138	0.309087
cg07333715	0.692346	0.547776	0.390685	0.289288	0.40912	0.143863	0.369094	0.312341	0.197446	0.712032	0.567593	0.532951	0.0388846	0.538019	0.677149	0.0875781	0.588207	0.725416	0.674884	0.681441	0.677373	0.541918	0.614644	0.68871	0.573717	0.618859	0.53928	0.686763	0.685565	0.593922	0.640475	0.735316
cg07334393	0.527357	0.238394	0.0124168	0.0176317	0.227615	0.0130261	0.139807	0.0121489	0.499022	0.0190457	0.400666	0.487402	0.662824	0.21139	0.0147724	0.487985	0.123639	0.0215333	0.0106906	0.0186221	0.00686445	0.0145415	0.0141303	0.0170021	0.406659	0.00781431	0.0138467	0.0150856	0.0163764	0.0118023	0.0122497	0.0208223
cg07350105	0.55282	0.647305	0.394629	0.556094	0.61901	0.621347	0.619228	0.54277	0.621082	0.484512	0.535059	0.454359	0.621521	0.570132	0.199631	0.578718	0.30155	0.307928	0.124226	0.35019	0.277512	0.152225	0.54436	0.0240257	0.517049	0.345236	0.531996	0.231881	0.300032	0.191312	0.338837	0.477603
cg07350195	0.613554	0.549016	0.467346	0.816716	0.422041	0.620938	0.711362	0.709979	0.581264	0.446072	0.544844	0.54557	0.6841	0.677374	0.231514	0.833354	0.332308	0.357541	0.326464	0.407072	0.294247	0.320264	0.422243	0.42267	0.402094	0.3414	0.508348	0.298381	0.297065	0.36812	0.37735	0.254073
cg07352054	0.54307	0.467912	0.594658	0.48597	0.576146	0.510131	0.519005	0.519631	0.477825	0.756135	0.736674	0.708635	0.513811	0.632869	0.805554	0.552326	0.842364	0.84203	0.871211	0.869348	0.84859	0.838754	0.720005	0.87912	0.679157	0.8499	0.597345	0.768609	0.84738	0.766799	0.822326	0.81965
cg07369538	0.578248	0.384414	0.397071	0.300177	0.422215	0.304682	0.486554	0.548354	0.354652	0.71898	0.530649	0.596001	0.161263	0.585815	0.779102	0.400893	0.708664	0.734155	0.806616	0.758055	0.815783	0.730753	0.653748	0.812795	0.675484	0.65461	0.573144	0.652887	0.680616	0.611324	0.695018	0.689609
cg07375082	0.494771	0.233112	0.290017	0.426631	0.696163	0.0531631	0.076509	0.0939276	0.596557	0.442864	0.299284	0.403297	0.791417	0.744147	0.170906	0.809574	0.13355	0.0857767	0.111306	0.129721	0.253333	0.212378	0.642974	0.0780497	0.516928	0.184403	0.153559	0.264181	0.178099	0.127455	0.1404	0.15003
cg07382943	0.617306	0.479596	0.189408	0.550834	0.580835	0.145498	0.554784	0.326239	0.571319	0.302419	0.284919	0.313055	0.547782	0.363538	0.213722	0.575974	0.160888	0.212171	0.15692	0.201337	0.302779	0.21062	0.371583	0.0891836	0.385646	0.19103	0.129193	0.219651	0.216521	0.157005	0.170591	0.233231
cg07393736	0.823545	0.854311	0.334619	0.780879	0.767937	0.0423317	0.844925	0.248895	0.724383	0.437574	0.670461	0.715094	0.834878	0.702343	0.14778	0.772205	0.223994	0.286172	0.208614	0.374258	0.286446	0.444388	0.452525	0.371077	0.587147	0.34297	0.158907	0.259028	0.248962	0.200609	0.224916	0.245153
cg07401230	0.428699	0.646735	0.146234	0.261616	0.685602	0.0565435	0.592387	0.389563	0.625985	0.383304	0.395435	0.703627	0.628058	0.654278	0.146976	0.700365	0.112596	0.0741811	0.146885	0.435985	0.162948	0.0851593	0.541613	0.131384	0.496877	0.160779	0.211897	0.429273	0.238029	0.236722	0.232585	0.29963
cg07413251	0.600098	0.721673	0.181246	0.64079	0.716555	0.0808118	0.601947	0.532833	0.678095	0.321236	0.414049	0.316589	0.692159	0.498806	0.309946	0.71905	0.317216	0.262411	0.149664	0.345297	0.24432	0.195335	0.550088	0.103099	0.414611	0.312139	0.262225	0.381885	0.362546	0.2505	0.303699	0.306893
cg07420190	0.336757	0.631556	0.231506	0.591449	0.621287	0.0175518	0.654989	0.0348782	0.588831	0.111231	0.534948	0.547473	0.0141565	0.593552	0.026635	0.568396	0.229477	0.0215281	0.0175744	0.280665	0.0383367	0.0241913	0.557704	0.0404819	0.572812	0.190744	0.0983076	0.0719667	0.168468	0.0665678	0.0574637	0.142041
cg07430214	0.447947	0.669084	0.383161	0.702275	0.326398	0.186995	0.649732	0.41049	0.585573	0.302092	0.271712	0.514453	0.771926	0.522409	0.214697	0.61653	0.204424	0.171661	0.118162	0.402996	0.232697	0.122496	0.290704	0.3037	0.230006	0.295461	0.160731	0.204918	0.276622	0.238767	0.229836	0.320835
cg07438617	0.534024	0.0585321	0.262756	0.231711	0.478352	0.429514	0.721163	0.59951	0.682965	0.513559	0.192552	0.187391	0.787427	0.439384	0.146089	0.580211	0.138884	0.0984333	0.0930101	0.091588	0.145585	0.11	0.593514	0.0547432	0.188868	0.10116	0.336674	0.371048	0.144638	0.324495	0.264818	0.340991
cg07478641	0.235183	0.829901	0.0562173	0.713909	0.833381	0.0706996	0.701523	0.494676	0.745876	0.13276	0.389043	0.249547	0.538631	0.656726	0.137333	0.745626	0.102636	0.0598238	0.160176	0.389755	0.271607	0.0917643	0.452586	0.070073	0.537678	0.270938	0.116917	0.108705	0.203933	0.1499	0.122243	0.228116
cg07482795	0.0666053	0.542324	0.130964	0.101259	0.671409	0.0902448	0.640163	0.0717141	0.649049	0.0922465	0.484999	0.299228	0.483023	0.62609	0.156494	0.712998	0.0885538	0.164209	0.0625879	0.267962	0.146853	0.159389	0.389939	0.163156	0.364051	0.15673	0.100455	0.0709338	0.159024	0.0838272	0.0728772	0.122761
cg07494667	0.480158	0.650479	0.493391	0.377853	0.582452	0.609003	0.539458	0.435044	0.540675	0.250868	0.203135	0.231418	0.732028	0.422897	0.158625	0.50152	0.123991	0.114443	0.123624	0.26823	0.224786	0.159469	0.346701	0.08146	0.203975	0.117494	0.394881	0.135591	0.176107	0.163639	0.150803	0.195136
cg07515940	0.553162	0.601958	0.167518	0.454516	0.537335	0.0366794	0.49763	0.140742	0.392634	0.253121	0.249252	0.421245	0.586984	0.165346	0.0971902	0.51273	0.13784	0.156943	0.119623	0.244229	0.11509	0.14147	0.354128	0.0601674	0.241614	0.1451	0.0706449	0.0985336	0.190342	0.126438	0.0813233	0.172513
cg07529534	0.0162296	0.61834	0.341752	0.019865	0.587925	0.0327223	0.0213215	0.523124	0.334913	0.241917	0.0359809	0.189094	0.63696	0.581249	0.026805	0.545455	0.0547394	0.0196371	0.0695129	0.19892	0.0280228	0.0358026	0.0832459	0.0300527	0.4532	0.291148	0.0531561	0.0386659	0.0511889	0.0304861	0.0328283	0.044226
cg07532183	0.843519	0.955558	0.549764	0.740202	0.904303	0.950923	0.84987	0.510243	0.780523	0.488568	0.81713	0.665805	0.734798	0.755151	0.527489	0.934716	0.520841	0.482115	0.289744	0.582955	0.514356	0.673701	0.847712	0.521574	0.616505	0.471748	0.693576	0.493383	0.483648	0.444869	0.407189	0.409089
cg07548607	0.448691	0.853	0.22712	0.843891	0.773483	0.0332286	0.691787	0.0742307	0.658524	0.366035	0.468407	0.669831	0.617417	0.755126	0.27656	0.807826	0.0437471	0.0787845	0.19245	0.432534	0.386619	0.063197	0.555718	0.339764	0.560555	0.253457	0.134844	0.102413	0.180818	0.126731	0.150824	0.149884
cg07551254	0.331039	0.541893	0.349086	0.712441	0.635956	0.714792	0.601456	0.474787	0.576248	0.195274	0.196927	0.26953	0.364817	0.337218	0.0870471	0.727778	0.226635	0.15823	0.289504	0.217391	0.201026	0.181713	0.349041	0.244915	0.544134	0.171088	0.560582	0.108012	0.191062	0.120776	0.15866	0.160087
cg07563569	0.469002	0.0499495	0.119955	0.0296133	0.527329	0.0248119	0.571028	0.0475283	0.529406	0.0518227	0.293146	0.391403	0.669013	0.681699	0.0330449	0.61144	0.0589419	0.0502347	0.0456372	0.11515	0.0659898	0.0311272	0.484482	0.0242656	0.416403	0.271541	0.0290481	0.0272115	0.086478	0.0552055	0.0508384	0.0784418
cg07584516	0.449937	0.147941	0.371981	0.179514	0.449845	0.249773	0.61124	0.418264	0.308519	0.694938	0.51612	0.522925	0.519617	0.398587	0.668148	0.216615	0.504644	0.744096	0.713874	0.594581	0.598391	0.577889	0.477783	0.63039	0.612564	0.699187	0.467612	0.702466	0.609073	0.681329	0.688892	0.761343
cg07589773	0.486003	0.550156	0.0755292	0.434643	0.562875	0.0568944	0.580564	0.480002	0.576702	0.374504	0.423994	0.449264	0.609436	0.440896	0.0552754	0.555907	0.0934085	0.0526134	0.0652485	0.0757161	0.0510116	0.0626201	0.492945	0.236878	0.493576	0.0790361	0.063377	0.154096	0.148195	0.107729	0.191066	0.147412
cg07594209	0.12744	0.579528	0.272411	0.54031	0.650376	0.139774	0.355976	0.173711	0.581147	0.0795408	0.253141	0.303239	0.786905	0.667105	0.149954	0.630332	0.07628	0.170916	0.176871	0.18595	0.156489	0.164544	0.290605	0.149098	0.454651	0.135195	0.0646865	0.1734	0.0608983	0.0850761	0.0719317	0.117935
cg07594636	0.377717	0.567832	0.131469	0.52226	0.676607	0.0447647	0.496087	0.186058	0.613744	0.261612	0.0763501	0.273229	0.620841	0.466076	0.153767	0.673489	0.054252	0.0404051	0.0702009	0.280857	0.107287	0.0336026	0.456009	0.0606526	0.378265	0.225126	0.148134	0.0782157	0.211259	0.0984861	0.105394	0.18237
cg07595134	0.360781	0.511896	0.781391	0.803147	0.60205	0.58589	0.694607	0.713042	0.553858	0.920145	0.892301	0.838806	0.526019	0.676739	0.887368	0.53347	0.930359	0.905412	0.910086	0.927064	0.927354	0.874508	0.768241	0.920711	0.827372	0.884634	0.766993	0.911516	0.920963	0.935916	0.921623	0.932465
cg07612840	0.765785	0.63762	0.570077	0.772254	0.563301	0.832661	0.703088	0.705658	0.700457	0.543706	0.404473	0.622789	0.659716	0.675669	0.292208	0.620065	0.466146	0.245672	0.418216	0.331483	0.40848	0.530154	0.517295	0.238733	0.384479	0.29866	0.644415	0.426645	0.472353	0.490854	0.453572	0.50342
cg07629454	0.625798	0.731855	0.422306	0.196585	0.683372	0.0524966	0.607883	0.454844	0.559753	0.280932	0.259	0.140588	0.480548	0.557627	0.230949	0.675357	0.157499	0.187136	0.141257	0.203514	0.199514	0.196187	0.29816	0.105431	0.365223	0.192151	0.168243	0.133104	0.155832	0.21137	0.103732	0.195289
cg07635747	0.676031	0.760738	0.455161	0.463862	0.744518	0.0919869	0.733333	0.281716	0.674955	0.324052	0.39594	0.52883	0.414114	0.572766	0.262928	0.692122	0.100234	0.20776	0.180666	0.375162	0.321389	0.255193	0.530736	0.260815	0.461486	0.22425	0.155686	0.193416	0.304139	0.167273	0.15666	0.237348
cg07638479	0.592566	0.445647	0.229334	0.318274	0.569745	0.433517	0.50522	0.187106	0.371794	0.281497	0.19858	0.484065	0.722173	0.572817	0.218641	0.634062	0.168043	0.143992	0.169216	0.159418	0.144498	0.189631	0.499832	0.153314	0.289998	0.175397	0.166179	0.195092	0.171542	0.213126	0.232619	0.238016
cg07655636	0.564532	0.663668	0.40223	0.458186	0.642031	0.0422443	0.481733	0.564504	0.592846	0.404015	0.533463	0.47347	0.660263	0.571701	0.237613	0.567617	0.131893	0.446785	0.0682122	0.350556	0.136943	0.0733109	0.531735	0.236639	0.423456	0.234025	0.229129	0.0576326	0.226498	0.178924	0.190402	0.17888
cg07676361	0.225277	0.0644157	0.504634	0.6196	0.310665	0.287469	0.304556	0.475365	0.285506	0.500984	0.67222	0.436978	0.156354	0.572332	0.589727	0.194152	0.430384	0.594685	0.717015	0.785154	0.730536	0.545737	0.705512	0.593774	0.606603	0.730552	0.475288	0.522846	0.597029	0.538695	0.384641	0.459288
cg07686635	0.399371	0.126299	0.117725	0.103056	0.713958	0.0722063	0.571033	0.0627232	0.639883	0.30804	0.341239	0.511142	0.836617	0.641126	0.291174	0.818315	0.0868744	0.164008	0.12905	0.365785	0.214898	0.232933	0.499503	0.113419	0.306655	0.1545	0.156467	0.0884905	0.189406	0.0823621	0.0461877	0.0684329
cg07687131	0.274648	0.396858	0.28158	0.109174	0.108862	0.099199	0.0916652	0.117192	0.265489	0.427855	0.212506	0.276969	0.208398	0.160551	0.235064	0.121312	0.484772	0.481943	0.8079	0.552187	0.553849	0.706927	0.273292	0.582495	0.32034	0.43046	0.168029	0.172771	0.561236	0.306939	0.324396	0.631162
cg07700514	0.826407	0.833925	0.242048	0.517754	0.862069	0.0333333	0.644347	0.520776	0.738275	0.338048	0.336283	0.28535	0.770131	0.330153	0.158117	0.610652	0.120046	0.192864	0.0824411	0.420727	0.219784	0.192364	0.427097	0.121222	0.587275	0.142822	0.0877049	0.135918	0.219328	0.226708	0.226308	0.274484
cg07701237	0.106083	0.847822	0.0930576	0.415282	0.582148	0.713747	0.0874591	0.0866861	0.102516	0.110877	0.13805	0.391181	0.830024	0.104905	0.120578	0.543933	0.151468	0.148772	0.124893	0.111691	0.0466019	0.125863	0.0981957	0.0981781	0.141735	0.13069	0.402134	0.0960865	0.047186	0.0891625	0.128645	0.0871576
cg07710974	0.662631	0.313335	0.553524	0.430247	0.609382	0.39918	0.389365	0.431553	0.459259	0.714046	0.716861	0.740248	0.326013	0.435633	0.660761	0.430088	0.837846	0.819991	0.873072	0.723075	0.66409	0.731281	0.559828	0.847087	0.517541	0.732255	0.639408	0.739323	0.698847	0.747728	0.809516	0.67397
cg07748270	0.548505	0.473202	0.0498816	0.0217662	0.361458	0.012432	0.499011	0.139101	0.504687	0.0161702	0.0813985	0.475271	0.735201	0.269131	0.0117154	0.571824	0.0203632	0.0153558	0.0186039	0.025943	0.0350952	0.0317189	0.315603	0.0166821	0.319744	0.0167478	0.00967982	0.0256092	0.0308864	0.0142799	0.0203492	0.0190975
cg07761546	0.361057	0.248422	0.460136	0.363003	0.379814	0.3352	0.280936	0.388606	0.376186	0.638915	0.552161	0.528372	0.244519	0.451309	0.692966	0.668982	0.687396	0.704707	0.696617	0.633484	0.616051	0.712071	0.488808	0.714286	0.536757	0.645207	0.546026	0.667936	0.638795	0.65201	0.644559	0.744048
cg07783282	0.546797	0.769911	0.306001	0.402523	0.712922	0.552036	0.548204	0.523518	0.558485	0.390405	0.502721	0.471313	0.748488	0.334417	0.151761	0.717065	0.179406	0.220224	0.152976	0.58291	0.13073	0.0997581	0.518062	0.247554	0.388791	0.268541	0.520561	0.195487	0.286064	0.223411	0.176121	0.327512
cg07802350	0.441219	0.582151	0.141163	0.350942	0.678671	0.1391	0.752601	0.5335	0.708654	0.284385	0.23287	0.200994	0.60911	0.693162	0.154498	0.719258	0.201278	0.125386	0.0867888	0.289161	0.187327	0.232286	0.372168	0.231098	0.493885	0.288639	0.142804	0.0922453	0.225689	0.163297	0.199305	0.219107
cg07805604	0.193141	0.621002	0.595254	0.333795	0.725896	0.612107	0.616169	0.562953	0.513749	0.429773	0.461932	0.251125	0.803964	0.668687	0.309096	0.723241	0.326767	0.281386	0.270006	0.310955	0.206468	0.390512	0.360382	0.227425	0.416172	0.309142	0.504505	0.427634	0.257646	0.2583	0.24627	0.307165
cg07808555	0.572106	0.787575	0.390859	0.540281	0.635188	0.292401	0.563909	0.557141	0.589992	0.285724	0.215292	0.246539	0.713948	0.360467	0.0580544	0.583143	0.0875228	0.0640707	0.0480473	0.070204	0.0640847	0.0692188	0.347717	0.0414151	0.303495	0.119127	0.164012	0.148971	0.0992992	0.165954	0.247151	0.115365
cg07829842	0.825592	0.645099	0.235528	0.447142	0.768985	0.0804924	0.573596	0.415362	0.65022	0.239522	0.268271	0.261444	0.668748	0.298859	0.100559	0.528029	0.118337	0.168116	0.0968622	0.344076	0.222005	0.154667	0.274622	0.122293	0.469049	0.13511	0.109951	0.136897	0.165515	0.149979	0.139969	0.180261
cg07832473	0.616656	0.712454	0.170045	0.542408	0.674471	0.0424995	0.603861	0.467036	0.603058	0.304866	0.452122	0.405534	0.646927	0.522811	0.203905	0.592652	0.164299	0.439265	0.119217	0.341591	0.392573	0.262905	0.519628	0.119842	0.378943	0.111021	0.163502	0.0978627	0.251949	0.1565	0.211044	0.288594
cg07852757	0.644842	0.10533	0.109907	0.164481	0.529328	0.115182	0.583977	0.106072	0.633112	0.245981	0.128321	0.320476	0.676333	0.660947	0.110217	0.635949	0.105237	0.132096	0.158287	0.146646	0.135152	0.126481	0.307428	0.1243	0.260489	0.145296	0.161256	0.140589	0.138243	0.136092	0.142454	0.182211
cg07854108	0.102411	0.599193	0.028992	0.568143	0.618876	0.0551572	0.728726	0.0547151	0.643843	0.225352	0.0758433	0.498537	0.373786	0.148218	0.11708	0.784003	0.0671417	0.0662313	0.0800454	0.0716935	0.0609874	0.0903614	0.273643	0.0706493	0.353503	0.0463167	0.0468265	0.0470094	0.044469	0.0325786	0.0310171	0.033263
cg07871590	0.0570514	0.0932388	0.051014	0.381593	0.622843	0.195367	0.562072	0.558679	0.577735	0.283707	0.084737	0.270697	0.705245	0.27235	0.0473672	0.554627	0.0765538	0.0550583	0.0244352	0.100496	0.063083	0.04281	0.368765	0.034165	0.364659	0.0893147	0.223783	0.0701601	0.0657333	0.0832965	0.0665105	0.107964
cg07878486	0.684499	0.603871	0.430376	0.47131	0.631257	0.594096	0.319342	0.455856	0.516247	0.34959	0.39962	0.431329	0.665694	0.415135	0.234678	0.538162	0.128035	0.221064	0.0894635	0.287644	0.290977	0.0926772	0.387526	0.0750838	0.394336	0.21674	0.365997	0.152458	0.220731	0.134129	0.214037	0.229376
cg07890238	0.754746	0.750674	0.670783	0.746614	0.690344	0.855602	0.77484	0.627131	0.546915	0.416647	0.619987	0.538649	0.788299	0.792627	0.403031	0.776433	0.449071	0.38969	0.396261	0.470285	0.500228	0.524103	0.482524	0.448841	0.521222	0.42492	0.719602	0.429634	0.378095	0.394656	0.381156	0.3026
cg07894334	0.276847	0.123804	0.253037	0.277872	0.230498	0.226364	0.151599	0.298323	0.257387	0.539121	0.552148	0.373507	0.12842	0.38167	0.596548	0.153239	0.586571	0.779321	0.647424	0.535527	0.676454	0.455161	0.45705	0.692732	0.370355	0.53163	0.310388	0.56367	0.579009	0.569723	0.758316	0.711892
cg07896832	0.602086	0.41249	0.622673	0.456736	0.815495	0.340175	0.460796	0.442822	0.5453	0.762913	0.619467	0.605176	0.314565	0.591746	0.812277	0.619003	0.754186	0.841216	0.86319	0.693059	0.730539	0.741684	0.776907	0.757636	0.758191	0.720014	0.641731	0.785216	0.75199	0.772508	0.814751	0.825562
cg07900968	0.210914	0.291179	0.0376942	0.605282	0.702067	0.0364527	0.620746	0.11124	0.584404	0.209892	0.408803	0.276332	0.516182	0.278055	0.0779567	0.65462	0.0338812	0.0718963	0.0469703	0.0343531	0.0531958	0.0594658	0.29776	0.0572467	0.514706	0.172528	0.126845	0.0827059	0.049516	0.0623501	0.141632	0.192782
cg07907045	0.391977	0.712442	0.220907	0.354573	0.609203	0.134175	0.680478	0.28737	0.65139	0.198139	0.29601	0.282051	0.535951	0.444287	0.234783	0.654829	0.253344	0.213115	0.237608	0.189492	0.181171	0.296008	0.327689	0.253438	0.30605	0.149653	0.171569	0.259645	0.1374	0.181615	0.187242	0.142549
cg07914084	0.688978	0.775492	0.445116	0.509549	0.715586	0.195216	0.633742	0.287058	0.622883	0.238931	0.475018	0.343342	0.792541	0.671642	0.141355	0.561579	0.126621	0.275645	0.272881	0.391777	0.14518	0.142813	0.584098	0.283194	0.443022	0.210845	0.194065	0.147589	0.198264	0.0727429	0.0814301	0.129052
cg07920503	0.668387	0.863098	0.391289	0.719086	0.832603	0.106513	0.730534	0.71118	0.780777	0.53117	0.610913	0.66171	0.867025	0.821746	0.335318	0.777536	0.40247	0.274392	0.240826	0.656299	0.333546	0.33527	0.735784	0.309224	0.643124	0.358344	0.312456	0.549349	0.353434	0.337291	0.480681	0.454455
cg07922007	0.685376	0.822396	0.0844424	0.631845	0.73502	0.0939306	0.676788	0.141681	0.722905	0.434132	0.349228	0.732549	0.731037	0.5122	0.235501	0.771859	0.0983028	0.12759	0.12414	0.443709	0.464415	0.415253	0.710236	0.189693	0.656802	0.140854	0.077255	0.10031	0.227067	0.110736	0.0900345	0.144446
cg07922719	0.0806113	0.439479	0.269613	0.30933	0.450759	0.437553	0.568466	0.538026	0.369409	0.117374	0.0765826	0.12069	0.48101	0.27172	0.0836473	0.514104	0.102934	0.0894215	0.0447673	0.0862385	0.075506	0.0569277	0.0780635	0.0859458	0.193056	0.0693722	0.413445	0.111352	0.0615062	0.0551812	0.068274	0.0684976
cg07951347	0.426507	0.739043	0.0739819	0.239088	0.542862	0.417391	0.646203	0.371677	0.565494	0.311771	0.25373	0.216156	0.724777	0.314709	0.214099	0.57088	0.160101	0.194729	0.132698	0.288458	0.263938	0.105122	0.214098	0.102291	0.361146	0.188835	0.328502	0.219397	0.185479	0.18423	0.220989	0.193185
cg07952047	0.727956	0.114274	0.315729	0.14229	0.795942	0.0880921	0.538536	0.236325	0.4208	0.43876	0.297988	0.38162	0.631284	0.641924	0.187006	0.72458	0.216268	0.255014	0.198715	0.207775	0.151341	0.148228	0.618675	0.199724	0.454545	0.165326	0.207634	0.102349	0.104587	0.159865	0.0739331	0.206665
cg07961015	0.686247	0.81194	0.392357	0.52597	0.764015	0.629614	0.672142	0.658636	0.664289	0.405768	0.313671	0.376446	0.842521	0.576085	0.241949	0.759283	0.332984	0.332004	0.241033	0.279156	0.402027	0.247299	0.452369	0.295435	0.501603	0.288938	0.50987	0.370938	0.31609	0.308889	0.390594	0.424828
cg07972135	0.452035	0.816708	0.316223	0.665128	0.621595	0.126504	0.64306	0.475922	0.611474	0.355808	0.395952	0.481092	0.854788	0.769451	0.30123	0.54807	0.19495	0.339006	0.226506	0.381124	0.263172	0.14671	0.571645	0.174469	0.490611	0.330588	0.15922	0.242827	0.299055	0.251241	0.266386	0.33317
cg08002883	0.503416	0.612944	0.342046	0.449382	0.55694	0.0202571	0.552697	0.422227	0.556873	0.400815	0.48881	0.178273	0.559414	0.470257	0.0142529	0.53246	0.0969472	0.0966167	0.0308686	0.368081	0.0375897	0.2071	0.41853	0.0660832	0.432607	0.180331	0.122156	0.0684122	0.129397	0.046012	0.10703	0.174905
cg08003402	0.149675	0.186341	0.544641	0.453945	0.327709	0.46173	0.197409	0.472824	0.349301	0.626969	0.57097	0.603157	0.34722	0.399379	0.616153	0.308687	0.688442	0.641224	0.698078	0.540769	0.640928	0.71685	0.562159	0.632787	0.461127	0.656089	0.54936	0.659346	0.597767	0.609163	0.662283	0.70188
cg08003628	0.833846	0.889737	0.813171	0.711045	0.873976	0.679715	0.828699	0.748164	0.825493	0.34556	0.488718	0.773215	0.888275	0.491958	0.644344	0.805831	0.441784	0.407129	0.262136	0.80987	0.567797	0.755518	0.85408	0.513752	0.671818	0.579373	0.550227	0.452304	0.472037	0.262484	0.256152	0.44752
cg08010865	0.672912	0.858978	0.559882	0.75062	0.745444	0.764833	0.762335	0.70477	0.798865	0.451748	0.495476	0.520346	0.786456	0.443623	0.276252	0.7015	0.382489	0.343683	0.343248	0.382579	0.370766	0.487111	0.506901	0.314348	0.447495	0.387925	0.658714	0.421769	0.341434	0.331112	0.319484	0.371179
cg08023276	0.706186	0.504487	0.74359	0.597377	0.454296	0.580108	0.57998	0.616147	0.442824	0.845815	0.850095	0.77351	0.447196	0.753309	0.890582	0.597177	0.863457	0.86846	0.88005	0.912753	0.864182	0.873817	0.771347	0.892421	0.765955	0.843313	0.680828	0.891754	0.892376	0.879336	0.84903	0.895294
cg08026818	0.53234	0.738999	0.141957	0.364737	0.679033	0.117753	0.537374	0.343951	0.596636	0.287683	0.330982	0.348596	0.693724	0.51032	0.305085	0.606251	0.188596	0.0824145	0.146908	0.319766	0.143908	0.094162	0.429865	0.209383	0.474832	0.272463	0.235592	0.157257	0.193206	0.196473	0.186507	0.237354
cg08033114	0.423924	0.666531	0.148219	0.54284	0.566529	0.166474	0.583176	0.1316	0.561603	0.309323	0.267977	0.406103	0.648366	0.417158	0.263698	0.621403	0.0493529	0.0674734	0.282978	0.421227	0.245105	0.2591	0.357509	0.0910856	0.352207	0.257856	0.157881	0.111997	0.220834	0.190975	0.16182	0.208245
cg08038504	0.609085	0.405438	0.160507	0.500809	0.430798	0.0893665	0.371847	0.179836	0.530758	0.0822433	0.344637	0.254681	0.707654	0.564215	0.133739	0.562859	0.0772137	0.116141	0.0538096	0.174179	0.192274	0.101289	0.357675	0.0742465	0.294423	0.115938	0.167649	0.0750937	0.20758	0.107806	0.0818738	0.0776753
cg08058894	0.75	0.491794	0.234405	0.571525	0.834617	0.143229	0.313597	0.189316	0.721237	0.383512	0.250571	0.283643	0.868617	0.704884	0.142432	0.858891	0.184716	0.118296	0.234513	0.444444	0.347122	0.318827	0.576777	0.153662	0.449104	0.17081	0.24602	0.205431	0.222374	0.228079	0.253806	0.261649
cg08063125	0.781565	0.824083	0.404454	0.545191	0.825572	0.638768	0.711202	0.437928	0.666826	0.528689	0.525629	0.375552	0.81718	0.682822	0.300553	0.782238	0.478658	0.315867	0.186408	0.50158	0.447035	0.624823	0.569592	0.0467331	0.716063	0.308599	0.556213	0.387912	0.316247	0.28855	0.241862	0.461817
cg08067566	0.539091	0.819964	0.479831	0.54118	0.759046	0.674612	0.407823	0.43113	0.680875	0.382471	0.307409	0.547558	0.786764	0.271499	0.116131	0.716779	0.149454	0.0402899	0.112978	0.0314581	0.105667	0.0214451	0.494271	0.0917937	0.532216	0.353779	0.44295	0.305264	0.137925	0.288033	0.330675	0.362789
cg08074851	0.491401	0.570013	0.308891	0.467235	0.565911	0.586445	0.547224	0.503724	0.573045	0.39207	0.382566	0.332085	0.681448	0.222676	0.224529	0.553041	0.179336	0.235039	0.19232	0.133173	0.277301	0.10086	0.436832	0.089263	0.379911	0.245247	0.465197	0.223734	0.250904	0.260603	0.281468	0.284416
cg08081379	0.650691	0.331654	0.73868	0.562659	0.767646	0.506641	0.418761	0.553049	0.58937	0.899799	0.890163	0.763621	0.274381	0.708341	0.877098	0.723974	0.865573	0.870602	0.895399	0.942203	0.965331	0.815616	0.839061	0.829775	0.75944	0.927386	0.635123	0.933251	0.879128	0.913192	0.832988	0.95593
cg08083229	0.478639	0.384933	0.580508	0.327434	0.478104	0.345885	0.416184	0.434057	0.561772	0.59925	0.674587	0.627907	0.290544	0.536353	0.729884	0.252119	0.719647	0.781362	0.809731	0.764614	0.679267	0.674501	0.606719	0.780043	0.594554	0.707882	0.612568	0.678836	0.666391	0.625812	0.658293	0.697852
cg08141395	0.781326	0.727194	0.305422	0.544365	0.692308	0.246974	0.737228	0.54495	0.818987	0.384721	0.247336	0.426644	0.753786	0.535955	0.271295	0.753671	0.435154	0.257426	0.324949	0.182844	0.26202	0.329644	0.538685	0.304297	0.551034	0.298629	0.410202	0.24885	0.331771	0.287579	0.368691	0.218989
cg08154107	0.654249	0.685391	0.256374	0.702114	0.741443	0.308296	0.724733	0.21933	0.70527	0.485784	0.596523	0.571322	0.548427	0.683798	0.443077	0.70516	0.463118	0.228406	0.300237	0.310682	0.298131	0.194605	0.537388	0.18811	0.561179	0.47124	0.262655	0.287006	0.39876	0.346483	0.280837	0.397756
cg08162748	0.844918	0.832922	0.507745	0.823818	0.596281	0.576946	0.767718	0.713332	0.763029	0.4612	0.420738	0.56982	0.802143	0.540521	0.367282	0.80062	0.479123	0.426453	0.496361	0.33488	0.350008	0.38029	0.57792	0.46598	0.502938	0.345578	0.513849	0.38888	0.368128	0.382303	0.446293	0.29344
cg08189198	0.580247	0.785408	0.532284	0.672336	0.729643	0.75376	0.684527	0.655625	0.69216	0.437775	0.445493	0.573384	0.670291	0.587466	0.305356	0.733491	0.396326	0.368014	0.420015	0.266274	0.318918	0.36536	0.494474	0.380243	0.428326	0.332548	0.614598	0.348882	0.365801	0.402228	0.383379	0.286413
cg08189801	0.652709	0.732033	0.498592	0.630553	0.691591	0.709379	0.615213	0.552504	0.635326	0.434761	0.360116	0.43878	0.802116	0.668011	0.306343	0.731658	0.254355	0.218959	0.256024	0.361769	0.231077	0.132547	0.559364	0.21168	0.417722	0.267201	0.602446	0.278512	0.30798	0.300034	0.29649	0.382861
cg08190044	0.654491	0.760441	0.389135	0.668039	0.697156	0.173267	0.745652	0.657467	0.764378	0.171013	0.21045	0.505474	0.814593	0.436225	0.142857	0.649374	0.136911	0.192906	0.183239	0.1523	0.133049	0.128044	0.524366	0.282558	0.689072	0.342945	0.174274	0.160806	0.117039	0.115495	0.132544	0.176249
cg08193528	0.65233	0.806554	0.367482	0.596734	0.67634	0.180688	0.642008	0.501477	0.687779	0.37214	0.42832	0.409651	0.748384	0.726021	0.23735	0.678945	0.238221	0.310164	0.15957	0.588328	0.242456	0.576534	0.600503	0.179378	0.465905	0.248136	0.355992	0.281621	0.350297	0.217791	0.283668	0.326052
cg08195943	0.669706	0.6638	0.0909091	0.320494	0.735952	0.683725	0.634566	0.400461	0.596386	0.238014	0.0918524	0.3214	0.504803	0.776779	0.0661833	0.65705	0.0866589	0.182922	0.0726096	0.364691	0.195999	0.109594	0.326556	0.22818	0.51551	0.110818	0.579502	0.0880254	0.146337	0.112902	0.115775	0.128799
cg08200507	0.106111	0.247532	0.374256	0.200656	0.641489	0.699245	0.339778	0.816104	0.824152	0.909456	0.612804	0.744664	0.0854746	0.714286	0.760331	0.836948	0.700535	0.82242	0.785521	0.840496	0.815803	0.774957	0.655478	0.834891	0.666444	0.773263	0.846116	0.778992	0.875552	0.828627	0.88146	0.891117
cg08204023	0.753253	0.809114	0.573245	0.643494	0.758671	0.816338	0.690239	0.417355	0.724746	0.455588	0.537316	0.480893	0.773434	0.57043	0.470399	0.719988	0.487553	0.299523	0.304293	0.52251	0.434011	0.399203	0.615864	0.20581	0.568598	0.402985	0.734074	0.39714	0.407567	0.384515	0.407282	0.420011
cg08207253	0.539233	0.311406	0.634783	0.485785	0.646455	0.541719	0.384453	0.599186	0.481314	0.849047	0.773476	0.679408	0.358461	0.587437	0.809129	0.68965	0.787898	0.818376	0.803452	0.754971	0.853339	0.863456	0.754668	0.804471	0.745921	0.796762	0.618743	0.780446	0.795311	0.839931	0.788336	0.862684
cg08215918	0.491656	0.757408	0.243789	0.642211	0.638768	0.189284	0.640417	0.306977	0.585391	0.28696	0.541784	0.364017	0.609116	0.430504	0.299958	0.556762	0.290214	0.287759	0.286763	0.38317	0.251285	0.321391	0.33891	0.219124	0.392785	0.284861	0.242594	0.266658	0.206312	0.185019	0.177373	0.226362
cg08234308	0.620153	0.82866	0.37714	0.640812	0.740864	0.278269	0.655845	0.583553	0.669082	0.278237	0.542697	0.655506	0.803617	0.573702	0.36649	0.681705	0.374519	0.21011	0.0708287	0.438363	0.416543	0.314309	0.588063	0.255042	0.318906	0.353894	0.304202	0.168413	0.382947	0.245691	0.17644	0.318724
cg08278489	0.562615	0.731293	0.314056	0.442623	0.624529	0.0616698	0.502147	0.154151	0.399434	0.326019	0.423808	0.381454	0.729087	0.223755	0.120366	0.545884	0.156298	0.162406	0.154932	0.19721	0.131575	0.263274	0.416463	0.142191	0.29259	0.254013	0.0900363	0.144465	0.234695	0.135034	0.114018	0.196049
cg08291433	0.243399	0.839599	0.674258	0.4264	0.894081	0.696025	0.87927	0.402521	0.888508	0.914223	0.852768	0.696612	0.203299	0.698932	0.919604	0.39035	0.893224	0.87834	0.918837	0.860763	0.905875	0.914416	0.914384	0.945826	0.521046	0.902455	0.815108	0.91755	0.883235	0.91102	0.913967	0.916268
cg08297812	0.243902	0.0921422	0.156584	0.173246	0.132168	0.122291	0.112184	0.286969	0.124343	0.621152	0.338057	0.402101	0.125	0.462398	0.63705	0.123406	0.330882	0.595576	0.596779	0.553232	0.557454	0.609302	0.31924	0.527703	0.403218	0.450461	0.268931	0.540366	0.580998	0.653454	0.582674	0.695048
cg08321048	0.820423	0.407747	0.65697	0.616487	0.558217	0.449026	0.693991	0.526724	0.55023	0.882977	0.810717	0.818357	0.663727	0.706368	0.884397	0.547181	0.897558	0.852528	0.905042	0.897211	0.814876	0.828065	0.802343	0.834856	0.848315	0.89492	0.794819	0.871137	0.960591	0.950192	0.937031	0.95551
cg08321129	0.333158	0.670311	0.308055	0.564544	0.662619	0.409371	0.55369	0.206098	0.630595	0.30196	0.337316	0.27029	0.717713	0.466667	0.251647	0.674067	0.172573	0.228233	0.222697	0.38934	0.136715	0.179619	0.257057	0.288803	0.302052	0.219629	0.380714	0.18838	0.195599	0.137877	0.168116	0.242656
cg08325191	0.750754	0.852987	0.568403	0.694458	0.7839	0.0791521	0.360877	0.604265	0.660098	0.543854	0.568901	0.78658	0.784201	0.74355	0.56584	0.709213	0.61085	0.228897	0.405416	0.512999	0.366483	0.338645	0.744343	0.280969	0.50606	0.392036	0.310001	0.482141	0.516531	0.33179	0.375816	0.364414
cg08341316	0.309368	0.731103	0.147963	0.40048	0.602896	0.584871	0.578503	0.22556	0.635599	0.255386	0.465148	0.561735	0.652352	0.650744	0.22307	0.530906	0.169578	0.11918	0.150485	0.426882	0.112641	0.130137	0.506098	0.13747	0.423617	0.121975	0.35385	0.287575	0.180271	0.163138	0.18649	0.212962
cg08347047	0.527139	0.545861	0.422304	0.335055	0.677691	0.0418166	0.633147	0.335386	0.60274	0.291982	0.287622	0.238378	0.453782	0.361351	0.116557	0.544772	0.213299	0.128093	0.107727	0.228877	0.133979	0.230502	0.370552	0.0908751	0.491802	0.18722	0.10749	0.114527	0.169989	0.133918	0.117857	0.318367
cg08363339	0.443575	0.323309	0.565229	0.444605	0.532867	0.535574	0.477269	0.468448	0.557499	0.792114	0.573605	0.734214	0.230049	0.673194	0.741952	0.507803	0.738541	0.811697	0.784246	0.676992	0.699605	0.73756	0.59263	0.850428	0.640103	0.797721	0.656158	0.815933	0.718559	0.791048	0.828165	0.769527
cg08372619	0.532655	0.48909	0.109503	0.117794	0.59979	0.0648808	0.599123	0.0897802	0.613014	0.142085	0.416583	0.510486	0.55495	0.660622	0.07655	0.0851382	0.0903015	0.0956485	0.0978843	0.0697152	0.0521586	0.120109	0.349563	0.165577	0.49072	0.082871	0.12325	0.0998229	0.082531	0.093029	0.0856089	0.0962311
cg08396561	0.555315	0.640997	0.0553442	0.0477952	0.622456	0.0483643	0.527066	0.0705011	0.621397	0.0498706	0.0731909	0.473666	0.711945	0.33599	0.0531485	0.490749	0.0603015	0.0445185	0.047028	0.0611393	0.0349271	0.0758371	0.394702	0.0340629	0.440208	0.0714163	0.0449038	0.0565171	0.0800034	0.0594923	0.0718302	0.0476901
cg08399733	0.472791	0.543486	0.758983	0.70993	0.607658	0.626044	0.576113	0.64125	0.491649	0.856001	0.886375	0.762055	0.567475	0.615082	0.938319	0.567539	0.915354	0.938456	0.929266	0.944691	0.956059	0.949578	0.737227	0.928711	0.720604	0.812716	0.704406	0.957148	0.89245	0.930048	0.912051	0.93175
cg08406370	0.123905	0.599175	0.152066	0.252463	0.458047	0.0493416	0.436149	0.107222	0.470972	0.0538781	0.195343	0.209839	0.531303	0.240882	0.0482263	0.484747	0.0649448	0.0500886	0.0797721	0.041964	0.0619802	0.034933	0.193826	0.0526811	0.224115	0.0473407	0.0503327	0.0875433	0.0392412	0.0385079	0.059761	0.0471035
cg08408994	0.767265	0.717872	0.2167	0.250919	0.563053	0.0555812	0.66696	0.0984688	0.659644	0.336508	0.574326	0.277433	0.782622	0.555876	0.124974	0.700399	0.22386	0.159706	0.0867946	0.388898	0.15631	0.132575	0.519373	0.0576146	0.385717	0.364578	0.104509	0.24801	0.331182	0.198653	0.173624	0.204575
cg08409173	0.769546	0.464147	0.349166	0.350682	0.719981	0.251781	0.684061	0.40828	0.675416	0.423477	0.541364	0.391522	0.774737	0.488351	0.317959	0.809486	0.263607	0.335059	0.183558	0.479567	0.289962	0.122416	0.52824	0.217276	0.475338	0.326143	0.30031	0.378505	0.293015	0.27904	0.25014	0.294857
cg08430489	0.589421	0.744798	0.0737107	0.653562	0.678228	0.0385066	0.613485	0.497839	0.626131	0.0876988	0.565686	0.373113	0.553485	0.288691	0.0460497	0.575258	0.173975	0.0482868	0.064382	0.0359538	0.0534743	0.0522814	0.445638	0.0949555	0.519317	0.122037	0.044933	0.06452	0.0441331	0.105134	0.0964714	0.0903264
cg08439930	0.720049	0.883573	0.134132	0.873542	0.775623	0.645767	0.59247	0.516847	0.64316	0.138302	0.39918	0.254982	0.831827	0.833607	0.191155	0.464373	0.139543	0.228107	0.173035	0.425571	0.457786	0.264856	0.539809	0.268716	0.269528	0.28464	0.41302	0.139717	0.19966	0.147514	0.130714	0.177315
cg08452658	0.618454	0.734492	0.240687	0.579619	0.559986	0.039964	0.540632	0.522478	0.571468	0.182643	0.363818	0.278568	0.738994	0.342413	0.164516	0.58088	0.0249913	0.224475	0.0323659	0.3463	0.235021	0.0541273	0.478275	0.106392	0.328975	0.293693	0.189267	0.229383	0.254494	0.18808	0.130243	0.171216
cg08487063	0.414211	0.65651	0.307648	0.428304	0.694402	0.525724	0.66042	0.498455	0.580026	0.313674	0.229757	0.292121	0.722628	0.483005	0.324055	0.615393	0.152941	0.245283	0.205248	0.295474	0.279997	0.36812	0.360088	0.148775	0.345293	0.236573	0.479129	0.267137	0.219463	0.249038	0.229228	0.284656
cg08496742	0.108715	0.379537	0.644784	0.100864	0.642077	0.693113	0.115286	0.641085	0.490396	0.476539	0.130172	0.545122	0.79904	0.751792	0.298094	0.628175	0.165296	0.146346	0.122117	0.250389	0.0753589	0.236264	0.325822	0.197739	0.495864	0.122776	0.514698	0.12654	0.142148	0.220354	0.175676	0.19279
cg08498787	0.621605	0.777513	0.226649	0.645188	0.713967	0.0703985	0.599946	0.497013	0.603105	0.260706	0.327377	0.457071	0.796507	0.269782	0.171392	0.332354	0.262518	0.175465	0.183775	0.348894	0.170377	0.129279	0.501623	0.0999886	0.444233	0.374446	0.294556	0.195321	0.251582	0.147741	0.277437	0.205703
cg08539841	0.277801	0.54917	0.0455841	0.276621	0.471649	0.0153419	0.389143	0.182949	0.391625	0.0713685	0.0475159	0.238521	0.686859	0.534884	0.0989848	0.316508	0.022148	0.0799411	0.0253094	0.146059	0.0605352	0.0634122	0.163878	0.0677113	0.191561	0.0562432	0.115988	0.0626907	0.0780691	0.0486632	0.0563617	0.0556134
cg08571241	0.725248	0.730744	0.010265	0.264881	0.492399	0.360339	0.448608	0.418773	0.436733	0.209238	0.338983	0.252626	0.665307	0.347616	0.0309128	0.49121	0.0302326	0.0245486	0.0239125	0.159939	0.0797342	0.0385516	0.344546	0.0141392	0.322174	0.0572781	0.224052	0.0180716	0.0942795	0.0871195	0.0287376	0.179153
cg08594218	0.635015	0.640241	0.511926	0.496539	0.6547	0.652637	0.668057	0.612945	0.581424	0.450882	0.45368	0.42863	0.724063	0.591363	0.293496	0.669646	0.323264	0.229642	0.204017	0.473162	0.397473	0.266575	0.523834	0.109756	0.489518	0.303713	0.581283	0.228051	0.347828	0.317522	0.293772	0.338377
cg08599259	0.398132	0.757619	0.320592	0.0805333	0.564484	0.0404647	0.662056	0.243821	0.57937	0.188502	0.0634303	0.2167	0.745216	0.373093	0.133096	0.669186	0.216781	0.0729691	0.0893648	0.0710901	0.0643514	0.0812294	0.268188	0.0804074	0.23724	0.125898	0.151788	0.230644	0.0878995	0.140195	0.149131	0.237222
cg08602190	0.562019	0.76279	0.341399	0.476341	0.731538	0.140702	0.659617	0.328559	0.644967	0.258586	0.468668	0.492038	0.622091	0.608607	0.267782	0.680033	0.191572	0.28005	0.249944	0.349404	0.199465	0.315321	0.525149	0.245739	0.429382	0.376573	0.273481	0.318823	0.290657	0.174249	0.225179	0.264759
cg08624180	0.634334	0.691969	0.412131	0.599908	0.771632	0.204308	0.629441	0.565153	0.734372	0.347869	0.523947	0.499277	0.715712	0.663515	0.405179	0.708574	0.275247	0.283163	0.237534	0.476509	0.30698	0.224451	0.616703	0.262327	0.56076	0.321825	0.334001	0.302077	0.338876	0.256711	0.244755	0.363029
cg08630279	0.580091	0.0151185	0.115105	0.0164447	0.561551	0.0157851	0.51256	0.0477025	0.590937	0.248169	0.442542	0.379784	0.537755	0.574992	0.0157969	0.660339	0.163774	0.11578	0.0217886	0.267652	0.146628	0.014586	0.534029	0.0203561	0.395978	0.0214763	0.0156421	0.0195907	0.10548	0.0192098	0.0167256	0.031229
cg08651590	0.713095	0.69999	0.774464	0.839263	0.812913	0.803722	0.765678	0.707701	0.728673	0.516729	0.684929	0.670914	0.835112	0.677773	0.411909	0.78397	0.579744	0.406725	0.388911	0.527636	0.437406	0.539735	0.632707	0.407246	0.493751	0.508221	0.684021	0.514258	0.496301	0.430505	0.437848	0.408931
cg08652532	0.730473	0.47607	0.412985	0.517894	0.741792	0.0901485	0.765608	0.23783	0.802698	0.441969	0.40814	0.558845	0.848931	0.545499	0.255895	0.814836	0.222565	0.397675	0.106284	0.682911	0.275423	0.375705	0.478341	0.471181	0.45472	0.233424	0.264201	0.159435	0.298213	0.183332	0.151659	0.244744
cg08668790	0.574165	0.669007	0.34375	0.652131	0.724723	0.547354	0.453979	0.656072	0.695645	0.521077	0.550512	0.382852	0.75625	0.416401	0.337304	0.681468	0.344424	0.265932	0.291544	0.387936	0.280883	0.233629	0.500337	0.182499	0.442358	0.314858	0.497586	0.390795	0.339187	0.375322	0.402906	0.383416
cg08676249	0.57938	0.530467	0.205316	0.469049	0.669378	0.214404	0.604699	0.56176	0.643198	0.291345	0.3631	0.351511	0.722985	0.589806	0.246257	0.611571	0.215638	0.177617	0.148352	0.354024	0.144002	0.269773	0.497985	0.158634	0.391074	0.201054	0.347426	0.219977	0.24484	0.184032	0.156193	0.218071
cg08676975	0.654601	0.882485	0.381488	0.782145	0.794838	0.112945	0.729548	0.455006	0.700951	0.396026	0.696374	0.447878	0.799435	0.270028	0.276892	0.730814	0.160074	0.372634	0.166761	0.38794	0.206479	0.150321	0.449545	0.153873	0.495883	0.159902	0.176523	0.153541	0.284372	0.224545	0.238	0.356014
cg08700032	0.434958	0.545015	0.520565	0.385366	0.701676	0.197776	0.629988	0.193254	0.486678	0.123366	0.345148	0.246397	0.645483	0.357011	0.228242	0.399278	0.11103	0.148174	0.0957027	0.152624	0.127998	0.15947	0.193635	0.0930061	0.44252	0.285455	0.11519	0.114876	0.167188	0.0870015	0.0723251	0.161317
cg08717030	0.676227	0.774337	0.275134	0.673751	0.729748	0.127532	0.614973	0.204308	0.693367	0.298463	0.604143	0.591939	0.844336	0.655217	0.277219	0.736534	0.280135	0.219709	0.204644	0.426665	0.380317	0.295208	0.633764	0.181445	0.499782	0.349541	0.306799	0.342204	0.292752	0.225287	0.261781	0.316719
cg08768569	0.196559	0.554638	0.0837507	0.35456	0.719758	0.591561	0.672342	0.303364	0.615153	0.0965542	0.161236	0.477682	0.273657	0.340529	0.096672	0.670188	0.166138	0.119849	0.103448	0.253995	0.141223	0.109331	0.272083	0.118518	0.336968	0.166753	0.264612	0.261523	0.137988	0.0877229	0.0630214	0.172645
cg08774368	0.431745	0.682735	0.452385	0.0697301	0.625926	0.0588099	0.587364	0.526774	0.584049	0.038658	0.0217217	0.188118	0.672836	0.59254	0.0619918	0.543666	0.0722648	0.049071	0.0311409	0.0386442	0.0305871	0.0217757	0.440112	0.0686594	0.525427	0.0615324	0.0252101	0.197044	0.0695501	0.0454837	0.0655596	0.0342072
cg08784462	0.777679	0.6298	0.285931	0.0987039	0.778189	0.123996	0.427625	0.438647	0.592916	0.288591	0.295255	0.219008	0.6165	0.691715	0.521163	0.784719	0.37388	0.177861	0.165634	0.319355	0.160218	0.165542	0.543761	0.168912	0.764342	0.48779	0.109251	0.164901	0.208245	0.178467	0.185553	0.17965
cg08789022	0.51045	0.448187	0.100827	0.198163	0.649022	0.277435	0.631238	0.285656	0.641234	0.353758	0.347507	0.446147	0.601665	0.259557	0.128443	0.651334	0.177333	0.233903	0.0458585	0.0975309	0.0629202	0.0336919	0.514439	0.065546	0.461017	0.168502	0.183224	0.121422	0.16587	0.208635	0.271811	0.228447
cg08806408	0.717435	0.802876	0.208274	0.645069	0.766389	0.640621	0.516049	0.46233	0.584175	0.281041	0.349968	0.175414	0.759839	0.526085	0.293863	0.482169	0.136122	0.38334	0.17916	0.46397	0.325141	0.144516	0.447631	0.202131	0.326715	0.335065	0.440419	0.148172	0.293047	0.231386	0.204813	0.284004
cg08826251	0.639335	0.671233	0.348707	0.536759	0.548847	0.215038	0.66425	0.500447	0.668664	0.344519	0.540991	0.50944	0.795144	0.687768	0.25223	0.542359	0.246236	0.334336	0.339058	0.37305	0.286581	0.287053	0.50637	0.355629	0.488996	0.377669	0.212398	0.216544	0.293552	0.250165	0.235732	0.285949
cg08827579	0.162937	0.664427	0.371582	0.569257	0.666426	0.678559	0.560992	0.600475	0.589517	0.208436	0.323878	0.244833	0.720583	0.35903	0.0978044	0.642182	0.149204	0.106714	0.106117	0.103084	0.0723369	0.0895274	0.304975	0.127082	0.451176	0.153327	0.537483	0.300083	0.0998643	0.0995029	0.0990722	0.100029
cg08857144	0.487987	0.391949	0.191314	0.380807	0.595397	0.0247372	0.558507	0.499058	0.533648	0.215995	0.174378	0.200504	0.700492	0.342126	0.119256	0.549257	0.0841991	0.110769	0.108771	0.024948	0.11417	0.0561958	0.233423	0.0200352	0.300684	0.139313	0.195865	0.192868	0.18637	0.234192	0.231293	0.286939
cg08858437	0.405366	0.702608	0.33914	0.180311	0.547501	0.031642	0.503896	0.487658	0.576717	0.0825369	0.0449617	0.0707261	0.670444	0.528114	0.062912	0.116609	0.0686856	0.0427933	0.0543389	0.0766263	0.090619	0.0285177	0.418087	0.0431047	0.500795	0.0744363	0.0454298	0.063093	0.137299	0.0638083	0.0987877	0.0760518
cg08858649	0.576518	0.675445	0.47407	0.573312	0.591857	0.57514	0.586403	0.562545	0.57213	0.426523	0.414462	0.485681	0.654159	0.512088	0.158802	0.546298	0.387617	0.146403	0.144807	0.442752	0.167124	0.260585	0.511061	0.175218	0.510615	0.291779	0.553093	0.383088	0.329297	0.16672	0.265236	0.27085
cg08862890	0.249243	0.701831	0.0626549	0.516431	0.796826	0.0955073	0.730378	0.151676	0.711056	0.441447	0.267265	0.431172	0.747685	0.451113	0.112674	0.717204	0.569477	0.120572	0.105127	0.0803912	0.0605243	0.0711744	0.647072	0.0705665	0.374802	0.14034	0.149849	0.16304	0.19109	0.24651	0.252883	0.341544
cg08866608	0.229275	0.756644	0.303645	0.475321	0.426565	0.408119	0.544844	0.17825	0.500402	0.162887	0.318059	0.308399	0.645492	0.443844	0.261499	0.343326	0.119471	0.162376	0.121155	0.189517	0.184752	0.17069	0.407678	0.214652	0.242086	0.173009	0.36603	0.112864	0.148215	0.128858	0.124742	0.108923
cg08890477	0.354438	0.188457	0.248607	0.146701	0.10641	0.109152	0.143626	0.307806	0.146259	0.531725	0.251011	0.397316	0.228324	0.523634	0.586896	0.225657	0.449198	0.649977	0.685535	0.467855	0.442113	0.527524	0.351735	0.493382	0.456672	0.439821	0.297014	0.58627	0.447553	0.534864	0.529843	0.590425
cg08919846	0.312992	0.317944	0.420296	0.778547	0.343447	0.710901	0.444714	0.390575	0.437089	0.669469	0.682214	0.658508	0.287821	0.463227	0.767784	0.36161	0.748116	0.655636	0.654883	0.752655	0.834884	0.804774	0.593597	0.744444	0.582665	0.703407	0.705234	0.688594	0.742289	0.694058	0.694263	0.713236
cg08926056	0.51593	0.645612	0.0956273	0.592162	0.690256	0.131047	0.385254	0.390809	0.579874	0.229029	0.151473	0.298795	0.582975	0.492975	0.121943	0.544118	0.116681	0.100462	0.081697	0.117361	0.0754858	0.12905	0.377935	0.117894	0.262887	0.128323	0.167688	0.165056	0.0768884	0.0956989	0.123471	0.244434
cg08949408	0.593237	0.796584	0.36713	0.564433	0.75747	0.195836	0.662609	0.615641	0.696044	0.491618	0.170127	0.494618	0.808257	0.620325	0.244854	0.737708	0.417973	0.269548	0.162463	0.411341	0.413718	0.264568	0.605596	0.177193	0.534724	0.34508	0.407296	0.335923	0.298262	0.270083	0.285237	0.308935
cg08976810	0.630672	0.713941	0.544312	0.548452	0.766029	0.108599	0.631004	0.245298	0.632896	0.245515	0.288333	0.34967	0.754053	0.447224	0.269329	0.615877	0.290975	0.222382	0.12585	0.252819	0.226429	0.242815	0.490246	0.156191	0.479219	0.22358	0.18855	0.261964	0.24871	0.202931	0.216996	0.296476
cg08992305	0.667086	0.709571	0.0355728	0.684654	0.643621	0.0257739	0.583711	0.416414	0.590222	0.133476	0.362039	0.435327	0.699272	0.338172	0.349582	0.350429	0.0528288	0.141214	0.154081	0.301741	0.112485	0.0962832	0.529122	0.054169	0.427482	0.170795	0.11745	0.0566075	0.220502	0.203988	0.201747	0.181209
cg08996579	0.548172	0.777293	0.463065	0.632505	0.798399	0.120018	0.736772	0.198992	0.769952	0.226182	0.301593	0.454371	0.657553	0.480989	0.312158	0.784169	0.136435	0.314815	0.13805	0.576326	0.220806	0.261337	0.49397	0.299553	0.598863	0.373242	0.1956	0.371691	0.246579	0.191322	0.204473	0.215944
cg09043127	0.458096	0.604107	0.26389	0.379304	0.524992	0.147907	0.403755	0.364281	0.582815	0.280731	0.198097	0.364922	0.638119	0.275041	0.169271	0.39586	0.141417	0.0969889	0.117376	0.126169	0.0761648	0.113349	0.372637	0.109406	0.371879	0.16932	0.188068	0.221522	0.151782	0.129447	0.188009	0.190793
cg09052083	0.675884	0.135386	0.297339	0.31108	0.793586	0.374734	0.473487	0.590618	0.722193	0.236272	0.291933	0.509737	0.85866	0.760997	0.162791	0.16699	0.154464	0.115133	0.152929	0.171586	0.13971	0.100693	0.640859	0.140673	0.62318	0.2762	0.235499	0.110587	0.114098	0.117042	0.0969012	0.14112
cg09056181	0.548661	0.713234	0.241903	0.48	0.721334	0.0814108	0.66945	0.372403	0.699634	0.30213	0.429121	0.411805	0.798916	0.545108	0.261185	0.629983	0.15605	0.173429	0.234744	0.249172	0.199227	0.14652	0.527273	0.17053	0.517228	0.308823	0.198568	0.203878	0.219668	0.201507	0.218131	0.260718
cg09090197	0.349328	0.802732	0.120482	0.54818	0.671093	0.364758	0.614095	0.17869	0.662549	0.182313	0.0755891	0.368667	0.584736	0.500673	0.0750225	0.642055	0.0919689	0.0772787	0.0532302	0.0525906	0.0930946	0.059728	0.285522	0.0875681	0.300584	0.156125	0.321597	0.114196	0.0490345	0.1269	0.0834758	0.134424
cg09096947	0.68232	0.280376	0.555283	0.421416	0.637819	0.765066	0.64351	0.393692	0.360902	0.849796	0.666667	0.5717	0.216958	0.378526	0.791726	0.587416	0.785534	0.690304	0.775346	0.807213	0.776415	0.773407	0.586033	0.759554	0.504602	0.778926	0.792538	0.769883	0.810543	0.870864	0.843153	0.879781
cg09107912	0.369778	0.708084	0.0870082	0.285953	0.566523	0.0533676	0.513068	0.434622	0.551406	0.184119	0.208195	0.339044	0.663694	0.421348	0.0896027	0.501155	0.0615432	0.109966	0.0466492	0.147726	0.0621336	0.0400898	0.323853	0.0915232	0.40978	0.119223	0.0642549	0.0907264	0.165167	0.10616	0.103597	0.122171
cg09117688	0.678244	0.177708	0.578532	0.556733	0.718576	0.472948	0.30168	0.472874	0.504078	0.885391	0.82366	0.683805	0.286887	0.641517	0.817658	0.653886	0.826741	0.820986	0.729835	0.863951	0.916946	0.659712	0.809555	0.843242	0.752603	0.899396	0.643825	0.845375	0.818021	0.8626	0.770582	0.91902
cg09153930	0.737982	0.671727	0.301995	0.157247	0.685539	0.288685	0.677034	0.257215	0.65477	0.307561	0.277225	0.584322	0.750607	0.715551	0.31176	0.687564	0.281333	0.285005	0.194265	0.352281	0.260508	0.272133	0.496264	0.264893	0.409447	0.227947	0.204808	0.377747	0.283923	0.255965	0.266587	0.298296
cg09167553	0.814902	0.755356	0.441255	0.527894	0.728151	0.059315	0.531893	0.537905	0.612328	0.322701	0.370166	0.516429	0.657771	0.441733	0.225382	0.596266	0.0681936	0.166702	0.0807287	0.258243	0.339441	0.280254	0.683401	0.275063	0.284087	0.364017	0.172659	0.321422	0.34477	0.209905	0.222564	0.359768
cg09181730	0.481741	0.481182	0.682672	0.646581	0.425873	0.544923	0.385419	0.516188	0.624201	0.894846	0.747475	0.596627	0.627564	0.66174	0.805107	0.547001	0.82026	0.797326	0.859332	0.821638	0.806964	0.712631	0.769302	0.854076	0.528146	0.821356	0.717244	0.838544	0.882662	0.895501	0.865492	0.888617
cg09221159	0.594418	0.758231	0.517448	0.751604	0.724363	0.80044	0.712693	0.651919	0.717005	0.474459	0.388979	0.40048	0.73438	0.466809	0.286286	0.825372	0.428105	0.271141	0.335435	0.235391	0.366223	0.399536	0.593101	0.417159	0.545222	0.240485	0.663103	0.338728	0.339968	0.328762	0.413035	0.275714
cg09226904	0.595556	0.680536	0.461196	0.440235	0.567745	0.61406	0.548175	0.581094	0.57731	0.341382	0.138483	0.0451716	0.728327	0.395611	0.2906	0.612284	0.289575	0.250616	0.147457	0.0574786	0.0715417	0.0350355	0.414529	0.0261815	0.529084	0.400331	0.562136	0.442052	0.223338	0.176192	0.183679	0.410995
cg09237133	0.950177	0.324302	0.566943	0.644285	0.463012	0.439533	0.387099	0.436802	0.59281	0.671887	0.811327	0.79679	0.322703	0.786516	0.965374	0.965523	0.94515	0.94245	0.975266	0.981072	0.956268	0.936011	0.749635	0.935527	0.87491	0.911686	0.586976	0.751575	0.92266	0.860452	0.939275	0.754056
cg09237843	0.48105	0.779577	0.377771	0.69469	0.682188	0.0752096	0.658955	0.143993	0.664966	0.236562	0.32364	0.468127	0.809057	0.609585	0.187912	0.719102	0.202685	0.362505	0.111328	0.524281	0.362494	0.294803	0.406886	0.221715	0.5089	0.226357	0.153073	0.219481	0.294259	0.198061	0.183454	0.197229
cg09248054	0.783237	0.853831	0.640087	0.74725	0.804062	0.789634	0.695661	0.723979	0.765977	0.395371	0.235528	0.194444	0.84877	0.574677	0.148429	0.525605	0.25161	0.206322	0.425121	0.276027	0.324091	0.260898	0.557614	0.451462	0.463282	0.25	0.691915	0.31531	0.348612	0.405068	0.416856	0.435805
cg09248694	0.238182	0.222482	0.16129	0.137037	0.175163	0.244645	0.163645	0.394136	0.258174	0.565964	0.289079	0.35054	0.219259	0.178517	0.42344	0.174677	0.516168	0.554348	0.64783	0.5	0.512793	0.34375	0.3429	0.538312	0.491135	0.375736	0.426519	0.640244	0.533879	0.574942	0.610823	0.648785
cg09252204	0.308519	0.65752	0.056301	0.589231	0.613033	0.0470518	0.501896	0.422302	0.449395	0.055006	0.521285	0.200875	0.726709	0.558847	0.369278	0.378085	0.120641	0.490678	0.0683467	0.41401	0.0738651	0.061236	0.0804172	0.451051	0.386404	0.409091	0.0540463	0.392474	0.067009	0.0581003	0.0512256	0.0651669
cg09257332	0.57657	0.541506	0.168451	0.219064	0.661149	0.302592	0.551181	0.279765	0.497901	0.314827	0.358874	0.239035	0.70317	0.459542	0.255422	0.589951	0.20249	0.151613	0.133226	0.138292	0.14298	0.115741	0.225616	0.120551	0.344054	0.262548	0.455268	0.226891	0.145409	0.168126	0.211796	0.2679
cg09275869	0.545645	0.723671	0.231635	0.577547	0.69668	0.133	0.640175	0.639567	0.697062	0.411186	0.385141	0.588275	0.777529	0.632891	0.199086	0.621429	0.253318	0.230193	0.243796	0.244298	0.299805	0.228421	0.506554	0.201321	0.539984	0.310909	0.247596	0.392958	0.21815	0.299215	0.397738	0.265825
cg09287864	0.252005	0.18084	0.314476	0.243097	0.185577	0.0870479	0.1082	0.269324	0.148538	0.5708	0.301878	0.440245	0.275464	0.375091	0.610028	0.262531	0.471517	0.592008	0.687086	0.479397	0.571645	0.577086	0.329412	0.593028	0.387726	0.461078	0.414418	0.560116	0.506006	0.551361	0.663685	0.633651
cg09303936	0.364025	0.682296	0.345815	0.12253	0.603634	0.146188	0.522391	0.461369	0.579335	0.153744	0.161633	0.28316	0.650038	0.563168	0.116274	0.479785	0.105253	0.163781	0.12641	0.110915	0.0875371	0.105227	0.34925	0.145186	0.38792	0.139377	0.164972	0.131885	0.0903644	0.107723	0.128722	0.129007
cg09340279	0.799245	0.382242	0.544943	0.570181	0.371885	0.388427	0.330356	0.424012	0.59836	0.597171	0.763642	0.64783	0.278758	0.585594	0.854217	0.934416	0.803355	0.849242	0.876233	0.853473	0.84937	0.874326	0.682806	0.893037	0.686304	0.760263	0.539267	0.699554	0.806442	0.725894	0.805769	0.642162
cg09354309	0.690959	0.740101	0.29406	0.404067	0.806357	0.133075	0.546923	0.360044	0.551991	0.265665	0.174075	0.161762	0.592743	0.18451	0.250048	0.368884	0.116864	0.239491	0.111977	0.182231	0.223373	0.12531	0.289888	0.0829374	0.387247	0.225116	0.163645	0.173913	0.172011	0.166064	0.181006	0.247374
cg09360501	0.417257	0.821331	0.0831067	0.540719	0.794007	0.118277	0.553666	0.141898	0.666467	0.205688	0.312742	0.498632	0.741042	0.589678	0.1202	0.780139	0.128047	0.161161	0.277958	0.395795	0.130952	0.134859	0.645885	0.192506	0.59626	0.119583	0.154618	0.118768	0.0937324	0.0944891	0.0875407	0.086507
cg09366312	0.633256	0.729347	0.459552	0.722929	0.706053	0.629864	0.614289	0.338318	0.636728	0.400738	0.63822	0.560229	0.628135	0.692245	0.213234	0.707364	0.141694	0.304769	0.267046	0.498055	0.283651	0.161694	0.615723	0.269128	0.474979	0.308934	0.541879	0.380781	0.308176	0.284559	0.284633	0.318827
cg09383816	0.245432	0.866202	0.693003	0.658093	0.71942	0.837645	0.210011	0.677567	0.783864	0.499054	0.33596	0.539965	0.845169	0.502409	0.544056	0.756187	0.316333	0.581933	0.230085	0.374959	0.309254	0.585279	0.642953	0.360424	0.624619	0.343619	0.671726	0.217208	0.397737	0.159283	0.217947	0.295374
cg09383947	0.536599	0.413559	0.197018	0.358833	0.621089	0.145999	0.69729	0.109659	0.460088	0.31343	0.272192	0.362621	0.711073	0.63802	0.192076	0.572773	0.136386	0.289025	0.271908	0.237971	0.167568	0.107939	0.244302	0.199374	0.250134	0.279872	0.156658	0.158885	0.194311	0.150209	0.151832	0.175846
cg09400887	0.7163	0.730039	0.15202	0.629332	0.641288	0.185663	0.558824	0.270293	0.729175	0.219098	0.484488	0.515125	0.508311	0.561943	0.149512	0.656934	0.116351	0.237189	0.148885	0.204895	0.0970181	0.159161	0.537016	0.176945	0.442861	0.178395	0.130241	0.219171	0.160274	0.116421	0.14736	0.179805
cg09404376	0.295252	0.226139	0.563187	0.331376	0.396807	0.263478	0.241543	0.361026	0.231329	0.573734	0.458308	0.506961	0.217725	0.408956	0.676681	0.416463	0.583872	0.683956	0.733206	0.672131	0.634631	0.640513	0.465261	0.624524	0.449523	0.517301	0.447972	0.591417	0.615573	0.61552	0.653762	0.675451
cg09410234	0.59151	0.759765	0.521023	0.67138	0.652439	0.365944	0.476377	0.557889	0.627735	0.344373	0.308029	0.320071	0.665192	0.418652	0.146283	0.627547	0.147288	0.10543	0.155128	0.104623	0.13206	0.144504	0.436939	0.0986262	0.384807	0.195125	0.307992	0.326081	0.176138	0.208026	0.302569	0.189753
cg09423312	0.822747	0.800491	0.7015	0.786005	0.840039	0.844	0.701165	0.747259	0.789525	0.560038	0.770768	0.607481	0.845343	0.745386	0.394231	0.777707	0.645736	0.406874	0.475938	0.642645	0.478638	0.531507	0.646025	0.670288	0.577519	0.603968	0.763324	0.478946	0.45495	0.40632	0.342671	0.400732
cg09435527	0.463703	0.314866	0.646199	0.513274	0.505037	0.579326	0.598706	0.59763	0.63076	0.736231	0.625983	0.519357	0.513366	0.314223	0.807566	0.356641	0.718117	0.833258	0.679955	0.831247	0.749012	0.713131	0.734381	0.725664	0.62069	0.8499	0.610676	0.805601	0.825823	0.85212	0.806439	0.777058
cg09450085	0.526439	0.530551	0.406369	0.178658	0.567469	0.549081	0.547593	0.473761	0.598392	0.309296	0.262977	0.229775	0.627425	0.378808	0.163357	0.595876	0.120753	0.22247	0.134248	0.373646	0.282449	0.167868	0.353172	0.0988633	0.267349	0.206266	0.336558	0.159175	0.281024	0.181406	0.171409	0.221579
cg09455442	0.481013	0.831618	0.471015	0.548336	0.599584	0.537909	0.579446	0.572745	0.753965	0.400757	0.334811	0.3155	0.810811	0.574929	0.390917	0.662823	0.353251	0.312925	0.263947	0.239819	0.25974	0.330592	0.415228	0.365211	0.427987	0.324621	0.493611	0.377889	0.358534	0.277208	0.383403	0.234864
cg09465698	0.432253	0.756898	0.647789	0.636223	0.722431	0.636144	0.693474	0.58045	0.652661	0.521529	0.524335	0.557468	0.795287	0.483851	0.300525	0.678523	0.340971	0.375094	0.33668	0.36924	0.399485	0.29587	0.652477	0.191733	0.522869	0.350816	0.441894	0.355512	0.362815	0.324304	0.359585	0.402068
cg09469554	0.760142	0.862325	0.513747	0.734632	0.777635	0.731046	0.696041	0.328348	0.727725	0.523778	0.416272	0.747128	0.903291	0.853803	0.598059	0.843257	0.234382	0.549574	0.272927	0.636254	0.436646	0.605251	0.737124	0.208178	0.619788	0.331452	0.778144	0.50196	0.46362	0.320964	0.360773	0.421559
cg09492975	0.448254	0.285714	0.295945	0.185965	0.220494	0.268688	0.288224	0.270968	0.279703	0.542954	0.448791	0.569274	0.125965	0.505127	0.542333	0.240869	0.525508	0.657843	0.726934	0.598022	0.620649	0.684564	0.527902	0.766289	0.343536	0.495659	0.402292	0.502505	0.598943	0.557065	0.557808	0.520164
cg09493063	0.803214	0.879924	0.200623	0.715641	0.745842	0.0666667	0.620334	0.552008	0.683336	0.193459	0.541787	0.69535	0.785298	0.374424	0.110863	0.646421	0.289524	0.110512	0.0746062	0.0683004	0.169414	0.123469	0.497736	0.0658464	0.435389	0.193368	0.173506	0.230659	0.054631	0.166387	0.189849	0.231585
cg09493505	0.579953	0.737322	0.529399	0.598401	0.734899	0.55425	0.660375	0.61429	0.692534	0.455184	0.511066	0.500041	0.777491	0.584488	0.212085	0.725077	0.228863	0.314504	0.202701	0.489146	0.382542	0.379805	0.700827	0.109451	0.527966	0.325838	0.557906	0.423342	0.399583	0.352249	0.350284	0.332664
cg09494357	0.677467	0.629886	0.31257	0.139551	0.707098	0.1686	0.592529	0.131965	0.696173	0.130913	0.578722	0.530015	0.824607	0.692942	0.142149	0.696902	0.152363	0.173939	0.150152	0.421756	0.331079	0.286232	0.604256	0.1679	0.59929	0.203951	0.165064	0.162834	0.207245	0.146571	0.0849688	0.111651
cg09505788	0.50468	0.551516	0.0725222	0.3403	0.655226	0.0813392	0.0928945	0.238737	0.596477	0.153494	0.306177	0.194711	0.61413	0.781921	0.199289	0.535408	0.0763815	0.142679	0.0965425	0.155417	0.071277	0.052513	0.344677	0.0929571	0.422943	0.112385	0.0627028	0.109815	0.0977072	0.108336	0.186298	0.122786
cg09507526	0.419995	0.505984	0.425397	0.182878	0.546155	0.0920992	0.552276	0.297764	0.53193	0.271451	0.202354	0.269724	0.505951	0.584453	0.074247	0.562711	0.153932	0.0983416	0.0865701	0.0897952	0.142311	0.109851	0.374646	0.0933934	0.424212	0.0878121	0.0726094	0.132888	0.117937	0.146172	0.169062	0.187054
cg09524946	0.724773	0.846422	0.478749	0.672503	0.763641	0.704828	0.698009	0.601932	0.682402	0.495781	0.37075	0.58289	0.804925	0.579689	0.345383	0.656772	0.376301	0.307824	0.37541	0.345101	0.377281	0.303153	0.480986	0.346899	0.513452	0.285048	0.564263	0.425512	0.374657	0.391993	0.384348	0.434484
cg09528825	0.57808	0.647371	0.495271	0.414765	0.57056	0.027233	0.522866	0.168057	0.572365	0.44274	0.48392	0.498032	0.712992	0.551795	0.0920019	0.583801	0.187854	0.224835	0.0396095	0.371228	0.237702	0.442462	0.495087	0.0261278	0.434569	0.153521	0.0612699	0.16503	0.272997	0.269362	0.307557	0.244054
cg09545197	0.5264	0.670471	0.328161	0.513079	0.532434	0.0483564	0.519689	0.51059	0.557057	0.297565	0.309038	0.279202	0.655336	0.454219	0.1473	0.514961	0.131797	0.0374258	0.111001	0.0652538	0.0434363	0.0215374	0.375537	0.0362582	0.274264	0.0826997	0.158561	0.153862	0.137078	0.220182	0.264335	0.211781
cg09546168	0.744929	0.0691148	0.0504168	0.0862416	0.599954	0.0711232	0.672509	0.0585987	0.391297	0.0536029	0.191056	0.114434	0.707275	0.545545	0.0857282	0.533262	0.0696402	0.155419	0.0684397	0.117158	0.0617864	0.0774366	0.347099	0.0464594	0.0736031	0.04468	0.0577652	0.0979614	0.0535579	0.0489047	0.085546	0.0720298
cg09546780	0.320134	0.277187	0.488975	0.244718	0.549292	0.336827	0.57875	0.450012	0.528837	0.696811	0.584298	0.62108	0.31012	0.536165	0.707911	0.226612	0.640625	0.747508	0.741531	0.700939	0.745987	0.682284	0.592087	0.730085	0.481399	0.674457	0.529016	0.709589	0.695143	0.693833	0.6672	0.752206
cg09580592	0.650253	0.7438	0.739971	0.710945	0.647394	0.699495	0.681298	0.50298	0.566712	0.338285	0.661705	0.435797	0.809796	0.478203	0.286765	0.748036	0.344325	0.174514	0.16348	0.342463	0.384925	0.38268	0.735701	0.446386	0.370645	0.411351	0.48322	0.440258	0.373536	0.325177	0.34219	0.306552
cg09603306	0.721092	0.472834	0.715369	0.84	0.653573	0.736647	0.765718	0.78325	0.664531	0.493988	0.64793	0.631476	0.818045	0.741454	0.508197	0.849275	0.529509	0.396496	0.392268	0.489204	0.469841	0.521594	0.52977	0.493494	0.636173	0.551241	0.57398	0.54075	0.423355	0.416825	0.441308	0.403168
cg09606832	0.372252	0.240391	0.381502	0.28687	0.597019	0.39949	0.305786	0.414112	0.362802	0.61934	0.636652	0.612903	0.232784	0.45835	0.709849	0.352199	0.771744	0.772265	0.693004	0.764673	0.756843	0.697607	0.539145	0.696301	0.481795	0.723221	0.546961	0.649666	0.697584	0.69785	0.718924	0.763385
cg09618102	0.677705	0.713661	0.386962	0.745033	0.652417	0.464219	0.715513	0.278974	0.684295	0.368841	0.34659	0.501065	0.838527	0.402163	0.376179	0.711626	0.180912	0.218239	0.359691	0.600164	0.329913	0.168594	0.656791	0.46536	0.4834	0.329139	0.507893	0.205223	0.34301	0.23201	0.262065	0.292156
cg09629657	0.121007	0.529749	0.305682	0.369858	0.297709	0.449546	0.539867	0.41548	0.174815	0.259013	0.0859807	0.0923713	0.651479	0.413017	0.0879856	0.553459	0.111021	0.124134	0.103197	0.0913602	0.103153	0.051184	0.13051	0.113832	0.250745	0.0930602	0.333311	0.11672	0.106844	0.0914154	0.0944039	0.092984
cg09629959	0.610555	0.465325	0.72786	0.611325	0.471514	0.861596	0.471465	0.678891	0.496386	0.881075	0.801486	0.79042	0.417517	0.683789	0.859649	0.539043	0.826853	0.87109	0.879211	0.909043	0.865885	0.901134	0.781633	0.900675	0.701687	0.780333	0.853236	0.875342	0.869622	0.860896	0.874105	0.934218
cg09632305	0.492529	0.355959	0.762652	0.643429	0.462738	0.387346	0.445233	0.49814	0.511638	0.773045	0.672774	0.658153	0.370588	0.569636	0.816395	0.564813	0.682517	0.829262	0.8845	0.710156	0.80874	0.824923	0.715245	0.840909	0.597555	0.722692	0.656699	0.740399	0.785196	0.856702	0.868918	0.77294
cg09638407	0.442989	0.507567	0.499366	0.244085	0.563032	0.125279	0.518782	0.502202	0.58824	0.189391	0.101721	0.10281	0.729894	0.642742	0.14804	0.374886	0.108497	0.168097	0.13838	0.12643	0.0999033	0.0957031	0.54214	0.104576	0.535137	0.233037	0.113835	0.114796	0.198219	0.118432	0.148963	0.113909
cg09667303	0.176768	0.774173	0.0312139	0.158914	0.73965	0.0317337	0.641475	0.0214744	0.580971	0.0307407	0.053984	0.0403701	0.732061	0.546605	0.0253079	0.648107	0.0359123	0.0373888	0.02394	0.0968607	0.151932	0.0299228	0.0477141	0.0538255	0.411246	0.0447195	0.0297008	0.0246391	0.0403259	0.0226265	0.0193324	0.0213892
cg09709227	0.535387	0.213389	0.590952	0.367924	0.466911	0.299935	0.416572	0.419278	0.480274	0.762863	0.639155	0.609458	0.277722	0.523752	0.794956	0.75205	0.784325	0.764564	0.832074	0.638927	0.686665	0.76506	0.623455	0.796356	0.629376	0.756301	0.644091	0.777306	0.747896	0.779801	0.814284	0.806355
cg09734791	0.633246	0.667836	0.379879	0.619739	0.649766	0.0626379	0.615672	0.510165	0.604944	0.319969	0.337038	0.496221	0.724931	0.401465	0.0118611	0.622578	0.157295	0.0169822	0.00653401	0.0094449	0.0655187	0.0174737	0.460683	0.023792	0.533003	0.195906	0.0656743	0.0451917	0.0608998	0.0762075	0.197088	0.178119
cg09742918	0.148316	0.110697	0.3005	0.144633	0.246479	0.308917	0.199652	0.514359	0.310449	0.522498	0.44363	0.229059	0.241816	0.257163	0.689299	0.206897	0.41349	0.455304	0.634902	0.475738	0.468592	0.325704	0.431438	0.709052	0.589595	0.451733	0.403379	0.4969	0.617897	0.580407	0.585542	0.632699
cg09757430	0.704622	0.882604	0.477014	0.483942	0.622507	0.512239	0.455794	0.586572	0.70512	0.545441	0.503462	0.484309	0.812138	0.609813	0.362319	0.757601	0.366366	0.373251	0.342105	0.530612	0.266942	0.226706	0.459483	0.263975	0.429897	0.453546	0.350362	0.254496	0.374385	0.347959	0.301315	0.401657
cg09762221	0.332268	0.431551	0.22688	0.60199	0.826062	0.182736	0.583266	0.282843	0.785911	0.131101	0.191358	0.32641	0.758823	0.519481	0.198618	0.709527	0.0561151	0.185185	0.218036	0.310838	0.181962	0.120582	0.388821	0.0343643	0.242828	0.235008	0.155827	0.191584	0.100686	0.137659	0.118389	0.178628
cg09769113	0.505689	0.474098	0.587626	0.599555	0.459688	0.483951	0.492387	0.523455	0.496549	0.858758	0.758357	0.777205	0.43578	0.644822	0.94018	0.525812	0.785019	0.919141	0.973337	0.970758	0.980203	0.964537	0.646507	0.950438	0.604157	0.725594	0.593828	0.702256	0.93968	0.948699	0.91649	0.956111
cg09798888	0.825685	0.855726	0.21326	0.65553	0.822976	0.485106	0.610207	0.275556	0.58302	0.334568	0.505789	0.374974	0.419722	0.712871	0.366285	0.822648	0.34334	0.288813	0.266043	0.432391	0.17344	0.24195	0.398454	0.223136	0.417043	0.271026	0.218503	0.355942	0.348943	0.264134	0.23673	0.261827
cg09799658	0.593286	0.69764	0.108446	0.119955	0.697289	0.113774	0.621589	0.377528	0.64052	0.337349	0.233881	0.390337	0.781542	0.621728	0.27513	0.719025	0.2291	0.183938	0.171706	0.172382	0.14443	0.277681	0.465215	0.118097	0.482871	0.214948	0.257999	0.202089	0.232143	0.190513	0.305819	0.275165
cg09813986	0.638709	0.453606	0.78063	0.759926	0.633909	0.441597	0.570696	0.6506	0.529159	0.787406	0.931159	0.841081	0.455889	0.779782	0.943049	0.625314	0.946693	0.964796	0.952666	0.941052	0.947162	0.924788	0.830329	0.963441	0.588863	0.804324	0.706798	0.907583	0.936304	0.945959	0.932656	0.936833
cg09842331	0.662484	0.770126	0.594501	0.514939	0.689655	0.714761	0.690935	0.55996	0.698626	0.409586	0.278733	0.348083	0.4962	0.333479	0.292007	0.692747	0.325686	0.250891	0.310866	0.337489	0.28491	0.202241	0.394896	0.269994	0.348389	0.344206	0.498706	0.260654	0.296648	0.295122	0.314286	0.239019
cg09853371	0.601576	0.754816	0.264869	0.449136	0.724361	0.108143	0.551167	0.546763	0.669592	0.11338	0.19926	0.393574	0.765661	0.490386	0.0647679	0.659868	0.264143	0.0870964	0.0762487	0.0580877	0.0761626	0.0702072	0.485005	0.142531	0.507163	0.0981382	0.072699	0.0938665	0.0809885	0.0850008	0.143101	0.13375
cg09968620	0.66817	0.518957	0.262583	0.729759	0.721059	0.717784	0.663139	0.488656	0.630882	0.372729	0.340158	0.4252	0.763337	0.591611	0.302406	0.625	0.350177	0.27735	0.22624	0.470397	0.255022	0.322705	0.528897	0.240366	0.380387	0.264601	0.411903	0.39874	0.323465	0.2891	0.303259	0.31309
cg09979256	0.486703	0.499886	0.335111	0.0669119	0.734428	0.0776585	0.345307	0.122071	0.636152	0.107998	0.351251	0.457605	0.767786	0.613903	0.0794613	0.696019	0.0885665	0.0715728	0.0919642	0.279382	0.302183	0.128085	0.552216	0.106063	0.540189	0.100886	0.0891373	0.0840721	0.128152	0.0918823	0.0751812	0.079789
cg09980522	0.715857	0.707528	0.12865	0.456129	0.652156	0.135511	0.774824	0.365645	0.705104	0.181	0.351269	0.347514	0.353008	0.467323	0.184131	0.777115	0.196519	0.199335	0.28973	0.244588	0.177395	0.245153	0.417771	0.254026	0.281585	0.179963	0.143432	0.160039	0.225394	0.174215	0.155469	0.212166
cg09994356	0.648051	0.631953	0.0966931	0.54981	0.790317	0.0446892	0.697058	0.0835084	0.738491	0.420389	0.47787	0.607237	0.533257	0.786177	0.221993	0.741975	0.142242	0.233625	0.196417	0.387057	0.228996	0.145376	0.483102	0.0636653	0.400062	0.170877	0.240962	0.197168	0.256297	0.20344	0.210479	0.291638
cg09998133	0.200757	0.714789	0.225467	0.775089	0.729265	0.028814	0.666471	0.449202	0.727263	0.0371174	0.0476325	0.396122	0.230392	0.532371	0.0369998	0.707031	0.0283186	0.0605007	0.0245988	0.033305	0.0610687	0.0322248	0.211297	0.0688416	0.590286	0.12531	0.00852851	0.0380238	0.0580879	0.0917157	0.0913567	0.0676711
cg10016380	0.600666	0.696084	0.415237	0.814383	0.771082	0.697772	0.596596	0.348812	0.691887	0.338214	0.5813	0.647035	0.810936	0.919546	0.186756	0.615172	0.174571	0.262089	0.147311	0.472747	0.239874	0.142535	0.698467	0.215338	0.258088	0.45597	0.559821	0.208615	0.27385	0.162627	0.144637	0.387439
cg10033195	0.496415	0.630437	0.03049	0.374757	0.583049	0.0308373	0.435239	0.061862	0.615224	0.191707	0.149529	0.4925	0.695324	0.525497	0.0853886	0.649869	0.040976	0.142128	0.101541	0.346298	0.0856272	0.0353067	0.5274	0.0991079	0.572314	0.213407	0.0228814	0.052923	0.137078	0.06632	0.0568964	0.137611
cg10034890	0.789868	0.640246	0.54706	0.19745	0.845557	0.518658	0.79212	0.645899	0.765474	0.554137	0.52511	0.481203	0.915372	0.820821	0.33417	0.700295	0.4926	0.199795	0.128925	0.290482	0.375326	0.147837	0.575745	0.0855355	0.574288	0.348676	0.320383	0.533147	0.426642	0.296384	0.476176	0.500421
cg10038802	0.436582	0.638841	0.350066	0.339091	0.495856	0.444302	0.55875	0.434484	0.392165	0.317144	0.246254	0.25183	0.665092	0.41628	0.167536	0.386397	0.12452	0.170323	0.111608	0.211066	0.175543	0.175784	0.31831	0.248726	0.199107	0.249662	0.312669	0.0975417	0.2308	0.170528	0.159963	0.188906
cg10056356	0.694696	0.72973	0.269411	0.108613	0.715772	0.103025	0.728825	0.263203	0.636103	0.243842	0.335513	0.388741	0.692098	0.444841	0.109602	0.614942	0.125798	0.1731	0.142857	0.329904	0.130027	0.115552	0.443109	0.168429	0.454521	0.280134	0.159734	0.173129	0.239495	0.193359	0.14059	0.211981
cg10064922	0.423001	0.281281	0.448941	0.552632	0.737749	0.333676	0.27059	0.56248	0.378346	0.781816	0.832484	0.573082	0.307267	0.743965	0.796789	0.51415	0.762869	0.774268	0.782548	0.7871	0.699642	0.811488	0.663673	0.779294	0.706226	0.773243	0.588926	0.802745	0.765395	0.799706	0.761201	0.813055
cg10076224	0.622449	0.523322	0.137111	0.555556	0.820019	0.150692	0.694713	0.148082	0.683357	0.177316	0.156446	0.459153	0.786402	0.722222	0.13197	0.554849	0.138163	0.20317	0.26363	0.262149	0.153091	0.610619	0.256137	0.127018	0.303623	0.216845	0.261211	0.237387	0.164678	0.131057	0.186446	0.215567
cg10094892	0.388471	0.581809	0.449553	0.385394	0.578149	0.151878	0.631523	0.477801	0.505406	0.18824	0.240102	0.144598	0.518918	0.451083	0.265985	0.575881	0.161352	0.147927	0.148756	0.360582	0.139868	0.137206	0.297006	0.093575	0.358199	0.17169	0.143251	0.141707	0.118371	0.104083	0.0977795	0.18037
cg10100800	0.485023	0.369162	0.592627	0.527877	0.443457	0.514296	0.345306	0.357972	0.417014	0.692186	0.707471	0.64435	0.269045	0.720721	0.774142	0.397276	0.822323	0.790075	0.771919	0.625256	0.772856	0.76873	0.62359	0.850821	0.556462	0.709662	0.592297	0.756995	0.7043	0.757695	0.712467	0.734047
cg10106804	0.37406	0.41041	0.125913	0.0273353	0.581082	0.0214682	0.451719	0.0739671	0.550718	0.253309	0.0530319	0.206445	0.494092	0.348851	0.0311263	0.594805	0.0446953	0.0999836	0.0236309	0.0282709	0.0454627	0.00896676	0.311844	0.0276095	0.35795	0.0894912	0.0328539	0.0530156	0.0369795	0.026893	0.0712649	0.0629342
cg10108296	0.611277	0.716068	0.408736	0.4734	0.594887	0.65231	0.579876	0.576882	0.616839	0.409515	0.410424	0.397575	0.730819	0.573722	0.201998	0.605406	0.234887	0.190221	0.206805	0.313555	0.242191	0.239064	0.519843	0.17031	0.510503	0.331358	0.561766	0.42294	0.262093	0.2024	0.254959	0.242677
cg10109500	0.657763	0.717837	0.433263	0.529287	0.715041	0.601807	0.698015	0.518211	0.627613	0.414838	0.508482	0.564201	0.682766	0.631769	0.246825	0.630181	0.438428	0.276072	0.1723	0.35184	0.399679	0.217564	0.393614	0.185409	0.425605	0.308397	0.460969	0.467783	0.353467	0.325986	0.328077	0.300291
cg10150764	0.346785	0.456609	0.528509	0.25693	0.445551	0.304688	0.497204	0.68837	0.474786	0.615929	0.521598	0.565637	0.392627	0.487056	0.77115	0.417411	0.68268	0.747978	0.815814	0.780422	0.671932	0.725106	0.591261	0.752832	0.623393	0.693815	0.578774	0.710584	0.651142	0.669075	0.686629	0.738842
cg10172669	0.760712	0.724953	0.4191	0.415842	0.691945	0.594238	0.597077	0.476163	0.55667	0.433071	0.367717	0.317965	0.740592	0.774854	0.296851	0.634866	0.206927	0.307427	0.147349	0.184254	0.282921	0.221204	0.403863	0.137931	0.426752	0.212684	0.423834	0.465702	0.228631	0.319932	0.323331	0.288735
cg10224098	0.703055	0.741218	0.53082	0.664971	0.742129	0.509472	0.673376	0.620642	0.691057	0.420705	0.462536	0.511088	0.831939	0.397627	0.334402	0.758399	0.287611	0.20165	0.317778	0.421707	0.487787	0.25828	0.571106	0.0929666	0.431736	0.542921	0.493875	0.46847	0.371034	0.327534	0.350551	0.461534
cg10231412	0.267154	0.7448	0.538347	0.478068	0.574196	0.428883	0.628168	0.449412	0.572376	0.447226	0.395806	0.212348	0.707237	0.723597	0.194432	0.661837	0.228472	0.345454	0.212823	0.190675	0.219558	0.379924	0.289444	0.1397	0.412599	0.290629	0.359926	0.189133	0.28725	0.300394	0.243208	0.407301
cg10243459	0.887674	0.527425	0.447647	0.514882	0.708224	0.39238	0.966924	0.564497	0.906726	0.960306	0.805845	0.916005	0.424818	0.947996	0.971901	0.51079	0.95693	0.924208	0.938914	0.945797	0.957097	0.967735	0.950851	0.969132	0.919996	0.954186	0.556384	0.971901	0.935242	0.960779	0.969576	0.962983
cg10246327	0.629308	0.606778	0.651685	0.744328	0.759383	0.76274	0.625722	0.65375	0.691086	0.427656	0.577462	0.59461	0.665884	0.57107	0.30414	0.8601	0.440532	0.337756	0.387015	0.372304	0.37932	0.439301	0.58609	0.347714	0.594688	0.383487	0.6111	0.527116	0.412591	0.387429	0.444732	0.249188
cg10256242	0.45916	0.329766	0.648	0.460272	0.433726	0.409351	0.678591	0.439149	0.501036	0.739566	0.821167	0.715929	0.290201	0.722067	0.842255	0.34018	0.76276	0.833289	0.88312	0.847221	0.809696	0.893636	0.606311	0.899653	0.592563	0.882926	0.547299	0.792091	0.788584	0.790678	0.758408	0.80091
cg10259748	0.491984	0.727284	0.0787954	0.287029	0.680492	0.0648638	0.718323	0.393761	0.607062	0.140143	0.364421	0.377241	0.730835	0.608895	0.206362	0.407283	0.0853387	0.138744	0.0920996	0.237935	0.193659	0.162515	0.308827	0.430458	0.317159	0.178776	0.121247	0.187996	0.214855	0.045548	0.102873	0.136497
cg10272601	0.461387	0.0369965	0.205554	0.0980876	0.0330077	0.0923485	0.2638	0.207305	0.126783	0.536576	0.497455	0.438279	0.0557893	0.32666	0.498978	0.412202	0.43859	0.582674	0.478255	0.517018	0.558394	0.379408	0.463755	0.462877	0.28985	0.40751	0.459191	0.594362	0.497227	0.559774	0.487567	0.500915
cg10283798	0.476069	0.217216	0.673978	0.654999	0.433819	0.465091	0.415596	0.549411	0.517357	0.811096	0.699723	0.626457	0.29116	0.587676	0.799775	0.681041	0.786378	0.799181	0.870487	0.717189	0.724505	0.816107	0.68297	0.82004	0.674458	0.742454	0.652812	0.767176	0.754251	0.802507	0.867557	0.814532
cg10284266	0.482768	0.347315	0.770476	0.687348	0.797896	0.657022	0.572049	0.685055	0.899634	0.85797	0.821782	0.85325	0.281732	0.500426	0.920283	0.587503	0.879392	0.89613	0.891115	0.892788	0.858678	0.909133	0.889865	0.919389	0.813117	0.900397	0.75083	0.900604	0.91825	0.913897	0.917993	0.932057
cg10289324	0.449071	0.402235	0.522998	0.196447	0.518471	0.358696	0.359624	0.433456	0.482878	0.609158	0.557743	0.518196	0.22449	0.547328	0.701205	0.433983	0.747434	0.714649	0.618182	0.670432	0.675086	0.691094	0.53515	0.746237	0.516677	0.641174	0.676133	0.718437	0.653523	0.632024	0.665421	0.704017
cg10295858	0.443826	0.359167	0.776136	0.557397	0.423153	0.812802	0.881497	0.563143	0.525242	0.841847	0.76741	0.60857	0.309825	0.425173	0.85109	0.405126	0.852536	0.714807	0.816536	0.910742	0.885451	0.835887	0.58966	0.874247	0.815042	0.861213	0.793835	0.660338	0.838406	0.771415	0.826084	0.852598
cg10305311	0.288565	0.692687	0.350795	0.452951	0.42183	0.632704	0.597611	0.0944209	0.63459	0.234912	0.210109	0.155325	0.546277	0.743656	0.25439	0.760455	0.0513738	0.0516692	0.0534191	0.446402	0.15718	0.161492	0.350694	0.0933031	0.375782	0.0931346	0.652337	0.060399	0.204356	0.0850867	0.0668431	0.148312
cg10308785	0.748565	0.818081	0.507932	0.433525	0.762461	0.682857	0.692488	0.568489	0.680653	0.318734	0.440715	0.692535	0.856314	0.549723	0.241376	0.631672	0.41193	0.270448	0.284336	0.367	0.30308	0.237935	0.643203	0.337838	0.493309	0.344329	0.547012	0.430637	0.294059	0.330182	0.338978	0.353141
cg10317138	0.422481	0.784829	0.411168	0.719965	0.727168	0.332244	0.784088	0.334518	0.716932	0.361393	0.435508	0.49162	0.506734	0.491659	0.282913	0.684372	0.184953	0.443459	0.248968	0.573193	0.23845	0.229713	0.538308	0.313508	0.43139	0.288355	0.34382	0.335432	0.311075	0.208333	0.226636	0.254762
cg10319512	0.393178	0.587075	0.214478	0.44725	0.535214	0.11943	0.431685	0.387545	0.495285	0.270337	0.282398	0.393823	0.650822	0.351602	0.158821	0.537009	0.136054	0.156732	0.106462	0.0914275	0.0875904	0.128322	0.366425	0.0962347	0.28829	0.164462	0.182957	0.206093	0.129126	0.106881	0.179721	0.18706
cg10322724	0.60815	0.740484	0.0792619	0.0414306	0.743868	0.0643248	0.61579	0.38945	0.687083	0.202611	0.184661	0.450567	0.845652	0.294063	0.107019	0.670912	0.0346883	0.225854	0.0548463	0.355718	0.167971	0.370527	0.44684	0.0267963	0.602197	0.179828	0.0807725	0.0731529	0.205582	0.115525	0.0580812	0.124167
cg10323552	0.626771	0.700731	0.325152	0.422495	0.594818	0.225097	0.599918	0.271743	0.627061	0.251173	0.530587	0.245561	0.488156	0.562087	0.248857	0.626332	0.213641	0.216103	0.118799	0.234683	0.314436	0.211324	0.362474	0.180431	0.445905	0.318269	0.184666	0.269302	0.247903	0.268436	0.198683	0.332196
cg10341154	0.522716	0.822127	0.471025	0.757776	0.772598	0.0849115	0.627009	0.515304	0.69913	0.292373	0.248526	0.621945	0.716375	0.70251	0.28492	0.661588	0.279247	0.297428	0.0888017	0.227967	0.425847	0.329112	0.672836	0.284293	0.587271	0.432928	0.337744	0.312371	0.361196	0.217365	0.284151	0.355248
cg10341355	0.362304	0.421918	0.684181	0.372314	0.665823	0.489908	0.534776	0.459027	0.701225	0.825084	0.839122	0.766098	0.27264	0.666667	0.897348	0.65795	0.870297	0.826587	0.813183	0.873416	0.866473	0.850517	0.698029	0.899967	0.777907	0.860035	0.698671	0.747326	0.858357	0.882121	0.842337	0.890787
cg10390058	0.50758	0.797161	0.575231	0.591964	0.706847	0.723504	0.605305	0.565593	0.674218	0.453609	0.627142	0.530445	0.81911	0.765837	0.395019	0.650348	0.242385	0.506827	0.170878	0.518811	0.467378	0.452771	0.618493	0.20674	0.43254	0.519764	0.596739	0.333838	0.404972	0.29116	0.347862	0.358871
cg10416527	0.610584	0.778263	0.344556	0.122654	0.73931	0.654325	0.785353	0.591763	0.678982	0.337549	0.490212	0.63434	0.696455	0.488233	0.37097	0.705146	0.311063	0.145048	0.177906	0.42294	0.329526	0.179762	0.628964	0.234051	0.439616	0.265523	0.586377	0.40641	0.315795	0.190898	0.27151	0.250442
cg10431993	0.679772	0.786593	0.384279	0.610371	0.733057	0.625902	0.646728	0.644326	0.672327	0.512792	0.54095	0.572714	0.818484	0.551881	0.255694	0.719679	0.351467	0.400091	0.141363	0.522061	0.387568	0.318532	0.639705	0.220719	0.538902	0.248751	0.541235	0.353829	0.270752	0.324337	0.269976	0.518323
cg10432569	0.635363	0.334483	0.497561	0.576727	0.703704	0.672847	0.705077	0.709452	0.789828	0.446665	0.469198	0.373725	0.715302	0.539474	0.295401	0.76881	0.357391	0.305834	0.29604	0.23123	0.342874	0.340413	0.531396	0.244217	0.371533	0.308673	0.360245	0.400714	0.336589	0.400367	0.375027	0.334582
cg10435816	0.371754	0.796578	0.34375	0.675172	0.708354	0.520746	0.677664	0.555073	0.618194	0.361276	0.314114	0.232826	0.767007	0.522676	0.241861	0.646854	0.172499	0.119908	0.159657	0.437284	0.181662	0.146699	0.490621	0.21718	0.447987	0.211198	0.30954	0.272018	0.245266	0.224371	0.261172	0.307705
cg10443049	0.690978	0.840308	0.438746	0.659416	0.706377	0.794725	0.687273	0.510775	0.746787	0.476793	0.45553	0.487332	0.741724	0.631985	0.32942	0.744145	0.51831	0.341727	0.297984	0.449913	0.323529	0.251386	0.523687	0.279971	0.424957	0.354909	0.712183	0.394091	0.415671	0.378685	0.397672	0.429301
cg10451078	0.0534594	0.0651532	0.0785977	0.0537566	0.0433243	0.0919469	0.0700238	0.098431	0.0999289	0.288274	0.300806	0.114533	0.0432439	0.0887226	0.24315	0.0511417	0.591488	0.482798	0.24511	0.563361	0.214831	0.538184	0.185059	0.0986415	0.158371	0.209383	0.0985315	0.153139	0.289123	0.623708	0.339723	0.655901
cg10471437	0.758707	0.717518	0.440496	0.192988	0.736192	0.0419598	0.658715	0.0801759	0.681375	0.449221	0.382294	0.545972	0.818094	0.631354	0.053608	0.720639	0.0375117	0.149552	0.0843646	0.117477	0.168522	0.111937	0.541043	0.0499945	0.500148	0.124024	0.0429483	0.0892646	0.207698	0.137931	0.229483	0.173102
cg10508127	0.356226	0.252094	0.761812	0.390213	0.65593	0.534731	0.357455	0.442809	0.49784	0.753519	0.770412	0.760218	0.145048	0.512805	0.836583	0.485212	0.834466	0.857932	0.784891	0.850813	0.758819	0.863018	0.702449	0.877392	0.731668	0.859892	0.601293	0.737298	0.862671	0.717165	0.570413	0.543411
cg10511904	0.498555	0.664961	0.354439	0.477872	0.611035	0.188239	0.565003	0.41672	0.589651	0.333028	0.41192	0.261982	0.583438	0.470017	0.1675	0.577681	0.132592	0.143342	0.125291	0.265365	0.157997	0.145342	0.410668	0.109672	0.378304	0.191348	0.179339	0.154648	0.163401	0.144726	0.171923	0.170024
cg10521450	0.734523	0.714533	0.625595	0.757893	0.713544	0.743829	0.692667	0.668908	0.724756	0.477746	0.533339	0.598324	0.775959	0.613881	0.389301	0.819225	0.539981	0.365552	0.462939	0.361082	0.355268	0.446353	0.597164	0.484463	0.559895	0.414163	0.609409	0.445294	0.36943	0.389884	0.470468	0.36157
cg10526659	0.349668	0.603228	0.0361394	0.497102	0.54662	0.405858	0.585631	0.179104	0.528805	0.259021	0.10934	0.1906	0.588713	0.394413	0.0349183	0.598741	0.0284034	0.0399486	0.0433047	0.0380905	0.0441603	0.0448677	0.514204	0.0477151	0.432096	0.0592217	0.335714	0.0265768	0.0375406	0.0310478	0.048961	0.0371573
cg10534455	0.138873	0.104355	0.354921	0.0877346	0.66792	0.551299	0.234341	0.706101	0.630121	0.624363	0.372731	0.407487	0.0761297	0.225651	0.657669	0.253922	0.487014	0.65066	0.536953	0.578405	0.526006	0.615233	0.482396	0.607055	0.43828	0.583259	0.644029	0.576127	0.60002	0.64903	0.674439	0.701131
cg10539069	0.395252	0.713639	0.0779672	0.370753	0.549912	0.124214	0.612731	0.357637	0.602195	0.455404	0.246338	0.553091	0.637844	0.490254	0.134313	0.419227	0.126978	0.139398	0.174928	0.145641	0.13143	0.116274	0.422389	0.128252	0.303465	0.135098	0.177112	0.217265	0.173148	0.166702	0.178895	0.16343
cg10566121	0.608194	0.690917	0.259522	0.494321	0.732121	0.10924	0.691647	0.323577	0.705241	0.323282	0.457064	0.528545	0.617391	0.435603	0.3384	0.741481	0.219915	0.241103	0.31848	0.491024	0.316786	0.396199	0.501798	0.25828	0.521113	0.352189	0.210627	0.12855	0.27516	0.183214	0.186458	0.242484
cg10566778	0.621977	0.800707	0.401551	0.6301	0.759035	0.697521	0.716407	0.384737	0.669108	0.452612	0.554039	0.271394	0.629529	0.655362	0.264905	0.674082	0.36491	0.411754	0.128683	0.467198	0.351535	0.292036	0.550925	0.140583	0.510949	0.213224	0.456245	0.345755	0.37813	0.391909	0.363384	0.461658
cg10568624	0.58077	0.599371	0.487706	0.742125	0.612369	0.584979	0.603313	0.485546	0.674735	0.388331	0.570833	0.522037	0.735197	0.707391	0.292673	0.746846	0.322929	0.442581	0.182483	0.417032	0.311672	0.165491	0.62644	0.166443	0.462535	0.343712	0.35217	0.289623	0.353156	0.280079	0.255362	0.382351
cg10573018	0.351119	0.367089	0.240544	0.612817	0.436083	0.552736	0.752405	0.417027	0.712296	0.382379	0.398623	0.475909	0.749526	0.789052	0.424987	0.522804	0.294472	0.154182	0.217004	0.491177	0.383665	0.262185	0.411261	0.175492	0.378942	0.160105	0.344194	0.487256	0.303915	0.246841	0.275823	0.327539
cg10576238	0.435616	0.74795	0.169454	0.779685	0.812725	0.321943	0.629756	0.514703	0.739018	0.239458	0.442515	0.488075	0.374099	0.713504	0.129909	0.722849	0.199048	0.286091	0.146458	0.0692116	0.108521	0.182353	0.456666	0.111997	0.508798	0.133742	0.204457	0.328705	0.115996	0.191356	0.170002	0.220042
cg10588818	0.491364	0.863373	0.23575	0.596162	0.723376	0.48876	0.70728	0.391647	0.704596	0.246981	0.336199	0.463516	0.776669	0.598209	0.177083	0.741295	0.309811	0.281395	0.262661	0.216818	0.261677	0.247563	0.436075	0.280561	0.512565	0.288944	0.479507	0.368509	0.158838	0.220825	0.134609	0.215363
cg10595052	0.673811	0.732152	0.613909	0.642894	0.616318	0.66249	0.638001	0.566534	0.679179	0.400813	0.370288	0.438263	0.681223	0.689769	0.330745	0.721369	0.380785	0.353687	0.366342	0.438178	0.424987	0.335702	0.480519	0.312966	0.328747	0.403786	0.593357	0.368949	0.290285	0.317773	0.308783	0.342218
cg10600178	0.638307	0.100689	0.0387614	0.101892	0.545595	0.0524942	0.634633	0.0517443	0.579582	0.0559196	0.442123	0.452561	0.663776	0.491604	0.108965	0.464213	0.0694782	0.185205	0.13046	0.121288	0.127798	0.092925	0.267287	0.196847	0.416299	0.064737	0.0530496	0.0299819	0.073215	0.0396691	0.0292458	0.0471096
cg10634619	0.255688	0.661943	0.4755	0.353421	0.746253	0.321925	0.629989	0.607512	0.694821	0.208909	0.189345	0.309466	0.458905	0.282241	0.24851	0.637712	0.379516	0.201868	0.0955263	0.236254	0.130034	0.168914	0.385352	0.138257	0.458317	0.240274	0.173837	0.246903	0.266676	0.235769	0.192165	0.233819
cg10634922	0.485672	0.680496	0.179877	0.353836	0.583029	0.109429	0.583934	0.416844	0.618926	0.374542	0.286255	0.250146	0.651688	0.619034	0.250079	0.636733	0.187965	0.225448	0.111539	0.400058	0.247633	0.154801	0.384711	0.245061	0.348559	0.235171	0.173434	0.218741	0.228426	0.182316	0.134402	0.226786
cg10639888	0.534096	0.47061	0.0228084	0.546655	0.569361	0.0302299	0.0215887	0.372834	0.452595	0.140146	0.04376	0.237339	0.619882	0.345023	0.0394719	0.589366	0.0423243	0.0516383	0.0235565	0.195372	0.0376127	0.0550009	0.231292	0.351527	0.327059	0.0319591	0.034685	0.0352735	0.0575717	0.0660903	0.0642219	0.0863065
cg10662390	0.739419	0.85339	0.678598	0.783445	0.731691	0.765105	0.721504	0.628314	0.777409	0.493816	0.621185	0.564748	0.731343	0.595361	0.371194	0.70195	0.48564	0.366284	0.509563	0.319497	0.426079	0.439449	0.607026	0.480323	0.597615	0.412	0.578256	0.46404	0.372412	0.404686	0.492778	0.353191
cg10670396	0.601901	0.577164	0.628995	0.269921	0.683577	0.0600997	0.483635	0.418272	0.573105	0.192698	0.465589	0.387931	0.828241	0.421859	0.570908	0.541329	0.0772707	0.33194	0.105643	0.495327	0.168317	0.10864	0.373638	0.423134	0.477549	0.267004	0.123032	0.388997	0.103303	0.107827	0.0814256	0.094744
cg10692363	0.737701	0.23983	0.521145	0.393576	0.380539	0.358225	0.819186	0.44867	0.436911	0.825374	0.693637	0.603458	0.451293	0.4827	0.843122	0.694548	0.815896	0.765071	0.830253	0.756379	0.852891	0.807406	0.655864	0.767218	0.688813	0.791309	0.557533	0.797536	0.7953	0.81309	0.818996	0.818279
cg10698928	0.444038	0.690717	0.521722	0.533106	0.681917	0.599951	0.551011	0.501352	0.597772	0.34976	0.497848	0.496123	0.749545	0.641848	0.295835	0.6279	0.193584	0.241774	0.183322	0.447688	0.232625	0.356896	0.550211	0.132853	0.496039	0.386861	0.500222	0.423926	0.305783	0.26828	0.249326	0.352741
cg10716835	0.694124	0.77744	0.289815	0.0443117	0.718622	0.0246044	0.685755	0.547077	0.628046	0.295507	0.162094	0.54021	0.659674	0.503934	0.127474	0.692828	0.131654	0.102202	0.0315807	0.358216	0.145932	0.424262	0.556634	0.0286606	0.566033	0.194276	0.110329	0.10969	0.162909	0.197405	0.1558	0.213036
cg10764357	0.401136	0.61061	0.125033	0.299024	0.556856	0.105616	0.434549	0.476753	0.520295	0.139431	0.116815	0.192186	0.592875	0.293753	0.0948953	0.370904	0.112964	0.0765114	0.12803	0.0705381	0.0520134	0.0654603	0.323472	0.0816842	0.243269	0.10892	0.143011	0.111927	0.0955192	0.102406	0.096713	0.158596
cg10774877	0.488159	0.890685	0.248006	0.472811	0.652651	0.235606	0.580136	0.25284	0.681236	0.339143	0.312077	0.312309	0.723919	0.632637	0.184987	0.525837	0.213995	0.292222	0.0709759	0.318849	0.261873	0.388701	0.471743	0.196629	0.441541	0.361308	0.244285	0.20268	0.284334	0.119229	0.0994838	0.271048
cg10777851	0.719046	0.759798	0.254462	0.202791	0.527427	0.103594	0.523142	0.44456	0.590188	0.317791	0.353588	0.163948	0.468743	0.550071	0.296685	0.531171	0.221037	0.159707	0.412796	0.21714	0.208632	0.152753	0.150246	0.120793	0.391358	0.218358	0.221346	0.19236	0.153092	0.181567	0.263816	0.318182
cg10786876	0.832664	0.215057	0.64886	0.26897	0.626721	0.426229	0.939825	0.391689	0.71933	0.790058	0.930163	0.789038	0.210436	0.742082	0.940373	0.419978	0.947145	0.96533	0.835297	0.913913	0.923331	0.969088	0.938402	0.95856	0.793878	0.928391	0.657495	0.970427	0.9193	0.947405	0.943901	0.957554
cg10800833	0.507297	0.538497	0.172372	0.529532	0.606512	0.12605	0.586584	0.493741	0.606149	0.12918	0.227965	0.395373	0.687367	0.47448	0.205069	0.622752	0.169557	0.136636	0.162665	0.118903	0.0910444	0.228267	0.414838	0.0753865	0.432571	0.191783	0.156347	0.180073	0.165557	0.149278	0.127721	0.156337
cg10801473	0.524964	0.541911	0.477041	0.573817	0.52664	0.499365	0.378819	0.619303	0.518828	0.765072	0.751458	0.720365	0.511883	0.68509	0.766059	0.432619	0.795619	0.848145	0.860063	0.825091	0.851333	0.847165	0.65803	0.838988	0.633741	0.778328	0.599747	0.721511	0.829956	0.794697	0.846802	0.834498
cg10802132	0.548899	0.705482	0.309522	0.495623	0.641621	0.0659075	0.554081	0.13762	0.440214	0.271725	0.306833	0.44194	0.711514	0.21428	0.118696	0.544727	0.138065	0.148105	0.106619	0.253763	0.105729	0.214536	0.422956	0.103397	0.299065	0.255615	0.111975	0.116507	0.189621	0.158214	0.104727	0.203831
cg10826197	0.476121	0.679002	0.0794847	0.510424	0.632167	0.0246518	0.654824	0.126445	0.692049	0.17992	0.255497	0.420339	0.456155	0.526246	0.0897257	0.593442	0.0382875	0.0405455	0.0422961	0.265333	0.0670099	0.111897	0.452318	0.135363	0.48564	0.152063	0.0676959	0.128722	0.145121	0.0627201	0.0992927	0.0927648
cg10868875	0.667386	0.40547	0.0490245	0.39607	0.689433	0.0414667	0.625796	0.201141	0.668792	0.151716	0.289962	0.446621	0.492291	0.529642	0.0635883	0.642422	0.101465	0.195154	0.0805651	0.233152	0.233704	0.103855	0.469025	0.0607674	0.378303	0.0545563	0.0402513	0.0539118	0.216638	0.120013	0.069014	0.141108
cg10870083	0.585288	0.390043	0.13635	0.639006	0.77269	0.120486	0.610112	0.128029	0.521481	0.175022	0.439128	0.355044	0.433123	0.683392	0.163071	0.791592	0.119127	0.260283	0.191846	0.333007	0.145806	0.109606	0.459564	0.112722	0.469485	0.209908	0.109441	0.140633	0.22343	0.143094	0.139777	0.175357
cg10883626	0.504804	0.677381	0.175924	0.382082	0.662497	0.328858	0.605761	0.396369	0.575039	0.335261	0.541669	0.324578	0.729759	0.607596	0.233108	0.568192	0.125045	0.226726	0.230608	0.360591	0.252168	0.086709	0.44697	0.200229	0.396309	0.107184	0.100123	0.301187	0.368862	0.309561	0.295995	0.265385
cg10900049	0.711164	0.51343	0.570982	0.4619	0.28198	0.673976	0.950303	0.464066	0.338434	0.957949	0.794037	0.764446	0.262792	0.705315	0.931611	0.415859	0.850104	0.951055	0.967587	0.969954	0.964563	0.967467	0.59714	0.953136	0.593688	0.872382	0.591484	0.794372	0.925096	0.979539	0.935892	0.953537
cg10904699	0.481417	0.629255	0.285836	0.430015	0.572425	0.0745492	0.607407	0.340587	0.582051	0.333932	0.177467	0.30447	0.558796	0.51254	0.106242	0.578844	0.161489	0.107912	0.101169	0.130867	0.0954521	0.0816625	0.420035	0.0790724	0.362065	0.171433	0.0782712	0.177334	0.169791	0.196917	0.269166	0.266662
cg10906602	0.63344	0.810021	0.266053	0.605386	0.699084	0.145153	0.459404	0.420982	0.586996	0.22951	0.378267	0.237986	0.84409	0.73196	0.25633	0.442174	0.218765	0.232188	0.182111	0.336786	0.231722	0.266454	0.494479	0.204806	0.423905	0.249434	0.167697	0.219747	0.249227	0.196752	0.217517	0.262431
cg10946669	0.63454	0.373995	0.166968	0.210576	0.803467	0.0939637	0.645556	0.222688	0.678515	0.131407	0.367062	0.464029	0.401043	0.514869	0.202496	0.714441	0.137955	0.20649	0.0890134	0.325496	0.131801	0.261184	0.409313	0.145701	0.391487	0.129247	0.198824	0.293186	0.205864	0.11778	0.122192	0.154317
cg10964944	0.322975	0.404893	0.838947	0.594554	0.341741	0.611133	0.348583	0.665084	0.438291	0.675518	0.793947	0.601248	0.217593	0.785009	0.873403	0.488994	0.828076	0.884211	0.9375	0.89595	0.851403	0.806305	0.566554	0.933323	0.567818	0.798523	0.651458	0.80335	0.794973	0.67628	0.679882	0.848112
cg10967101	0.509398	0.717632	0.281277	0.0830885	0.771995	0.0237944	0.625474	0.254276	0.595155	0.115714	0.309423	0.447571	0.772202	0.751515	0.0759117	0.701366	0.0598346	0.0710362	0.0581829	0.294136	0.137481	0.0663515	0.593315	0.0559191	0.468773	0.178792	0.0441333	0.105619	0.191256	0.135538	0.129714	0.234817
cg11008243	0.397709	0.678002	0.434146	0.143842	0.6126	0.180619	0.646778	0.375119	0.570847	0.0640299	0.125323	0.253683	0.689307	0.21421	0.0715045	0.483191	0.0815808	0.111008	0.111249	0.0804445	0.100478	0.0833154	0.428897	0.0781175	0.394265	0.208854	0.149702	0.0954867	0.0416803	0.0628525	0.0711708	0.0617205
cg11009353	0.428847	0.696136	0.365434	0.599259	0.718612	0.662778	0.671823	0.643921	0.673095	0.391639	0.520116	0.358468	0.755146	0.540716	0.331886	0.665438	0.346078	0.375876	0.186888	0.460066	0.285714	0.209089	0.522054	0.31493	0.535908	0.418531	0.62412	0.288537	0.275309	0.270315	0.268468	0.258954
cg11009817	0.346079	0.463154	0.135476	0.419042	0.581272	0.0824071	0.470383	0.453318	0.441534	0.279255	0.240907	0.0588571	0.641766	0.35439	0.171899	0.491121	0.134732	0.0606848	0.0734119	0.115441	0.11226	0.148695	0.267392	0.07817	0.347558	0.128875	0.16757	0.136196	0.128247	0.210125	0.15225	0.161566
cg11013726	0.175467	0.721216	0.398075	0.0684264	0.546286	0.0946096	0.176197	0.497196	0.479274	0.387323	0.0867646	0.548448	0.760002	0.515329	0.211525	0.630759	0.0727598	0.155538	0.15761	0.085089	0.150209	0.0690248	0.420211	0.145802	0.284912	0.0788308	0.128995	0.175758	0.194857	0.18611	0.238156	0.270483
cg11017065	0.72481	0.794601	0.0636112	0.646845	0.723883	0.0240475	0.715115	0.527337	0.695475	0.0960493	0.411309	0.525416	0.63223	0.667089	0.0343905	0.72984	0.107075	0.040045	0.0139869	0.0332117	0.109024	0.0247518	0.518134	0.019963	0.52688	0.168116	0.106019	0.0611637	0.0573788	0.0596227	0.205982	0.0773357
cg11064034	0.325369	0.611573	0.361564	0.328793	0.532559	0.4777	0.442964	0.398864	0.501007	0.293709	0.418784	0.357458	0.585705	0.49959	0.132001	0.609072	0.167269	0.174001	0.137165	0.364547	0.213877	0.182564	0.36688	0.117776	0.291262	0.170561	0.365277	0.161647	0.185809	0.200923	0.178368	0.200309
cg11090352	0.671826	0.579717	0.260277	0.0365709	0.751591	0.0166259	0.678463	0.497989	0.684991	0.123394	0.439186	0.465601	0.786028	0.622372	0.343607	0.726939	0.0622214	0.29936	0.111153	0.552237	0.305123	0.33647	0.594127	0.0931529	0.623096	0.277522	0.177729	0.100898	0.353841	0.157474	0.141525	0.220079
cg11093548	0.673057	0.71532	0.106827	0.434647	0.595583	0.149023	0.68079	0.315888	0.669802	0.178675	0.48566	0.359614	0.770489	0.636988	0.190889	0.3947	0.180084	0.307981	0.168542	0.463376	0.134414	0.27288	0.46777	0.161455	0.459629	0.182215	0.275734	0.14462	0.189323	0.201465	0.188541	0.169916
cg11108676	0.685132	0.790192	0.128592	0.374607	0.699104	0.0384615	0.531039	0.0655382	0.607903	0.195356	0.243218	0.373764	0.565478	0.495951	0.108982	0.709881	0.0679713	0.0556884	0.0425449	0.250256	0.199625	0.100983	0.409691	0.0252491	0.459399	0.072411	0.0872568	0.0671828	0.0936348	0.107512	0.0850575	0.136795
cg11128612	0.32345	0.194521	0.530093	0.285967	0.263896	0.24039	0.347595	0.404726	0.272666	0.642215	0.510088	0.397598	0.193849	0.688588	0.585253	0.288705	0.700486	0.71115	0.759162	0.619645	0.588989	0.587923	0.474936	0.633604	0.436445	0.561899	0.433546	0.61564	0.637706	0.650081	0.628842	0.629088
cg11167100	0.705788	0.779328	0.233401	0.583011	0.599547	0.0367639	0.563376	0.535416	0.584126	0.269886	0.382016	0.331418	0.753556	0.322161	0.159667	0.612124	0.0510313	0.220072	0.0358771	0.371184	0.240794	0.101439	0.563266	0.107699	0.340342	0.332733	0.231234	0.233785	0.256959	0.197892	0.150679	0.163102
cg11172693	0.592077	0.554963	0.174183	0.438558	0.602459	0.6379	0.226193	0.424748	0.657809	0.357295	0.216252	0.299041	0.733927	0.583755	0.128323	0.548233	0.137101	0.067442	0.132517	0.0459281	0.124344	0.022503	0.385811	0.0453787	0.468984	0.145046	0.479374	0.179598	0.16316	0.214066	0.261098	0.282755
cg11191053	0.686565	0.688819	0.522611	0.793921	0.75846	0.517905	0.66149	0.617503	0.703456	0.436593	0.453387	0.632953	0.735316	0.752406	0.323178	0.727384	0.47198	0.376458	0.291581	0.351814	0.346374	0.487878	0.529976	0.389006	0.448704	0.403004	0.483393	0.417886	0.377707	0.368095	0.371931	0.343012
cg11195082	0.445536	0.161069	0.504242	0.320319	0.605924	0.122984	0.477822	0.188177	0.465337	0.185644	0.155331	0.332774	0.763857	0.734748	0.137095	0.627832	0.188705	0.0890095	0.211424	0.119405	0.155276	0.252427	0.306275	0.103604	0.225799	0.160622	0.0898539	0.137631	0.113212	0.106944	0.13649	0.161817
cg11202584	0.558411	0.710743	0.531669	0.524825	0.641505	0.620819	0.595494	0.555323	0.595424	0.338609	0.171611	0.442941	0.675909	0.581806	0.22962	0.632966	0.167102	0.147642	0.121925	0.181763	0.135088	0.146732	0.511825	0.154619	0.497726	0.155742	0.515444	0.175424	0.155033	0.172452	0.19213	0.144732
cg11216632	0.62517	0.56998	0.581029	0.388445	0.597464	0.671397	0.660331	0.514116	0.491682	0.32696	0.366212	0.465414	0.706839	0.675622	0.336189	0.660423	0.333124	0.212234	0.409374	0.23058	0.212391	0.255162	0.445538	0.228154	0.445418	0.348188	0.586516	0.367913	0.293937	0.263186	0.278419	0.305498
cg11236727	0.354592	0.508537	0.354522	0.65	0.764319	0.145299	0.671239	0.319987	0.71381	0.290792	0.421112	0.576955	0.677127	0.642393	0.259317	0.775813	0.193244	0.276509	0.238199	0.346227	0.31446	0.285211	0.544867	0.353513	0.601117	0.256345	0.296769	0.292649	0.263512	0.169182	0.187067	0.222549
cg11249313	0.536672	0.530815	0.0924698	0.61768	0.5953	0.0574651	0.443472	0.152544	0.465456	0.087987	0.103599	0.119351	0.407701	0.358799	0.0850875	0.0810711	0.0374225	0.0707049	0.0957179	0.100675	0.0716991	0.0750072	0.152039	0.054028	0.124084	0.0722267	0.121521	0.118238	0.0764013	0.0821095	0.0951954	0.0728138
cg11256364	0.685539	0.528609	0.0929447	0.540298	0.656488	0.114911	0.662725	0.100516	0.601833	0.0926641	0.180944	0.436763	0.778025	0.549904	0.0928848	0.155656	0.0859036	0.0974385	0.0664919	0.0823003	0.0848765	0.148807	0.203623	0.161798	0.488142	0.172157	0.112103	0.073778	0.0751786	0.0840954	0.0768174	0.0836592
cg11279444	0.681145	0.552789	0.0753996	0.0482475	0.620483	0.0501938	0.62244	0.092998	0.660046	0.334894	0.299746	0.259761	0.66298	0.535174	0.0922651	0.65442	0.102652	0.0910288	0.0758973	0.080177	0.0859707	0.058446	0.578324	0.0585493	0.486434	0.0871246	0.0713189	0.0695636	0.0916022	0.086817	0.102859	0.120113
cg11286063	0.490355	0.71383	0.46884	0.7523	0.765101	0.723774	0.77921	0.619222	0.703856	0.36692	0.463977	0.450538	0.709702	0.581451	0.380868	0.74846	0.204778	0.45639	0.284859	0.532084	0.443488	0.461207	0.457419	0.373026	0.491409	0.432977	0.557011	0.410533	0.296635	0.328399	0.334049	0.360375
cg11303298	0.237345	0.186614	0.440538	0.247922	0.292162	0.332252	0.341882	0.265313	0.271601	0.42229	0.424599	0.422716	0.264908	0.403923	0.545948	0.347979	0.589337	0.648567	0.645195	0.624687	0.641224	0.619667	0.523032	0.531564	0.371488	0.512939	0.466005	0.532719	0.536413	0.460416	0.614441	0.537987
cg11332363	0.751297	0.0783913	0.377034	0.0885011	0.7835	0.116285	0.580848	0.609178	0.360025	0.307054	0.179232	0.263481	0.547924	0.612316	0.161469	0.71368	0.194212	0.144004	0.21437	0.200432	0.130932	0.175131	0.589286	0.141283	0.320608	0.183244	0.211049	0.128812	0.137918	0.143107	0.0912426	0.168515
cg11342468	0.411929	0.498021	0.432832	0.449376	0.575138	0.0101931	0.393875	0.473832	0.507495	0.421757	0.30294	0.405215	0.558881	0.380749	0.12468	0.515536	0.147018	0.0785388	0.097739	0.23632	0.160026	0.126957	0.400439	0.0707829	0.441054	0.248753	0.127212	0.195984	0.157617	0.112744	0.223266	0.274335
cg11382963	0.381023	0.69667	0.326641	0.308884	0.63096	0.110944	0.580053	0.519188	0.505628	0.292917	0.24586	0.271034	0.761413	0.46846	0.148543	0.526712	0.190205	0.0834711	0.0681743	0.0755805	0.0833732	0.0412734	0.433624	0.0401519	0.347812	0.170593	0.206036	0.162521	0.145506	0.141827	0.251094	0.225896
cg11388673	0.418489	0.339566	0.702527	0.449504	0.321846	0.826173	0.428091	0.502228	0.654418	0.788667	0.514965	0.773302	0.480694	0.247425	0.742684	0.324555	0.86941	0.690413	0.678027	0.64312	0.783814	0.793279	0.819606	0.810546	0.543466	0.698037	0.817593	0.679674	0.780945	0.827856	0.853089	0.784008
cg11389764	0.674712	0.789937	0.394016	0.70831	0.771454	0.405609	0.602008	0.538032	0.680648	0.282667	0.310454	0.450216	0.778924	0.630823	0.335661	0.736133	0.324533	0.406637	0.139089	0.563635	0.295799	0.610147	0.516833	0.331172	0.535098	0.392992	0.385055	0.229146	0.304684	0.213284	0.230367	0.29987
cg11391543	0.324978	0.345728	0.474354	0.263805	0.392581	0.28561	0.395667	0.374848	0.490895	0.717541	0.56604	0.536904	0.184109	0.552642	0.755083	0.255512	0.589356	0.691161	0.798905	0.696718	0.731281	0.631579	0.487597	0.717579	0.460591	0.626279	0.556516	0.552135	0.666667	0.593274	0.672782	0.732776
cg11396157	0.0396579	0.033129	0.178934	0.0495965	0.616086	0.0298732	0.638587	0.418371	0.664306	0.05254	0.0883198	0.423408	0.801182	0.709337	0.0181001	0.710519	0.0402793	0.0241404	0.0337887	0.0359383	0.0335816	0.0356945	0.459248	0.0417464	0.578337	0.0264151	0.0250337	0.123076	0.0398806	0.0537358	0.0551804	0.0711191
cg11400792	0.421759	0.633514	0.317233	0.410924	0.773296	0.0417315	0.659985	0.542623	0.636248	0.218705	0.409379	0.305556	0.685434	0.609089	0.152127	0.696008	0.0739975	0.288185	0.127747	0.431349	0.142787	0.161604	0.415181	0.0986132	0.420393	0.236344	0.255407	0.153726	0.230382	0.11748	0.0698012	0.192491
cg11423323	0.391033	0.626157	0.0559837	0.139835	0.514374	0.0255289	0.463618	0.362383	0.529516	0.176186	0.252386	0.327444	0.67478	0.486396	0.23318	0.695124	0.137041	0.137959	0.0552205	0.0997391	0.10371	0.0868726	0.433707	0.0709056	0.179122	0.0526537	0.030479	0.206089	0.143469	0.133995	0.136214	0.179141
cg11472279	0.53313	0.761521	0.0564991	0.418332	0.617772	0.0434003	0.557753	0.319991	0.493423	0.344438	0.187832	0.400438	0.828546	0.374438	0.106043	0.491123	0.217826	0.269929	0.0890678	0.275528	0.268512	0.0832002	0.416178	0.0607005	0.212214	0.155902	0.0587156	0.0715123	0.196695	0.215301	0.148165	0.24027
cg11493126	0.0951465	0.753685	0.0216175	0.038077	0.678318	0.0338768	0.0302806	0.453524	0.481509	0.259989	0.0362189	0.331304	0.480751	0.457057	0.0399471	0.584957	0.0592524	0.0361117	0.0556235	0.157339	0.0544383	0.0342374	0.222191	0.0335718	0.337911	0.0472094	0.0240154	0.0659782	0.0545884	0.0470031	0.0543413	0.0709058
cg11513221	0.585434	0.405789	0.35825	0.422303	0.589022	0.469443	0.518401	0.520811	0.44796	0.784484	0.866529	0.802106	0.271464	0.780271	0.846306	0.619564	0.851626	0.889065	0.564418	0.828564	0.824145	0.895586	0.765372	0.870737	0.69159	0.82897	0.673342	0.527887	0.80398	0.862807	0.867051	0.889625
cg11513637	0.742002	0.867517	0.229299	0.823046	0.764768	0.217019	0.77611	0.489241	0.770665	0.491062	0.660289	0.413319	0.790678	0.723333	0.348982	0.829915	0.227181	0.385413	0.419165	0.265392	0.212381	0.51768	0.493776	0.329177	0.54633	0.338952	0.491795	0.35868	0.295639	0.237277	0.237474	0.364748
cg11539780	0.620031	0.701823	0.573996	0.406919	0.72777	0.244392	0.632075	0.58561	0.594921	0.371034	0.512605	0.356681	0.717339	0.517531	0.176099	0.660517	0.10658	0.244657	0.117654	0.420131	0.388264	0.398152	0.520328	0.161628	0.4192	0.377047	0.276645	0.30289	0.285195	0.16511	0.137388	0.287571
cg11540007	0.276625	0.620735	0.0949035	0.257709	0.449449	0.0136317	0.455153	0.381604	0.499917	0.110121	0.0917163	0.0980086	0.487423	0.358867	0.0240827	0.428751	0.0493174	0.0100035	0.0139959	0.0110642	0.00677096	0.0140276	0.30354	0.019945	0.229467	0.0371917	0.0355333	0.0586615	0.01031	0.0168341	0.0619678	0.059849
cg11541409	0.488576	0.48012	0.551059	0.606426	0.50121	0.398645	0.329373	0.506601	0.50209	0.740467	0.676272	0.668331	0.429864	0.584705	0.787143	0.349411	0.835167	0.818596	0.830523	0.746789	0.794696	0.799629	0.658812	0.825418	0.583776	0.785048	0.601105	0.829896	0.719228	0.73902	0.780131	0.822117
cg11542165	0.615203	0.362453	0.62874	0.476704	0.504702	0.537127	0.473028	0.502108	0.439032	0.792724	0.785327	0.762568	0.421756	0.813056	0.973029	0.596182	0.826736	0.970243	0.960902	0.948596	0.96833	0.872233	0.764688	0.94649	0.622935	0.804843	0.611309	0.731237	0.925161	0.947058	0.893711	0.870701
cg11559250	0.460775	0.718813	0.434528	0.486094	0.712294	0.0777621	0.507566	0.223059	0.591507	0.268118	0.242015	0.427584	0.579225	0.629718	0.346259	0.610916	0.22075	0.200585	0.168909	0.471637	0.271226	0.158815	0.418958	0.119563	0.438998	0.260051	0.229702	0.228022	0.24059	0.216942	0.188464	0.269231
cg11562502	0.49096	0.477265	0.13215	0.207805	0.589627	0.12983	0.48644	0.345582	0.583378	0.23203	0.310697	0.349327	0.621197	0.675193	0.215222	0.615695	0.130435	0.166952	0.23792	0.23593	0.163093	0.137064	0.349502	0.0883882	0.369639	0.168569	0.176441	0.227697	0.200739	0.178997	0.195267	0.232203
cg11565299	0.572327	0.669335	0.387941	0.439058	0.605434	0.639005	0.517082	0.449734	0.523658	0.263049	0.248048	0.297916	0.728871	0.307234	0.117944	0.526515	0.260656	0.12484	0.257466	0.306911	0.165592	0.137592	0.353069	0.256894	0.390524	0.23963	0.533011	0.269729	0.163321	0.170916	0.170144	0.173572
cg11591516	0.583884	0.0608008	0.0428405	0.541814	0.668019	0.0340631	0.654918	0.516255	0.68835	0.0825448	0.262795	0.193483	0.47505	0.539868	0.0382755	0.685815	0.122597	0.137776	0.058277	0.110579	0.0557031	0.0683577	0.428319	0.0960717	0.439888	0.0745777	0.0397027	0.133848	0.183858	0.126088	0.261058	0.187412
cg11595155	0.208944	0.0712373	0.15362	0.267193	0.537818	0.166074	0.434829	0.0381783	0.662509	0.153283	0.419734	0.328974	0.446978	0.305963	0.0527748	0.69356	0.100226	0.0836189	0.0965732	0.0781791	0.181524	0.180228	0.189938	0.108298	0.129775	0.0706239	0.0683297	0.0850652	0.0317497	0.0326947	0.0509843	0.0535034
cg11595545	0.607143	0.693683	0.552942	0.597286	0.66094	0.568551	0.622206	0.582147	0.64199	0.477014	0.475023	0.469339	0.684282	0.519235	0.064831	0.669203	0.188886	0.101939	0.0565619	0.0367545	0.130979	0.0383057	0.531014	0.0168456	0.475791	0.359598	0.495536	0.379259	0.222053	0.290747	0.407963	0.281407
cg11600734	0.372343	0.368058	0.531413	0.342276	0.38294	0.328892	0.425426	0.3137	0.385859	0.603682	0.667662	0.573727	0.310345	0.628503	0.705607	0.284624	0.656466	0.741824	0.764658	0.800631	0.777554	0.773347	0.648947	0.680878	0.541947	0.612432	0.403103	0.590273	0.686048	0.62235	0.685521	0.640832
cg11615647	0.786504	0.855862	0.520953	0.697265	0.750517	0.661511	0.700424	0.327351	0.719688	0.51918	0.444789	0.399546	0.699991	0.840844	0.255168	0.785642	0.399174	0.442634	0.170523	0.421405	0.231238	0.190338	0.650656	0.240579	0.628937	0.209	0.492854	0.302972	0.370448	0.33887	0.40124	0.465764
cg11623861	0.237357	0.422294	0.428953	0.107482	0.760746	0.081445	0.656626	0.0811498	0.637178	0.243099	0.521923	0.315147	0.597743	0.319305	0.0958702	0.603546	0.137649	0.155812	0.200249	0.255271	0.158121	0.262866	0.378055	0.184821	0.302252	0.181843	0.114374	0.108828	0.132523	0.0992298	0.0456959	0.120254
cg11630404	0.694361	0.562598	0.118795	0.217341	0.741864	0.112948	0.627921	0.246402	0.662597	0.336326	0.182175	0.478275	0.791686	0.697252	0.200769	0.707568	0.277693	0.329974	0.127439	0.299252	0.123306	0.170822	0.522576	0.21162	0.373504	0.173964	0.196039	0.262441	0.206043	0.214979	0.271299	0.297039
cg11632238	0.528488	0.63256	0.289246	0.289721	0.658878	0.195014	0.51026	0.498227	0.616754	0.315361	0.163649	0.455737	0.682577	0.605495	0.189918	0.594023	0.259061	0.220112	0.175912	0.240198	0.153852	0.210947	0.464454	0.239668	0.482416	0.210612	0.258792	0.232915	0.237714	0.184271	0.200164	0.247796
cg11664500	0.482341	0.73628	0.508552	0.331152	0.640523	0.0710955	0.573743	0.471483	0.583202	0.319556	0.335358	0.35246	0.729162	0.315179	0.186371	0.459202	0.171601	0.253369	0.209118	0.240462	0.196109	0.173592	0.426207	0.109946	0.34855	0.259751	0.185723	0.157779	0.228169	0.156858	0.134785	0.189128
cg11666087	0.628296	0.747741	0.547196	0.605723	0.703646	0.0553155	0.619375	0.253135	0.695065	0.0280264	0.297058	0.0718399	0.73246	0.685459	0.024867	0.698322	0.0660208	0.0406015	0.027249	0.0353057	0.0326674	0.0359178	0.565038	0.230066	0.436693	0.100357	0.046586	0.0401114	0.040222	0.0401521	0.0361557	0.0466202
cg11672037	0.564348	0.591483	0.509223	0.621302	0.728128	0.173767	0.63725	0.55723	0.689942	0.404814	0.485653	0.543823	0.652084	0.684973	0.339993	0.726708	0.294701	0.329838	0.216634	0.508343	0.49876	0.264377	0.491001	0.220662	0.537157	0.258968	0.178603	0.415036	0.340324	0.230979	0.3078	0.338421
cg11684826	0.598001	0.688898	0.702761	0.827202	0.622771	0.831988	0.708021	0.727445	0.612132	0.492368	0.5	0.703663	0.798232	0.69071	0.355866	0.808516	0.437883	0.434124	0.479336	0.392634	0.36225	0.486592	0.527852	0.51942	0.504666	0.472649	0.689983	0.502279	0.388829	0.419183	0.445159	0.353191
cg11685865	0.549343	0.749955	0.110982	0.467842	0.659085	0.100762	0.480638	0.110719	0.652491	0.204715	0.177844	0.4725	0.775993	0.371138	0.204233	0.633699	0.119277	0.145846	0.171544	0.385146	0.204796	0.194909	0.499699	0.1043	0.443282	0.109474	0.137897	0.122552	0.17297	0.10386	0.0831486	0.113217
cg11697588	0.581657	0.770317	0.218981	0.417186	0.69702	0.101125	0.629085	0.188077	0.644887	0.426216	0.333231	0.437387	0.767702	0.369627	0.233876	0.775123	0.137858	0.18102	0.191914	0.254347	0.156902	0.100476	0.523966	0.152787	0.296125	0.300643	0.137799	0.181345	0.226688	0.19132	0.268458	0.313086
cg11713803	0.403855	0.674043	0.177679	0.496011	0.678031	0.129045	0.422029	0.251102	0.587305	0.262446	0.31843	0.347487	0.727546	0.303549	0.145794	0.532415	0.169319	0.156468	0.145049	0.319028	0.165655	0.124265	0.367366	0.157147	0.433343	0.159378	0.208974	0.144464	0.172627	0.171006	0.155516	0.164626
cg11734710	0.520095	0.132627	0.0685914	0.66336	0.542503	0.0521487	0.0759086	0.4641	0.52982	0.112573	0.242762	0.197721	0.402467	0.623227	0.0786221	0.374613	0.0645035	0.071531	0.0726813	0.0704822	0.0663199	0.118794	0.276616	0.0778629	0.31978	0.0628866	0.072277	0.105377	0.0623628	0.0695408	0.124033	0.117563
cg11739758	0.524397	0.72175	0.411639	0.518104	0.648329	0.675627	0.565127	0.493195	0.553192	0.318604	0.0959983	0.260562	0.744291	0.661231	0.139665	0.671524	0.0855789	0.124033	0.145666	0.176507	0.160277	0.0520507	0.404332	0.0587226	0.32793	0.137823	0.524983	0.0995685	0.182122	0.164914	0.16012	0.237114
cg11760748	0.430529	0.73213	0.433544	0.39205	0.672475	0.0995763	0.5305	0.394643	0.554583	0.268409	0.253312	0.29358	0.776755	0.379059	0.236829	0.519688	0.125801	0.232133	0.15873	0.198997	0.137739	0.0962338	0.456815	0.0831789	0.465719	0.268575	0.147505	0.171392	0.176161	0.149879	0.201571	0.206336
cg11775500	0.508323	0.231308	0.630695	0.552122	0.474052	0.576635	0.663519	0.507548	0.401356	0.828592	0.758807	0.702077	0.309188	0.602234	0.890376	0.55303	0.818083	0.803389	0.823302	0.872345	0.792541	0.911746	0.665219	0.859412	0.602985	0.776699	0.695232	0.798447	0.829654	0.84922	0.830289	0.820798
cg11793699	0.663772	0.66948	0.428856	0.511169	0.760678	0.645827	0.76341	0.62665	0.736434	0.521796	0.587811	0.455898	0.77952	0.504217	0.262131	0.711304	0.403643	0.295884	0.223521	0.452283	0.279212	0.29874	0.492692	0.224378	0.574109	0.388031	0.510235	0.350814	0.469508	0.364847	0.363842	0.46517
cg11806630	0.678395	0.215436	0.141975	0.155219	0.667813	0.112698	0.641778	0.204324	0.693841	0.398041	0.114163	0.443332	0.738451	0.774252	0.162989	0.697754	0.131465	0.13808	0.164886	0.117686	0.168042	0.103881	0.598029	0.0913101	0.524668	0.156127	0.169135	0.177813	0.132695	0.143483	0.169731	0.237801
cg11854491	0.373602	0.23821	0.265586	0.494715	0.648848	0.239611	0.610994	0.329794	0.604495	0.375557	0.349138	0.282887	0.455147	0.714015	0.157303	0.594714	0.248808	0.171429	0.237864	0.156556	0.157895	0.171538	0.306593	0.234262	0.286842	0.238636	0.205607	0.246654	0.110095	0.167753	0.240793	0.16835
cg11878331	0.462656	0.728573	0.359923	0.323007	0.519223	0.286249	0.605371	0.262082	0.540574	0.248791	0.334819	0.282571	0.629	0.301347	0.228194	0.461343	0.197572	0.0779173	0.133606	0.219971	0.177459	0.155627	0.489481	0.116054	0.387218	0.140244	0.153721	0.111079	0.175889	0.174678	0.170967	0.213673
cg11891579	0.209719	0.312995	0.13711	0.341697	0.713531	0.0725829	0.0414443	0.0322093	0.483189	0.348389	0.184064	0.324161	0.835914	0.754491	0.136871	0.796929	0.0952869	0.0291179	0.0681652	0.0350124	0.134467	0.122951	0.662164	0.0744048	0.386788	0.113585	0.0407145	0.146347	0.106	0.0841782	0.113603	0.118795
cg11912754	0.324377	0.327928	0.432052	0.586378	0.632661	0.489355	0.262838	0.349344	0.495753	0.7426	0.787532	0.715938	0.247566	0.556108	0.764873	0.799514	0.762034	0.747131	0.829075	0.783986	0.716635	0.817057	0.769788	0.834831	0.557804	0.786916	0.615081	0.834618	0.734356	0.706653	0.760795	0.738723
cg11916065	0.416053	0.261552	0.512221	0.564098	0.65619	0.599169	0.508742	0.459474	0.496605	0.816269	0.836277	0.685227	0.566644	0.736081	0.878562	0.471326	0.833595	0.83665	0.891531	0.90983	0.85778	0.863668	0.741955	0.897803	0.769678	0.877101	0.714854	0.868017	0.851581	0.842262	0.860375	0.809021
cg11939071	0.04251	0.376874	0.287971	0.161837	0.520118	0.0317072	0.543193	0.146905	0.535828	0.142613	0.246151	0.376271	0.419097	0.511524	0.0556748	0.57995	0.0393381	0.0251868	0.0233044	0.126211	0.033815	0.0303853	0.302953	0.0166459	0.374395	0.310684	0.158337	0.0249696	0.103611	0.0390056	0.0471155	0.0472404
cg11947981	0.694376	0.690255	0.309228	0.483604	0.717404	0.429111	0.651074	0.376586	0.606659	0.307945	0.0868755	0.29085	0.310829	0.655234	0.103134	0.689734	0.216293	0.0981042	0.130997	0.157545	0.0800202	0.0879555	0.46156	0.126155	0.460505	0.20832	0.26207	0.0901804	0.108963	0.128114	0.163325	0.235538
cg11950994	0.693832	0.789258	0.688569	0.706967	0.788601	0.818056	0.626655	0.514041	0.593292	0.415588	0.58666	0.70865	0.807463	0.718159	0.38398	0.818599	0.294677	0.434911	0.502354	0.555406	0.55837	0.157929	0.499147	0.283344	0.645055	0.34638	0.711822	0.418323	0.339801	0.292652	0.299088	0.351772
cg11957331	0.681744	0.595079	0.456453	0.33611	0.77842	0.576756	0.652849	0.557012	0.656783	0.418481	0.30426	0.215691	0.616441	0.42008	0.248351	0.687348	0.108474	0.22019	0.228955	0.35088	0.413806	0.441624	0.515057	0.154428	0.483054	0.144963	0.44695	0.263717	0.265659	0.184068	0.126835	0.262611
cg11965976	0.609028	0.777042	0.167203	0.581948	0.816846	0.1329	0.638404	0.485414	0.6621	0.34248	0.539584	0.692902	0.693098	0.829914	0.312887	0.759365	0.334701	0.218937	0.229017	0.564795	0.532897	0.386119	0.461488	0.464386	0.546947	0.350053	0.371683	0.18331	0.347937	0.231709	0.263775	0.28828
cg11973177	0.625486	0.347771	0.177546	0.433358	0.544851	0.107201	0.225113	0.116338	0.675856	0.0601255	0.157724	0.478972	0.847262	0.882261	0.129094	0.148949	0.121597	0.109146	0.0867419	0.172306	0.128582	0.172771	0.285159	0.116312	0.526886	0.114062	0.133811	0.154662	0.0523388	0.0571074	0.0730733	0.0717884
cg11988831	0.647231	0.369419	0.0528091	0.0388513	0.311212	0.0543803	0.603037	0.0394361	0.535247	0.294073	0.0737463	0.292543	0.709268	0.304462	0.032284	0.664715	0.0959053	0.0500294	0.0330467	0.0281318	0.0521942	0.0717283	0.38912	0.0330126	0.433378	0.0520789	0.0508808	0.0427467	0.0661842	0.0327202	0.0484793	0.0606669
cg11993539	0.630299	0.556332	0.184192	0.500232	0.738161	0.656597	0.721587	0.498518	0.72904	0.514128	0.58416	0.652984	0.687114	0.776908	0.180512	0.762667	0.297161	0.219406	0.209038	0.552326	0.368247	0.186187	0.661937	0.0658494	0.572891	0.387701	0.559156	0.317848	0.279463	0.290315	0.292083	0.351201
cg12014181	0.35267	0.174452	0.502426	0.571935	0.795427	0.273247	0.313292	0.522514	0.362571	0.850421	0.761015	0.650123	0.172689	0.783821	0.804358	0.384589	0.829585	0.811455	0.826368	0.843869	0.854545	0.866789	0.762283	0.86932	0.712431	0.795547	0.562308	0.887928	0.885504	0.821187	0.853662	0.88265
cg12026967	0.920639	0.9093	0.944413	0.885761	0.967893	0.976031	0.97168	0.753479	0.965766	0.573689	0.791801	0.785987	0.983238	0.913357	0.604271	0.975378	0.714975	0.61554	0.564394	0.658472	0.653902	0.641551	0.90703	0.635747	0.769312	0.691224	0.860668	0.681486	0.592388	0.560293	0.576965	0.564569
cg12035092	0.678268	0.775683	0.491312	0.65582	0.694299	0.0738194	0.624421	0.515343	0.642834	0.340828	0.316287	0.524432	0.789132	0.602476	0.0985702	0.552014	0.15557	0.11254	0.0812593	0.21406	0.118451	0.044529	0.600413	0.0512597	0.505663	0.204251	0.157148	0.238007	0.172672	0.160522	0.160156	0.182414
cg12056639	0.614243	0.599108	0.365655	0.555979	0.519457	0.476623	0.566547	0.456982	0.593951	0.416978	0.375576	0.412366	0.615744	0.522988	0.283531	0.661236	0.189237	0.241835	0.27156	0.42637	0.273834	0.215591	0.439335	0.182009	0.372143	0.172989	0.390711	0.306157	0.28225	0.234508	0.239435	0.279031
cg12058385	0.581504	0.43019	0.631417	0.418433	0.684989	0.370733	0.793369	0.505789	0.657667	0.867532	0.79404	0.731837	0.354845	0.673938	0.871345	0.777354	0.8464	0.865819	0.874824	0.889485	0.87116	0.859275	0.799338	0.831073	0.770316	0.800941	0.643857	0.910664	0.865024	0.85473	0.850178	0.866884
cg12074025	0.477959	0.0381176	0.0650125	0.0523691	0.681777	0.0469603	0.0234233	0.629383	0.628911	0.451208	0.459079	0.686912	0.538367	0.721558	0.0811986	0.619649	0.240693	0.0316075	0.0610877	0.0993402	0.05956	0.064421	0.583723	0.0295897	0.0861197	0.0724886	0.119249	0.0907222	0.114975	0.24791	0.286549	0.299674
cg12086464	0.579337	0.614155	0.441207	0.396354	0.544473	0.713743	0.625051	0.538556	0.488178	0.42736	0.243836	0.276068	0.783626	0.338874	0.356005	0.736361	0.375328	0.208981	0.286634	0.205542	0.304695	0.239892	0.261154	0.268637	0.402504	0.234385	0.590448	0.291689	0.299792	0.228533	0.319689	0.154443
cg12092090	0.447469	0.455205	0.126492	0.485254	0.712056	0.0739279	0.769751	0.071063	0.687741	0.311936	0.304759	0.416667	0.67663	0.339809	0.174538	0.66261	0.0877393	0.140731	0.232857	0.281133	0.247786	0.16889	0.471645	0.127413	0.39162	0.117659	0.146791	0.163738	0.196195	0.139638	0.175417	0.2902
cg12152002	0.58272	0.618108	0.487518	0.45492	0.690779	0.218212	0.616667	0.582203	0.677022	0.41392	0.454394	0.299043	0.524652	0.58495	0.359543	0.660024	0.245187	0.289256	0.243525	0.359272	0.274651	0.241196	0.333929	0.299724	0.44096	0.253242	0.346123	0.333155	0.37922	0.283961	0.294941	0.359179
cg12169536	0.27566	0.758938	0.229097	0.243162	0.741778	0.0807166	0.754801	0.297324	0.56758	0.135235	0.477454	0.284983	0.604476	0.51381	0.247056	0.463415	0.113477	0.233914	0.123602	0.327123	0.135535	0.218251	0.438016	0.184799	0.363735	0.189394	0.158132	0.13394	0.200998	0.129958	0.137881	0.180462
cg12219311	0.569446	0.566441	0.619245	0.576702	0.670005	0.583075	0.522086	0.597804	0.695941	0.949449	0.723226	0.672274	0.539427	0.955283	0.925047	0.542494	0.873816	0.916667	0.916551	0.928412	0.964433	0.94717	0.697849	0.9572	0.610206	0.897454	0.6314	0.935048	0.939667	0.937709	0.933896	0.950086
cg12220353	0.267873	0.689228	0.19242	0.569913	0.698	0.236041	0.43689	0.387675	0.677987	0.172232	0.198767	0.393798	0.700241	0.489275	0.131394	0.560654	0.153409	0.15655	0.210805	0.175896	0.2	0.261803	0.257532	0.0887012	0.229698	0.134615	0.141498	0.161346	0.0240363	0.17239	0.123584	0.12526
cg12226228	0.421123	0.450688	0.612263	0.400342	0.455483	0.503106	0.402528	0.497636	0.428225	0.770715	0.765542	0.734596	0.362737	0.638446	0.840846	0.475137	0.743764	0.836492	0.828642	0.819253	0.78652	0.803524	0.657247	0.865957	0.543617	0.806738	0.60452	0.73411	0.793164	0.785926	0.805961	0.810692
cg12243597	0.65073	0.741444	0.368611	0.38113	0.709175	0.620456	0.557673	0.48511	0.630916	0.349065	0.42077	0.264181	0.802542	0.666371	0.305233	0.717479	0.298273	0.236939	0.178982	0.516984	0.437968	0.234743	0.430054	0.191723	0.409063	0.201088	0.587506	0.259409	0.312755	0.316168	0.310478	0.307796
cg12243732	0.439781	0.79276	0.0540129	0.502884	0.554291	0.0666226	0.688498	0.138492	0.622317	0.273806	0.444569	0.443988	0.564832	0.425101	0.267941	0.612266	0.0668568	0.274764	0.0843144	0.24894	0.257783	0.266283	0.444774	0.0727273	0.456464	0.201176	0.0514201	0.23531	0.185884	0.191799	0.122676	0.177719
cg12253830	0.635792	0.661897	0.175881	0.507995	0.633763	0.0654418	0.567493	0.420793	0.497863	0.135034	0.208176	0.211625	0.67651	0.408284	0.101227	0.404106	0.137001	0.105579	0.166406	0.296448	0.125843	0.223918	0.2267	0.0863991	0.313733	0.147567	0.0934705	0.111338	0.107968	0.0857171	0.0461509	0.0940244
cg12274272	0.509368	0.385393	0.572793	0.394046	0.469552	0.346991	0.371609	0.48497	0.525126	0.711859	0.70128	0.61678	0.394005	0.522124	0.816711	0.363355	0.707936	0.832913	0.7778	0.788822	0.738554	0.825265	0.687156	0.80303	0.590567	0.681779	0.530395	0.63851	0.755403	0.736865	0.719363	0.724974
cg12295100	0.618688	0.74542	0.142611	0.390715	0.705088	0.0459071	0.354606	0.326267	0.446856	0.134472	0.427826	0.362376	0.54956	0.451935	0.36853	0.454466	0.0737327	0.339419	0.0767349	0.421599	0.129678	0.16009	0.191189	0.430049	0.34702	0.356676	0.0694259	0.457075	0.0808057	0.0631751	0.0494753	0.0750737
cg12330330	0.268701	0.526875	0.0220556	0.280551	0.474804	0.0132468	0.404453	0.233603	0.482629	0.0943718	0.0851445	0.356872	0.51164	0.386333	0.0169353	0.418261	0.0178729	0.0173321	0.0163467	0.0167745	0.00388242	0.0217875	0.264102	0.0329783	0.307986	0.0635042	0.00971387	0.0529005	0.0354172	0.0251823	0.0352069	0.0218576
cg12356890	0.686752	0.831972	0.0390632	0.548783	0.728779	0.0189654	0.666345	0.594893	0.634989	0.490766	0.272425	0.563798	0.889593	0.534696	0.19162	0.574701	0.328596	0.389221	0.124501	0.423476	0.412779	0.075563	0.516922	0.045431	0.348868	0.278315	0.0646822	0.224692	0.281847	0.385732	0.233487	0.354432
cg12373617	0.581215	0.740589	0.313083	0.676328	0.73475	0.142261	0.730881	0.464071	0.530156	0.438231	0.495282	0.536496	0.759998	0.612033	0.440026	0.720509	0.174754	0.280704	0.190018	0.612176	0.417863	0.330369	0.576448	0.389037	0.584298	0.444297	0.135869	0.1967	0.393711	0.31468	0.195829	0.279072
cg12376805	0.575437	0.460179	0.611127	0.533479	0.500642	0.432115	0.582156	0.500184	0.560882	0.774116	0.665872	0.726292	0.388637	0.731858	0.85543	0.638383	0.895209	0.868959	0.915925	0.869584	0.883331	0.883505	0.718415	0.864363	0.612549	0.8285	0.514635	0.84332	0.877753	0.84527	0.875419	0.810058
cg12396325	0.448276	0.584081	0.518855	0.623229	0.667844	0.334816	0.643323	0.512041	0.615553	0.379869	0.482455	0.393417	0.498269	0.779948	0.231626	0.623868	0.150773	0.154467	0.0617861	0.21989	0.262709	0.19532	0.578536	0.136972	0.542877	0.301532	0.302822	0.148474	0.341169	0.239885	0.249124	0.296431
cg12405785	0.215345	0.784786	0.0675978	0.529092	0.726041	0.0401659	0.03822	0.0381931	0.64092	0.121283	0.0489107	0.0329254	0.893232	0.750307	0.0876161	0.0771595	0.0387893	0.0805702	0.0604199	0.087096	0.0667939	0.0644828	0.363279	0.0956568	0.184505	0.0421951	0.130808	0.0494158	0.0662123	0.0276228	0.0238727	0.100446
cg12417071	0.581692	0.890796	0.280269	0.82975	0.719316	0.272131	0.76783	0.36546	0.783179	0.491099	0.808405	0.408037	0.616546	0.674574	0.267717	0.851379	0.194076	0.55773	0.317445	0.358382	0.237241	0.226474	0.630109	0.430669	0.577659	0.424962	0.256963	0.272978	0.280967	0.249002	0.203443	0.300932
cg12463883	0.349689	0.122493	0.48465	0.215033	0.333398	0.270853	0.238525	0.293596	0.284914	0.731811	0.390048	0.462594	0.130125	0.28232	0.693351	0.542626	0.506187	0.614211	0.70016	0.55219	0.566593	0.585054	0.429432	0.63395	0.372966	0.531528	0.474625	0.619911	0.598049	0.592211	0.631934	0.704349
cg12481444	0.347245	0.230939	0.588466	0.639212	0.404295	0.631805	0.611783	0.408724	0.389285	0.835707	0.759742	0.713477	0.180119	0.759731	0.848141	0.526767	0.741202	0.791383	0.817695	0.856121	0.891236	0.89143	0.667242	0.915114	0.596541	0.769791	0.545332	0.675977	0.868995	0.873833	0.833619	0.844826
cg12494488	0.780609	0.881049	0.763294	0.8293	0.59234	0.850968	0.747613	0.667579	0.653084	0.465978	0.655342	0.718293	0.51513	0.72662	0.412732	0.846257	0.539958	0.447177	0.355661	0.542326	0.461646	0.549247	0.703654	0.417827	0.415744	0.527842	0.7039	0.439146	0.481915	0.378453	0.403862	0.374059
cg12506930	0.713703	0.67598	0.475972	0.589116	0.691759	0.587704	0.491555	0.717306	0.725206	0.536897	0.58381	0.461071	0.746084	0.527166	0.273487	0.680764	0.338545	0.373828	0.240854	0.28048	0.331301	0.173347	0.495268	0.223731	0.512443	0.36822	0.489561	0.3198	0.319589	0.314306	0.378114	0.361597
cg12511331	0.508575	0.69525	0.640734	0.738911	0.544434	0.80931	0.713952	0.641185	0.566983	0.451094	0.499844	0.567453	0.807063	0.626266	0.293086	0.835731	0.390676	0.359968	0.437853	0.255828	0.359223	0.343809	0.407317	0.420526	0.431413	0.347585	0.634625	0.345191	0.272103	0.372676	0.380754	0.303061
cg12518166	0.749699	0.67992	0.285456	0.709674	0.801115	0.62754	0.567111	0.375595	0.684556	0.489736	0.342552	0.48802	0.813446	0.789614	0.275406	0.620107	0.30834	0.35221	0.277156	0.3168	0.207898	0.170442	0.584589	0.250406	0.522536	0.412108	0.613515	0.339642	0.289279	0.281035	0.259094	0.336543
cg12541280	0.332016	0.576107	0.3236	0.61688	0.523624	0.500833	0.488817	0.519245	0.404202	0.331254	0.308001	0.378779	0.524346	0.421916	0.168074	0.607135	0.200045	0.198663	0.342622	0.183227	0.204176	0.26079	0.163623	0.30145	0.251625	0.21157	0.416501	0.17747	0.156644	0.203414	0.148967	0.126218
cg12557867	0.303705	0.582492	0.12178	0.519222	0.627729	0.10107	0.467775	0.405061	0.506554	0.267971	0.321531	0.202206	0.338929	0.311863	0.133228	0.624469	0.165646	0.0794025	0.121129	0.109253	0.0961503	0.112384	0.296045	0.101979	0.29463	0.232517	0.166833	0.201388	0.171087	0.118062	0.12371	0.221756
cg12580228	0.707039	0.761753	0.557307	0.749501	0.669654	0.678926	0.630442	0.661624	0.695615	0.394651	0.471886	0.528046	0.696484	0.411521	0.283503	0.831748	0.308287	0.387215	0.442991	0.291313	0.311086	0.457122	0.556445	0.321256	0.409549	0.323376	0.587118	0.411504	0.326737	0.36617	0.349945	0.220685
cg12582959	0.614169	0.765792	0.573291	0.496733	0.71206	0.715305	0.596359	0.638106	0.537537	0.460143	0.384103	0.462223	0.851586	0.691383	0.192092	0.754006	0.453664	0.342088	0.183939	0.39178	0.214516	0.239357	0.545282	0.2948	0.575411	0.340027	0.574214	0.283247	0.278374	0.258244	0.252643	0.29221
cg12592691	0.449122	0.755818	0.544788	0.777976	0.513502	0.660158	0.686021	0.651571	0.626135	0.47856	0.4715	0.498111	0.768753	0.670362	0.361804	0.758873	0.357045	0.441773	0.400428	0.385474	0.338176	0.516896	0.424565	0.447101	0.437483	0.322418	0.477075	0.387404	0.400573	0.393455	0.389793	0.31277
cg12593812	0.0907839	0.547011	0.258051	0.563648	0.617829	0.251488	0.589495	0.432777	0.489401	0.308391	0.394107	0.361892	0.650897	0.4502	0.171202	0.631304	0.0992826	0.271704	0.152694	0.33314	0.288412	0.159899	0.278689	0.195952	0.525684	0.120981	0.238853	0.178665	0.213461	0.17176	0.170979	0.169224
cg12602112	0.706103	0.83446	0.764635	0.824187	0.820467	0.761468	0.602897	0.53402	0.709669	0.44913	0.653891	0.539544	0.814747	0.905934	0.293436	0.700543	0.266508	0.403617	0.236601	0.604175	0.301808	0.236066	0.719913	0.24318	0.541777	0.529669	0.583666	0.264741	0.300449	0.216474	0.185923	0.426108
cg12606396	0.546557	0.788979	0.482887	0.682677	0.724331	0.685096	0.62245	0.52059	0.633811	0.435658	0.504698	0.564668	0.780228	0.725172	0.33842	0.682701	0.265167	0.373689	0.229207	0.460288	0.304203	0.333862	0.549093	0.370525	0.48222	0.447397	0.543273	0.374268	0.345203	0.310484	0.26618	0.352221
cg12612104	0.673806	0.573187	0.196461	0.597056	0.782977	0.271161	0.737579	0.152061	0.726262	0.336444	0.484595	0.306047	0.634134	0.666726	0.167497	0.62149	0.186083	0.160639	0.260678	0.464629	0.271796	0.260224	0.557952	0.130525	0.582105	0.128698	0.201593	0.240216	0.238268	0.124205	0.158329	0.212255
cg12612118	0.133209	0.774365	0.330435	0.549246	0.73534	0.613734	0.634927	0.559802	0.647843	0.431769	0.40268	0.384438	0.701902	0.497879	0.580276	0.621478	0.192916	0.291624	0.20262	0.118324	0.196238	0.131383	0.395701	0.340126	0.453614	0.310278	0.537294	0.354318	0.240498	0.305056	0.309508	0.353492
cg12619536	0.40956	0.187102	0.117669	0.173361	0.536986	0.0969254	0.437243	0.125177	0.381338	0.0668873	0.170337	0.202614	0.671429	0.276864	0.108416	0.695277	0.0662517	0.0662538	0.0724353	0.0819127	0.0316175	0.0688922	0.072738	0.0717336	0.344289	0.0692872	0.0678694	0.068238	0.0487905	0.0512658	0.0615948	0.098782
cg12620035	0.601215	0.284642	0.679577	0.493203	0.356962	0.377929	0.382232	0.386054	0.410925	0.598522	0.7992	0.665059	0.280676	0.790539	0.826711	0.591794	0.803023	0.913526	0.90262	0.905804	0.891112	0.833284	0.70309	0.885653	0.673602	0.876683	0.467447	0.858434	0.862621	0.816648	0.851643	0.699193
cg12621171	0.666482	0.728413	0.340024	0.464064	0.7455	0.595826	0.567755	0.487245	0.632106	0.453727	0.357407	0.44482	0.575509	0.459744	0.305974	0.623898	0.305225	0.310244	0.238075	0.217138	0.338552	0.200889	0.439692	0.139463	0.456103	0.205088	0.443457	0.382222	0.278009	0.341049	0.38827	0.38432
cg12622139	0.511302	0.689085	0.0380189	0.296583	0.677175	0.0334539	0.582247	0.2796	0.572909	0.0328954	0.0696005	0.146466	0.710118	0.35141	0.0674652	0.537834	0.0506368	0.0741256	0.0577671	0.18608	0.0736492	0.0683398	0.247417	0.0679424	0.320917	0.0521632	0.0511402	0.0390771	0.0386781	0.0392101	0.0277622	0.0475025
cg12623648	0.476633	0.663823	0.0187234	0.413481	0.385877	0.0272432	0.512289	0.0581934	0.362102	0.0891899	0.0676145	0.156012	0.40894	0.37528	0.0589686	0.560488	0.0590896	0.0324254	0.0284944	0.179599	0.0265075	0.0925175	0.252261	0.0704466	0.312877	0.108683	0.0267722	0.023333	0.106521	0.0284613	0.0224139	0.0493641
cg12652174	0.451778	0.753344	0.110567	0.53401	0.750945	0.0994197	0.663359	0.562802	0.665535	0.103395	0.416397	0.212876	0.431431	0.358446	0.148045	0.684661	0.171039	0.16411	0.124044	0.160527	0.178495	0.227877	0.396425	0.104729	0.589777	0.170157	0.123136	0.170963	0.129265	0.123282	0.160954	0.176298
cg12676149	0.426019	0.489942	0.328591	0.385503	0.468135	0.48485	0.501645	0.364369	0.45614	0.131606	0.176595	0.173479	0.578237	0.228108	0.078401	0.437979	0.176056	0.0876092	0.0804467	0.0718316	0.0513649	0.0436926	0.263775	0.0589661	0.344667	0.170153	0.390946	0.190633	0.0770079	0.0703135	0.0707651	0.0644483
cg12680609	0.793635	0.466952	0.334536	0.764047	0.617405	0.611498	0.644212	0.417167	0.650365	0.36237	0.264614	0.171988	0.431737	0.144801	0.111775	0.688769	0.101316	0.188054	0.148396	0.279804	0.249016	0.100187	0.656621	0.222758	0.442686	0.222142	0.436305	0.20459	0.241038	0.238447	0.202469	0.275394
cg12684209	0.27605	0.79171	0.573773	0.705008	0.774544	0.74292	0.643839	0.518032	0.677278	0.495055	0.391005	0.466514	0.69145	0.607122	0.344769	0.506314	0.407489	0.248994	0.395003	0.127897	0.278243	0.25778	0.568454	0.171656	0.561221	0.388347	0.649362	0.36017	0.310956	0.34198	0.386724	0.379774
cg12698628	0.500276	0.360257	0.306507	0.420731	0.428489	0.639229	0.467824	0.277344	0.463707	0.196147	0.160565	0.197606	0.620073	0.213066	0.096686	0.618376	0.132431	0.076375	0.0952171	0.175669	0.075101	0.0755159	0.353545	0.126569	0.185029	0.12789	0.482573	0.158086	0.0764656	0.0947087	0.103944	0.127335
cg12701184	0.816846	0.868332	0.0606586	0.462978	0.657056	0.548106	0.62145	0.64467	0.634115	0.316473	0.629135	0.50161	0.767648	0.336975	0.0982549	0.751513	0.143344	0.140778	0.0676275	0.332174	0.132894	0.102736	0.215394	0.0599415	0.557259	0.137406	0.441399	0.0671804	0.160702	0.0980984	0.0475339	0.239732
cg12715395	0.650392	0.559627	0.587746	0.534813	0.794814	0.53664	0.857715	0.465892	0.587195	0.784715	0.820873	0.570238	0.403216	0.741189	0.877003	0.538162	0.888189	0.915063	0.865892	0.927088	0.875065	0.930924	0.861934	0.898069	0.672625	0.849099	0.677385	0.885493	0.793782	0.846072	0.833933	0.876963
cg12741420	0.118834	0.736544	0.505039	0.64783	0.656341	0.440146	0.621595	0.567335	0.636186	0.332794	0.512861	0.630829	0.776417	0.605662	0.204747	0.607095	0.27916	0.19214	0.132543	0.134982	0.220818	0.159632	0.569301	0.12625	0.481976	0.339554	0.308849	0.274162	0.203175	0.285962	0.291145	0.353458
cg12742937	0.567096	0.793818	0.276077	0.523898	0.699669	0.487933	0.751075	0.268355	0.756082	0.233876	0.452889	0.273033	0.816059	0.666299	0.207974	0.81294	0.192962	0.261732	0.254988	0.211971	0.180665	0.261142	0.470537	0.217631	0.474463	0.203274	0.509091	0.227958	0.275937	0.205622	0.227273	0.255543
cg12748607	0.593636	0.509839	0.103053	0.551999	0.611711	0.132724	0.577462	0.275967	0.624385	0.141305	0.400224	0.20537	0.630543	0.553557	0.148013	0.682269	0.197416	0.102127	0.132575	0.236753	0.0820812	0.163453	0.491158	0.180643	0.355112	0.188537	0.102651	0.154675	0.161084	0.109167	0.10967	0.154607
cg12765064	0.347476	0.16745	0.286013	0.217842	0.209609	0.507482	0.719663	0.329872	0.43979	0.624001	0.539053	0.5207	0.216319	0.500113	0.845784	0.227793	0.620406	0.762729	0.799582	0.782838	0.801292	0.610916	0.709677	0.606566	0.491412	0.668494	0.449982	0.689692	0.794472	0.675195	0.775529	0.801692
cg12767281	0.233856	0.786434	0.233296	0.520244	0.655513	0.0885471	0.403314	0.307196	0.596739	0.0722274	0.20923	0.378613	0.785356	0.542948	0.11416	0.663468	0.132483	0.193339	0.0849913	0.182978	0.11682	0.130871	0.452884	0.110317	0.297593	0.157863	0.123951	0.147816	0.107893	0.119163	0.0891111	0.110047
cg12771408	0.616449	0.761355	0.0756499	0.317573	0.550521	0.112158	0.507679	0.434029	0.496398	0.311451	0.219194	0.443968	0.652224	0.57885	0.242548	0.68941	0.302858	0.111681	0.0281801	0.405459	0.0514847	0.0613762	0.516493	0.137046	0.305415	0.0706531	0.154551	0.0970703	0.211796	0.117949	0.0820669	0.0983034
cg12783819	0.0343993	0.587247	0.324944	0.183515	0.478403	0.450254	0.540676	0.44182	0.531861	0.314273	0.244562	0.203162	0.581488	0.0787118	0.0469524	0.5212	0.0397921	0.115496	0.0533892	0.179102	0.0424924	0.0267548	0.252455	0.0683313	0.34675	0.0770169	0.442499	0.0487267	0.137049	0.04957	0.063443	0.0785174
cg12796383	0.68715	0.6662	0.363428	0.543179	0.716301	0.093453	0.582967	0.111443	0.547032	0.22725	0.190441	0.22706	0.752433	0.549816	0.073461	0.695495	0.0747021	0.139147	0.106116	0.326755	0.16362	0.350255	0.188265	0.102422	0.56028	0.182927	0.132832	0.105217	0.164499	0.0944429	0.107238	0.152244
cg12839275	0.584609	0.65004	0.44308	0.60743	0.684086	0.629611	0.144298	0.456725	0.589774	0.431825	0.294949	0.460824	0.684845	0.508226	0.188806	0.61359	0.138848	0.306212	0.104012	0.28247	0.340199	0.192289	0.472945	0.0737313	0.425843	0.28061	0.497202	0.0894652	0.211112	0.119442	0.122673	0.180222
cg12844912	0.601507	0.776538	0.597799	0.538773	0.643257	0.308475	0.668819	0.514977	0.614571	0.396029	0.580999	0.470203	0.848696	0.746913	0.200351	0.648574	0.163531	0.442896	0.0985736	0.46429	0.489195	0.454023	0.570242	0.212808	0.468901	0.39276	0.334525	0.307322	0.343547	0.214928	0.157016	0.308007
cg12850218	0.423001	0.682447	0.303157	0.48561	0.570702	0.598393	0.490252	0.276262	0.464432	0.273655	0.172512	0.168142	0.664146	0.395743	0.230035	0.585929	0.144584	0.154174	0.14019	0.0995334	0.147651	0.198971	0.21105	0.178609	0.268854	0.179595	0.440568	0.262356	0.160658	0.148515	0.154729	0.2362
cg12861034	0.0606853	0.6925	0.183825	0.514774	0.425793	0.0757658	0.0525443	0.490958	0.422032	0.0668427	0.0755674	0.375193	0.0480748	0.480277	0.0576363	0.624466	0.106241	0.0514717	0.0554957	0.0678864	0.0605813	0.0466472	0.107888	0.0569789	0.395812	0.0636668	0.0650875	0.0610469	0.0516259	0.0582588	0.0537986	0.064756
cg12861945	0.759415	0.804745	0.0204654	0.723509	0.719455	0.0302536	0.587258	0.1344	0.64671	0.130505	0.385612	0.524229	0.79901	0.296531	0.284402	0.534704	0.0497369	0.249458	0.0247832	0.139119	0.0900901	0.0856338	0.407254	0.0339353	0.447412	0.121926	0.097254	0.0148857	0.118602	0.095896	0.0489478	0.0517637
cg12869615	0.761721	0.796457	0.536781	0.433184	0.743031	0.0886427	0.632774	0.605838	0.739073	0.408772	0.519433	0.643184	0.800279	0.645551	0.569361	0.683291	0.251642	0.561601	0.166591	0.419466	0.140896	0.432681	0.491121	0.432061	0.589535	0.552276	0.173015	0.556055	0.275108	0.148148	0.13001	0.14967
cg12872693	0.46584	0.645844	0.162971	0.52486	0.536962	0.110553	0.619496	0.139955	0.585501	0.143471	0.270221	0.31063	0.606181	0.513113	0.135823	0.497512	0.193564	0.129216	0.130317	0.141992	0.0897663	0.0618452	0.320611	0.0839764	0.423598	0.229893	0.214972	0.142477	0.151829	0.150287	0.146954	0.160573
cg12885897	0.103533	0.333988	0.1206	0.0816868	0.399706	0.581918	0.0581872	0.249528	0.0971245	0.509764	0.158564	0.340562	0.0450782	0.49832	0.606751	0.0449573	0.35978	0.608522	0.689065	0.508402	0.501174	0.575835	0.287794	0.563142	0.418749	0.409519	0.386672	0.431976	0.466511	0.459744	0.471322	0.402979
cg12887021	0.746196	0.913044	0.844908	0.349702	0.804404	0.737708	0.744604	0.630105	0.73468	0.45295	0.376435	0.39122	0.792309	0.653442	0.369692	0.816011	0.489576	0.525157	0.26978	0.445752	0.335795	0.331769	0.68758	0.279591	0.620816	0.365424	0.598256	0.336795	0.334373	0.293756	0.369984	0.432126
cg12919520	0.637324	0.776145	0.489296	0.447842	0.783093	0.0753918	0.617556	0.564509	0.670582	0.367319	0.377569	0.653266	0.784976	0.587065	0.184068	0.673833	0.33206	0.363959	0.229425	0.381772	0.352198	0.189355	0.566381	0.165634	0.418408	0.338879	0.297677	0.39902	0.380099	0.355418	0.273511	0.395032
cg12926104	0.318596	0.546757	0.0761012	0.0921881	0.565196	0.0759698	0.552675	0.125581	0.631759	0.170606	0.110851	0.354942	0.412375	0.588816	0.103278	0.699639	0.0731653	0.0840411	0.0980932	0.0992973	0.101072	0.110718	0.227288	0.0837223	0.40489	0.123531	0.126512	0.118394	0.0744727	0.102485	0.136312	0.111051
cg12935136	0.484705	0.769672	0.328268	0.5373	0.633888	0.647019	0.527077	0.316363	0.60517	0.302827	0.356244	0.400656	0.836688	0.838757	0.232156	0.585388	0.239512	0.304969	0.169195	0.391255	0.21323	0.222703	0.436285	0.211023	0.343093	0.269612	0.495856	0.138482	0.208401	0.178082	0.167713	0.312137
cg12938068	0.0503356	0.223602	0.180081	0.278185	0.596613	0.547736	0.582977	0.407794	0.523466	0.243501	0.152361	0.186187	0.422817	0.517765	0.0728369	0.505638	0.0347546	0.0756018	0.0584825	0.239589	0.0670676	0.15079	0.157328	0.0581648	0.16941	0.238376	0.386361	0.124054	0.128566	0.0827155	0.107819	0.130705
cg12948621	0.553419	0.75054	0.194172	0.375123	0.776831	0.122107	0.67583	0.604521	0.660884	0.477446	0.507965	0.349928	0.792621	0.666619	0.301057	0.715318	0.36789	0.378968	0.0939181	0.244142	0.15481	0.331873	0.455269	0.0833333	0.557891	0.243578	0.202585	0.0933239	0.355334	0.237524	0.44374	0.345745
cg12961842	0.567015	0.595686	0.139373	0.361382	0.602662	0.135899	0.343476	0.538276	0.588769	0.262368	0.545219	0.296552	0.667892	0.413333	0.143157	0.611153	0.139352	0.199688	0.084597	0.21758	0.29112	0.320959	0.382949	0.102948	0.172146	0.246183	0.177146	0.190283	0.178236	0.165259	0.155084	0.26255
cg12973591	0.618411	0.746547	0.292514	0.535006	0.66795	0.0591658	0.61106	0.553336	0.609097	0.481757	0.319032	0.368099	0.776565	0.565652	0.2013	0.520757	0.173142	0.184138	0.0886541	0.254528	0.174225	0.15614	0.365065	0.181179	0.465667	0.242393	0.178496	0.217869	0.286951	0.21328	0.231327	0.212215
cg13005202	0.185177	0.328946	0.469251	0.254616	0.596758	0.348278	0.796254	0.450734	0.453238	0.677496	0.796392	0.602667	0.372091	0.423025	0.83393	0.693616	0.560153	0.786604	0.853872	0.91139	0.833698	0.834723	0.827625	0.805149	0.567564	0.730736	0.574231	0.853307	0.844406	0.818794	0.818368	0.44673
cg13031432	0.530205	0.185712	0.0568977	0.065394	0.547109	0.04926	0.464183	0.0250845	0.481442	0.0248417	0.0365245	0.357466	0.782998	0.511074	0.173604	0.573749	0.0385356	0.0581192	0.0397937	0.0505715	0.0169789	0.060476	0.198861	0.0160858	0.260147	0.0525526	0.0345359	0.0446243	0.0327844	0.0228436	0.024525	0.0393918
cg13039115	0.0532599	0.813696	0.0666667	0.174779	0.764546	0.0802292	0.060488	0.679445	0.677228	0.470349	0.111221	0.293818	0.68688	0.706312	0.162232	0.754165	0.0945736	0.217366	0.160466	0.265306	0.13488	0.180247	0.413944	0.149893	0.360262	0.168106	0.0989744	0.137447	0.162145	0.12987	0.17578	0.20789
cg13040921	0.237917	0.471306	0.270849	0.31172	0.259508	0.31376	0.322752	0.298613	0.379751	0.705242	0.418059	0.495602	0.341348	0.616339	0.543303	0.459268	0.445917	0.68816	0.608598	0.616847	0.688981	0.66835	0.579328	0.731043	0.416614	0.686381	0.567492	0.53456	0.690057	0.640178	0.742399	0.735243
cg13042543	0.610825	0.453223	0.22774	0.521646	0.710846	0.0520624	0.210307	0.0747264	0.726913	0.182124	0.214484	0.39041	0.800669	0.451166	0.109512	0.647115	0.0906851	0.0920699	0.0783542	0.05615	0.0897297	0.0352216	0.420965	0.050414	0.44135	0.124682	0.0502345	0.18702	0.105693	0.112081	0.11716	0.115501
cg13051977	0.315399	0.230488	0.560976	0.261306	0.46568	0.18053	0.52204	0.324306	0.361306	0.797553	0.56746	0.463453	0.337364	0.311547	0.569124	0.595984	0.716873	0.659805	0.738241	0.6651	0.718436	0.634409	0.672373	0.673828	0.396135	0.661058	0.34827	0.675913	0.839373	0.853565	0.773399	0.84728
cg13074866	0.198481	0.16307	0.17056	0.122117	0.170175	0.190297	0.223468	0.248421	0.135835	0.577415	0.309731	0.297792	0.263714	0.289218	0.592138	0.409701	0.345966	0.55608	0.636126	0.537695	0.509907	0.414804	0.292294	0.579798	0.335431	0.45131	0.343214	0.533699	0.527526	0.566075	0.576484	0.625183
cg13117720	0.369299	0.736721	0.476406	0.667719	0.657014	0.400993	0.655525	0.657308	0.268982	0.219727	0.294968	0.328982	0.513396	0.38856	0.23788	0.48665	0.272667	0.17846	0.212836	0.234981	0.228654	0.258729	0.482014	0.19802	0.268628	0.240196	0.3973	0.231016	0.21335	0.213323	0.272516	0.209344
cg13133747	0.431623	0.79194	0.449232	0.595276	0.757827	0.179769	0.638627	0.523779	0.629178	0.399867	0.460982	0.506123	0.707991	0.615463	0.330008	0.676714	0.269702	0.17893	0.240959	0.17024	0.127971	0.19546	0.581348	0.117605	0.57039	0.402863	0.279371	0.519836	0.246388	0.158419	0.274591	0.25672
cg13172906	0.314925	0.17097	0.43828	0.462877	0.42982	0.410562	0.530507	0.355257	0.39936	0.632019	0.655815	0.70617	0.155823	0.616979	0.783784	0.380999	0.750885	0.717978	0.614398	0.682333	0.675187	0.791295	0.620502	0.753644	0.47079	0.621846	0.588137	0.718417	0.694963	0.692	0.702929	0.733171
cg13181745	0.538991	0.536412	0.406168	0.150853	0.743013	0.118108	0.641494	0.274238	0.629103	0.281522	0.486184	0.305443	0.61413	0.553497	0.223806	0.60061	0.140299	0.180465	0.152731	0.257317	0.323026	0.246415	0.486493	0.154723	0.32348	0.127133	0.145699	0.17284	0.173479	0.102169	0.108227	0.163554
cg13184800	0.549821	0.656057	0.167308	0.538141	0.602638	0.159966	0.398871	0.346583	0.555905	0.277577	0.307081	0.339074	0.681194	0.410977	0.140962	0.542456	0.165598	0.166706	0.136681	0.339308	0.160016	0.225759	0.393919	0.167832	0.381128	0.184936	0.217538	0.128436	0.179284	0.196615	0.239036	0.145681
cg13193455	0.591942	0.719624	0.334374	0.268952	0.589528	0.447192	0.593655	0.48759	0.583964	0.313724	0.347561	0.369255	0.684451	0.488455	0.2044	0.614584	0.230923	0.216373	0.186945	0.176	0.229165	0.243177	0.473658	0.280867	0.436474	0.301199	0.322363	0.251456	0.205416	0.219173	0.268226	0.297904
cg13211683	0.633566	0.832011	0.556067	0.747765	0.767553	0.598078	0.712873	0.407169	0.701178	0.330194	0.416295	0.695394	0.861698	0.727352	0.332582	0.713916	0.318874	0.503532	0.227812	0.476043	0.412321	0.0758738	0.737503	0.243368	0.681372	0.377122	0.436052	0.377271	0.418566	0.371453	0.317073	0.396685
cg13218903	0.634975	0.55546	0.103012	0.627501	0.668308	0.146455	0.0958527	0.478927	0.535714	0.303129	0.134714	0.219983	0.717551	0.487731	0.102755	0.554982	0.150458	0.106049	0.0904385	0.298394	0.111917	0.127369	0.342861	0.484213	0.456849	0.0805501	0.126369	0.116607	0.148457	0.145172	0.123036	0.200042
cg13231700	0.225342	0.445831	0.537792	0.500673	0.700942	0.113982	0.163134	0.524231	0.539492	0.343021	0.148493	0.406015	0.556281	0.538858	0.177132	0.594432	0.0884077	0.10696	0.080727	0.103293	0.147687	0.104502	0.422467	0.11898	0.48498	0.158994	0.139877	0.0806452	0.0963907	0.111289	0.100017	0.124278
cg13242070	0.411047	0.570357	0.36379	0.470752	0.613933	0.506076	0.572853	0.479861	0.530163	0.406936	0.398113	0.544258	0.737081	0.666589	0.224109	0.443066	0.195561	0.178554	0.213055	0.271003	0.189774	0.346869	0.38668	0.224763	0.449311	0.202609	0.379625	0.242541	0.298609	0.323288	0.325682	0.376123
cg13264840	0.609572	0.513562	0.632984	0.744891	0.797641	0.726482	0.74647	0.770105	0.774157	0.559679	0.578482	0.498008	0.450341	0.568421	0.586938	0.734024	0.408128	0.456605	0.415563	0.266516	0.361299	0.32899	0.483153	0.288705	0.548088	0.453836	0.636484	0.502327	0.454937	0.435081	0.481831	0.420268
cg13323164	0.24055	0.102673	0.185463	0.100808	0.369055	0.145544	0.143138	0.196523	0.34873	0.558522	0.18799	0.220851	0.331014	0.171928	0.31242	0.346924	0.467325	0.620714	0.619851	0.272522	0.369012	0.44222	0.377204	0.567096	0.371042	0.492116	0.531719	0.427079	0.428337	0.31845	0.428888	0.49897
cg13323489	0.108943	0.135442	0.247136	0.0990572	0.0261063	0.0357637	0.20082	0.289371	0.150121	0.42255	0.130717	0.28139	0.414973	0.260273	0.550491	0.0467213	0.502697	0.5409	0.483918	0.417465	0.49996	0.478276	0.363932	0.379081	0.23198	0.331526	0.330944	0.428787	0.51795	0.517286	0.50976	0.425458
cg13345365	0.625775	0.349262	0.743048	0.610707	0.451628	0.758566	0.43316	0.779729	0.562708	0.802785	0.764742	0.76234	0.341782	0.49861	0.844399	0.674517	0.868217	0.779345	0.867829	0.887102	0.831086	0.849193	0.733502	0.814438	0.789498	0.720356	0.785714	0.785816	0.879688	0.898523	0.898806	0.886898
cg13349651	0.547679	0.705294	0.0646119	0.582111	0.66868	0.0679553	0.637258	0.473576	0.611365	0.19404	0.296827	0.391461	0.712852	0.682402	0.0955837	0.629506	0.156806	0.34304	0.116951	0.405221	0.386339	0.346842	0.423431	0.107314	0.3527	0.15202	0.108806	0.0942315	0.185542	0.117895	0.149472	0.197053
cg13356896	0.609085	0.739395	0.508907	0.682313	0.682441	0.114489	0.645303	0.561646	0.67988	0.386743	0.449074	0.553625	0.79887	0.541421	0.208892	0.640524	0.194982	0.263192	0.239881	0.492178	0.329104	0.360111	0.454384	0.330481	0.529194	0.326603	0.237384	0.300319	0.33355	0.246674	0.231475	0.351656
cg13371260	0.494059	0.715539	0.554707	0.66969	0.719188	0.458375	0.666416	0.625186	0.66189	0.48495	0.565072	0.45764	0.63642	0.680517	0.285381	0.634422	0.276658	0.277494	0.295005	0.483339	0.333359	0.349387	0.555162	0.160009	0.472369	0.258617	0.517528	0.438618	0.340117	0.305459	0.273449	0.350513
cg13411506	0.282424	0.32794	0.496638	0.642507	0.44068	0.771564	0.548732	0.716048	0.569868	0.737272	0.65289	0.513756	0.213708	0.451839	0.804954	0.312418	0.825434	0.746952	0.811862	0.662494	0.732857	0.842823	0.679867	0.739621	0.672872	0.742647	0.67177	0.689335	0.771312	0.771626	0.735258	0.75489
cg13420366	0.811599	0.246662	0.554885	0.617522	0.17617	0.315174	0.409902	0.43288	0.322676	0.77776	0.611501	0.696103	0.216536	0.440828	0.754775	0.328641	0.716364	0.841599	0.813357	0.713216	0.79176	0.828693	0.567794	0.768208	0.485467	0.717994	0.497342	0.675	0.782798	0.811609	0.816637	0.81621
cg13434989	0.636816	0.870012	0.409747	0.78195	0.811267	0.77226	0.594227	0.475108	0.680541	0.404967	0.544504	0.598135	0.828626	0.885479	0.155367	0.638923	0.179739	0.396325	0.155801	0.539544	0.301127	0.162791	0.75886	0.21623	0.38174	0.370951	0.61891	0.271841	0.26531	0.157436	0.129633	0.404364
cg13469457	0.805899	0.530744	0.530804	0.839972	0.735884	0.883283	0.783181	0.673743	0.781093	0.450483	0.705902	0.622445	0.883838	0.68051	0.364575	0.8703	0.568173	0.394153	0.366441	0.462163	0.326632	0.558661	0.599815	0.453942	0.270585	0.510738	0.673691	0.327717	0.373289	0.308992	0.329554	0.349701
cg13478528	0.562948	0.61205	0.40867	0.532634	0.668845	0.450264	0.599119	0.587411	0.585372	0.362504	0.392904	0.403369	0.684826	0.224722	0.186947	0.546306	0.303471	0.274561	0.316547	0.310323	0.28415	0.247	0.230247	0.379545	0.296042	0.233268	0.403057	0.208577	0.284305	0.240025	0.272373	0.227482
cg13479358	0.673167	0.861639	0.0531053	0.405836	0.606781	0.0472279	0.403144	0.262024	0.704431	0.272377	0.26538	0.260153	0.830587	0.307452	0.164879	0.441697	0.114419	0.220446	0.113009	0.412738	0.244745	0.185399	0.492656	0.112963	0.366007	0.0913355	0.0727449	0.21688	0.173595	0.150823	0.135452	0.21133
cg13511752	0.380045	0.535055	0.382214	0.477548	0.529623	0.528532	0.533628	0.484403	0.55444	0.297711	0.362324	0.290861	0.599809	0.352594	0.188626	0.545397	0.30457	0.168133	0.158061	0.142088	0.136304	0.175743	0.36039	0.204941	0.415003	0.287943	0.437885	0.352374	0.161374	0.145225	0.167888	0.20995
cg13544006	0.186099	0.793434	0.446328	0.64519	0.462078	0.810932	0.546157	0.541578	0.541799	0.209131	0.345433	0.397008	0.836313	0.684836	0.158798	0.741985	0.176905	0.216383	0.168285	0.253083	0.128524	0.128639	0.452537	0.145924	0.439563	0.245766	0.634	0.177827	0.181674	0.107429	0.153509	0.145164
cg13554177	0.676929	0.724816	0.61413	0.703278	0.481634	0.704008	0.712172	0.605003	0.589603	0.433743	0.508328	0.579444	0.663383	0.538844	0.33182	0.74411	0.366154	0.378117	0.423924	0.357009	0.316811	0.440178	0.48079	0.430733	0.425482	0.291882	0.632379	0.39162	0.33079	0.429742	0.391271	0.281419
cg13562911	0.696249	0.719368	0.231658	0.322301	0.490347	0.0233944	0.531293	0.298298	0.489792	0.211225	0.127548	0.40962	0.682426	0.596885	0.288675	0.443396	0.115777	0.104374	0.0984034	0.184515	0.189376	0.0617567	0.353683	0.120661	0.401936	0.0820816	0.02849	0.0523708	0.11937	0.100932	0.0636738	0.130447
cg13567542	0.497763	0.693465	0.424047	0.515062	0.577608	0.587072	0.576674	0.52335	0.549808	0.332083	0.329326	0.437103	0.651123	0.451686	0.181425	0.559201	0.217749	0.133969	0.0615146	0.335239	0.165909	0.142333	0.460011	0.145657	0.503971	0.322819	0.563325	0.377765	0.203646	0.109874	0.212781	0.207748
cg13568432	0.936353	0.349969	0.941347	0.528212	0.915445	0.323669	0.826742	0.401969	0.372241	0.953373	0.889276	0.915921	0.249792	0.731761	0.925894	0.621761	0.917869	0.923828	0.937271	0.934925	0.947143	0.91916	0.906082	0.940457	0.651038	0.923811	0.545553	0.943569	0.924567	0.944081	0.937822	0.947685
cg13589108	0.440287	0.665405	0.370264	0.557556	0.679441	0.520902	0.58362	0.348187	0.607975	0.375938	0.39658	0.20791	0.638813	0.58284	0.246419	0.576681	0.139645	0.165304	0.198157	0.233212	0.227428	0.20105	0.355932	0.17939	0.5044	0.230404	0.397888	0.28595	0.293104	0.245748	0.268115	0.323229
cg13592399	0.671301	0.677616	0.0509998	0.239852	0.630153	0.0410893	0.616701	0.573574	0.538052	0.322352	0.126429	0.394377	0.716625	0.130029	0.128946	0.30055	0.134285	0.0913253	0.225252	0.148377	0.212607	0.092654	0.244354	0.0791726	0.353776	0.167101	0.110579	0.184654	0.243554	0.194714	0.259594	0.215568
cg13598256	0.505501	0.723529	0.288964	0.676899	0.628504	0.757282	0.683491	0.53858	0.620718	0.394706	0.293052	0.350411	0.668466	0.309899	0.287762	0.722121	0.269377	0.319781	0.228504	0.233991	0.266267	0.321814	0.514654	0.187802	0.407064	0.321377	0.523777	0.274556	0.322045	0.302198	0.303532	0.300696
cg13601435	0.428914	0.678467	0.427436	0.618572	0.697455	0.521988	0.667549	0.539706	0.625255	0.417658	0.338249	0.384506	0.670237	0.567791	0.28343	0.645559	0.170701	0.408446	0.300214	0.423925	0.412966	0.308864	0.58032	0.176659	0.427491	0.194876	0.489348	0.248643	0.313994	0.207657	0.293136	0.225197
cg13604887	0.22598	0.726698	0.074351	0.389499	0.717962	0.0690279	0.468466	0.124124	0.608779	0.183715	0.214335	0.227191	0.457113	0.548089	0.0644563	0.715852	0.102778	0.125764	0.175503	0.230898	0.0382212	0.0656881	0.450588	0.0767062	0.502432	0.0610979	0.118846	0.0985622	0.0661642	0.0539611	0.0766831	0.0601631
cg13620034	0.599687	0.775018	0.40521	0.38059	0.801986	0.093433	0.74385	0.503244	0.73432	0.366031	0.265655	0.410156	0.803427	0.593143	0.244632	0.684638	0.249368	0.185509	0.260767	0.129203	0.145292	0.173689	0.517045	0.204769	0.560203	0.334195	0.236282	0.30705	0.135887	0.0834151	0.261238	0.249419
cg13648501	0.104462	0.780145	0.248603	0.613179	0.590909	0.103188	0.0996771	0.331338	0.513037	0.104955	0.165555	0.346686	0.739664	0.543708	0.128121	0.178213	0.139974	0.0666667	0.109776	0.131715	0.14218	0.173789	0.307198	0.156705	0.281038	0.112214	0.139117	0.129157	0.0785838	0.133289	0.106784	0.143072
cg13655250	0.649945	0.655292	0.438506	0.705068	0.561541	0.634204	0.594026	0.558845	0.588403	0.334025	0.364176	0.422282	0.589777	0.63661	0.327416	0.679896	0.38361	0.295814	0.354268	0.161234	0.257242	0.308762	0.490667	0.297584	0.386945	0.208139	0.6071	0.339923	0.247582	0.275444	0.296831	0.254862
cg13658092	0.471651	0.411445	0.615428	0.534539	0.495758	0.399931	0.519599	0.505893	0.438272	0.745666	0.713044	0.687877	0.291219	0.53992	0.807359	0.462116	0.782771	0.853328	0.825011	0.765806	0.801768	0.767092	0.675119	0.774084	0.590564	0.788156	0.630652	0.7897	0.841452	0.843462	0.804449	0.858394
cg13668618	0.609694	0.552219	0.0742207	0.289389	0.584684	0.0912913	0.396448	0.568836	0.587712	0.21548	0.577131	0.315705	0.741971	0.426772	0.100101	0.471182	0.0823529	0.145299	0.136794	0.220251	0.321343	0.151564	0.404908	0.146385	0.211443	0.139247	0.141939	0.213567	0.150276	0.13655	0.108923	0.226132
cg13669152	0.44971	0.214141	0.358982	0.303311	0.423779	0.240181	0.756975	0.469785	0.328271	0.759627	0.522062	0.53282	0.185972	0.437643	0.756812	0.312246	0.699036	0.726561	0.814692	0.652884	0.745775	0.74902	0.53798	0.810129	0.647274	0.684867	0.616614	0.721211	0.742319	0.72695	0.763066	0.77372
cg13673837	0.0692857	0.0686617	0.409075	0.0623002	0.271389	0.0704658	0.268441	0.245588	0.192305	0.30559	0.488087	0.299291	0.079537	0.0804556	0.457722	0.0548872	0.343024	0.434446	0.431125	0.538943	0.606071	0.3888	0.555344	0.524352	0.339035	0.435651	0.442436	0.259388	0.471298	0.408045	0.345744	0.383029
cg13674271	0.563634	0.781498	0.197816	0.594674	0.689352	0.120242	0.637255	0.206358	0.661543	0.356457	0.515354	0.456208	0.57804	0.535323	0.225879	0.689816	0.217497	0.271919	0.140012	0.374716	0.184238	0.207351	0.526256	0.320899	0.528475	0.292206	0.183125	0.161976	0.286759	0.15892	0.146447	0.190613
cg13675721	0.556299	0.365832	0.588531	0.559216	0.491158	0.421767	0.599915	0.605085	0.384908	0.778563	0.808638	0.763093	0.254453	0.736873	0.859425	0.524295	0.908223	0.917453	0.904813	0.91114	0.860846	0.875035	0.691489	0.929655	0.604165	0.898933	0.582183	0.822627	0.915046	0.801308	0.880337	0.882987
cg13692426	0.546574	0.229185	0.661662	0.437082	0.330872	0.365649	0.499883	0.485818	0.432981	0.823507	0.817045	0.656709	0.44116	0.674917	0.793392	0.809394	0.842942	0.777548	0.798	0.88465	0.722094	0.81902	0.683898	0.839861	0.572205	0.765976	0.519178	0.831913	0.854399	0.850063	0.853331	0.9038
cg13692446	0.733224	0.881156	0.515629	0.817318	0.766088	0.691088	0.564397	0.590607	0.66831	0.412672	0.645054	0.376061	0.83951	0.794137	0.316007	0.679852	0.429988	0.2421	0.219339	0.522134	0.547023	0.318407	0.610585	0.376294	0.497491	0.40206	0.478569	0.40451	0.408275	0.367089	0.32785	0.419264
cg13697968	0.474147	0.308971	0.684631	0.652284	0.466607	0.586781	0.505119	0.489469	0.578417	0.737695	0.791609	0.653162	0.245785	0.575977	0.755123	0.52273	0.776596	0.836936	0.824507	0.807258	0.810277	0.8586	0.796356	0.851163	0.703587	0.813362	0.68199	0.779254	0.773884	0.735766	0.768892	0.797159
cg13699355	0.633574	0.753142	0.451663	0.620984	0.704498	0.696356	0.681219	0.591627	0.698655	0.373261	0.563059	0.569718	0.792029	0.605395	0.186606	0.676346	0.263594	0.365101	0.291203	0.533863	0.41468	0.433368	0.596532	0.193148	0.548366	0.313127	0.644929	0.353996	0.362752	0.22533	0.30403	0.362165
cg13702005	0.621794	0.759754	0.23469	0.66814	0.728796	0.0253446	0.397812	0.48046	0.599952	0.393678	0.315937	0.264167	0.767761	0.716099	0.192126	0.639164	0.193178	0.0856146	0.0772124	0.0504081	0.0479477	0.070895	0.437351	0.0830299	0.519748	0.329306	0.15737	0.21027	0.135302	0.110574	0.216639	0.240063
cg13706908	0.559605	0.722272	0.436648	0.689701	0.742374	0.06684	0.637268	0.430727	0.676954	0.316281	0.307961	0.368151	0.762933	0.678596	0.185564	0.601039	0.100578	0.172673	0.0835601	0.54226	0.194758	0.19596	0.478221	0.262042	0.453788	0.300644	0.229084	0.157848	0.179615	0.190459	0.188861	0.220843
cg13709263	0.633598	0.699989	0.460789	0.612969	0.635769	0.703742	0.605849	0.307997	0.599375	0.424729	0.359298	0.554564	0.618875	0.445424	0.356	0.60817	0.262127	0.267947	0.28191	0.20225	0.21069	0.29639	0.452509	0.208813	0.406241	0.295198	0.576334	0.379771	0.309697	0.306954	0.390443	0.352459
cg13758543	0.683049	0.829694	0.39729	0.718572	0.774912	0.355012	0.623469	0.439572	0.672205	0.462684	0.576065	0.598678	0.757989	0.786752	0.425165	0.653119	0.389859	0.358747	0.235574	0.616179	0.475271	0.37668	0.523517	0.265585	0.478889	0.312073	0.426881	0.406373	0.347697	0.371727	0.352277	0.416933
cg13769792	0.735873	0.736849	0.58577	0.73223	0.711264	0.722206	0.682857	0.597305	0.711773	0.455553	0.567614	0.627709	0.7903	0.550562	0.40369	0.851843	0.445597	0.371779	0.487079	0.288542	0.343733	0.463972	0.586063	0.469817	0.626713	0.387468	0.650533	0.496568	0.374759	0.430227	0.433842	0.321161
cg13769834	0.608671	0.767919	0.654024	0.621687	0.426613	0.768169	0.182753	0.708063	0.695284	0.378286	0.195627	0.191062	0.854292	0.504684	0.191632	0.818657	0.195356	0.164236	0.216537	0.46112	0.21391	0.127053	0.209693	0.271499	0.439649	0.438819	0.640957	0.226936	0.244494	0.196297	0.230998	0.282861
cg13785152	0.491934	0.645705	0.262765	0.402272	0.194505	0.415318	0.534992	0.213703	0.45389	0.311114	0.189925	0.130874	0.665053	0.33301	0.115849	0.417612	0.0857418	0.155242	0.174182	0.113117	0.103328	0.17892	0.188331	0.211672	0.151055	0.1726	0.252391	0.116567	0.133052	0.117156	0.141785	0.102301
cg13789775	0.400691	0.416999	0.24301	0.412275	0.299076	0.344325	0.561712	0.441992	0.554311	0.249052	0.163282	0.291235	0.7596	0.444682	0.196636	0.475475	0.127248	0.106581	0.141952	0.153708	0.155913	0.147461	0.379217	0.202676	0.156522	0.164006	0.266917	0.203019	0.118682	0.174677	0.135761	0.211379
cg13807970	0.444936	0.656553	0.371596	0.384448	0.576256	0.0211268	0.506403	0.455503	0.525073	0.210281	0.21916	0.220129	0.55782	0.472125	0.0181851	0.53477	0.0316854	0.0335498	0.0178625	0.0118747	0.0312778	0.0137435	0.36557	0.0184663	0.379239	0.163332	0.0237324	0.0331543	0.0357143	0.0205075	0.0597204	0.0516868
cg13818654	0.594634	0.623678	0.439402	0.65863	0.6016	0.643134	0.510993	0.385072	0.601087	0.288205	0.497756	0.529003	0.693248	0.680131	0.322293	0.640707	0.155712	0.301975	0.253586	0.41071	0.410989	0.358116	0.498821	0.335494	0.445877	0.340834	0.494788	0.216419	0.289093	0.200972	0.212937	0.304259
cg13877915	0.475517	0.615707	0.413475	0.750207	0.793987	0.757102	0.0947391	0.335109	0.617283	0.357381	0.52153	0.761798	0.591901	0.555344	0.226032	0.765988	0.194652	0.124957	0.114263	0.543711	0.489021	0.262295	0.625051	0.313767	0.556236	0.298551	0.741893	0.118637	0.20242	0.192808	0.115336	0.141681
cg13879483	0.825516	0.890841	0.275313	0.743757	0.828897	0.656168	0.728284	0.703973	0.775978	0.514571	0.532991	0.622613	0.873598	0.669701	0.359847	0.782862	0.273014	0.451719	0.158911	0.59723	0.355959	0.569536	0.6971	0.175219	0.604862	0.321138	0.689695	0.275153	0.35247	0.304862	0.272972	0.496881
cg13889620	0.254417	0.255064	0.447815	0.431526	0.321817	0.325352	0.454497	0.403098	0.529821	0.646247	0.63705	0.556933	0.266098	0.568765	0.616862	0.291975	0.671469	0.769917	0.735608	0.667776	0.600889	0.692145	0.664508	0.784241	0.45139	0.661273	0.443333	0.704064	0.673636	0.673942	0.73029	0.681142
cg13889950	0.194467	0.167024	0.249916	0.195085	0.293099	0.222496	0.430804	0.451781	0.313428	0.549242	0.631082	0.36688	0.156437	0.490251	0.673919	0.34183	0.447225	0.608756	0.667252	0.396873	0.509736	0.723019	0.657841	0.693849	0.538628	0.621334	0.37334	0.572639	0.557652	0.558832	0.561781	0.61101
cg13894136	0.379819	0.4048	0.531979	0.301473	0.364449	0.274759	0.781022	0.408139	0.394905	0.731259	0.579038	0.587376	0.36299	0.645823	0.771795	0.477937	0.744288	0.746722	0.82454	0.726278	0.717647	0.640164	0.561762	0.77292	0.703266	0.631307	0.482094	0.749501	0.70175	0.724598	0.759276	0.737195
cg13895235	0.779097	0.879673	0.434568	0.564941	0.813903	0.0971367	0.360379	0.670361	0.718244	0.379866	0.376855	0.562519	0.949299	0.825215	0.239065	0.763723	0.223228	0.194758	0.223703	0.684447	0.364124	0.211425	0.695228	0.201642	0.407459	0.114619	0.102227	0.157477	0.328396	0.157027	0.154892	0.20807
cg13911723	0.528058	0.458184	0.0312382	0.0301616	0.575241	0.0197329	0.433995	0.0434023	0.559758	0.274242	0.302992	0.209672	0.698745	0.334153	0.0298658	0.596365	0.0277261	0.125538	0.117301	0.262396	0.129075	0.0454191	0.316643	0.0241415	0.415235	0.0409438	0.0541103	0.0313835	0.14168	0.0767208	0.0393005	0.0587691
cg13916740	0.587815	0.690452	0.402052	0.607254	0.641884	0.366377	0.655859	0.610512	0.621139	0.473616	0.468821	0.530708	0.748879	0.56908	0.267365	0.636698	0.161382	0.318939	0.179938	0.429654	0.297317	0.303227	0.509567	0.0975761	0.494901	0.168673	0.490212	0.138415	0.157023	0.132389	0.153698	0.231163
cg13926279	0.619398	0.549139	0.322132	0.582799	0.690232	0.147812	0.658561	0.365465	0.636901	0.464291	0.224796	0.533899	0.764084	0.214927	0.176062	0.63418	0.195967	0.216536	0.167374	0.152418	0.202353	0.168181	0.455697	0.143126	0.443967	0.210911	0.219907	0.216908	0.262066	0.229635	0.324092	0.323111
cg13930105	0.450565	0.705097	0.0432659	0.543801	0.678701	0.0350953	0.0174652	0.0749492	0.5971	0.0571273	0.278708	0.193508	0.223385	0.495338	0.0326193	0.36254	0.0392475	0.0486211	0.0486986	0.0375624	0.028099	0.0567777	0.291242	0.0282508	0.338821	0.0401047	0.0537377	0.0476362	0.0306548	0.025626	0.0456405	0.0389536
cg13933262	0.451632	0.638207	0.302095	0.54891	0.617349	0.596975	0.637342	0.506228	0.583342	0.33354	0.233115	0.46661	0.527771	0.436339	0.181396	0.610175	0.210793	0.16836	0.0933354	0.357954	0.177246	0.199099	0.348958	0.396585	0.401839	0.206007	0.424946	0.314236	0.14583	0.136805	0.181662	0.254516
cg13948585	0.591131	0.600872	0.451383	0.54291	0.627766	0.142832	0.141579	0.513385	0.611903	0.334622	0.162488	0.419712	0.747671	0.55452	0.173651	0.571696	0.268427	0.135882	0.0939934	0.250641	0.155797	0.104589	0.579905	0.18227	0.462651	0.185454	0.234872	0.163496	0.220239	0.129595	0.156047	0.294055
cg13950829	0.813173	0.852136	0.594445	0.666667	0.738568	0.201907	0.693859	0.503707	0.582364	0.433814	0.541796	0.69839	0.84568	0.627385	0.373581	0.590454	0.307405	0.520888	0.300074	0.639733	0.429448	0.448595	0.54891	0.319895	0.511317	0.370796	0.319027	0.361789	0.339831	0.240628	0.225773	0.39723
cg13975523	0.398355	0.770392	0.13142	0.515734	0.623085	0.393018	0.644531	0.453145	0.65247	0.322679	0.167139	0.252952	0.638529	0.457504	0.189217	0.610274	0.15474	0.130791	0.138172	0.233139	0.160502	0.106447	0.329868	0.106845	0.289474	0.170096	0.378678	0.234179	0.137406	0.193261	0.209389	0.237069
cg13980808	0.342896	0.630901	0.144847	0.426154	0.711816	0.128049	0.560778	0.452167	0.629521	0.191304	0.234401	0.383459	0.575652	0.365297	0.247361	0.557344	0.168196	0.13913	0.117257	0.176185	0.125828	0.269875	0.238422	0.141243	0.424933	0.150667	0.172487	0.204678	0.104104	0.0705147	0.105742	0.134235
cg13982529	0.34312	0.755986	0.404323	0.608576	0.640291	0.0708927	0.511182	0.461099	0.555132	0.262163	0.480743	0.32894	0.620167	0.650461	0.142395	0.658229	0.157071	0.384889	0.183993	0.251471	0.14652	0.183133	0.342926	0.0597934	0.324275	0.173886	0.097267	0.121857	0.232995	0.246953	0.247441	0.313835
cg13997680	0.663245	0.909039	0.353567	0.452771	0.828622	0.771084	0.694503	0.501879	0.646628	0.347575	0.33751	0.407592	0.87654	0.562792	0.545805	0.666773	0.469564	0.342041	0.321547	0.457536	0.342309	0.419556	0.587857	0.155983	0.540849	0.393192	0.51149	0.263719	0.323354	0.379214	0.365472	0.410171
cg14006863	0.713727	0.893851	0.504525	0.560892	0.852972	0.239635	0.800811	0.673149	0.73185	0.506944	0.486823	0.53347	0.785404	0.729567	0.414639	0.762639	0.35646	0.469473	0.478614	0.475876	0.37475	0.320524	0.600025	0.34113	0.561942	0.420517	0.260997	0.319487	0.414849	0.346606	0.391193	0.431631
cg14011639	0.40225	0.686751	0.399789	0.614727	0.696671	0.510731	0.605569	0.495817	0.580015	0.415359	0.289031	0.305429	0.527579	0.714208	0.288309	0.635361	0.249829	0.240159	0.209984	0.411993	0.22905	0.176712	0.407336	0.26345	0.373694	0.234927	0.469518	0.378578	0.268912	0.243056	0.253227	0.299242
cg14015706	0.436769	0.703563	0.471374	0.477007	0.638224	0.648308	0.570667	0.621685	0.616019	0.263268	0.270662	0.288429	0.675562	0.416948	0.0846929	0.62769	0.141325	0.133892	0.117446	0.155031	0.133935	0.153484	0.319931	0.234859	0.532494	0.267791	0.569561	0.284626	0.160983	0.120063	0.0990513	0.287412
cg14037665	0.634687	0.787421	0.385579	0.571863	0.715603	0.608101	0.640701	0.531721	0.647471	0.381129	0.4493	0.569736	0.815997	0.457675	0.304022	0.700756	0.35953	0.419631	0.205472	0.346841	0.276281	0.3168	0.568816	0.432122	0.377992	0.322442	0.577134	0.314848	0.301939	0.271785	0.267118	0.301247
cg14042851	0.532975	0.688355	0.576929	0.40547	0.690342	0.194897	0.621712	0.600563	0.567146	0.370558	0.476608	0.372163	0.760881	0.569054	0.12576	0.696267	0.121691	0.346653	0.0799415	0.36705	0.355887	0.387553	0.384217	0.18126	0.36764	0.352746	0.238662	0.255642	0.274151	0.161251	0.0960275	0.281219
cg14053124	0.541073	0.411344	0.720007	0.341748	0.447465	0.503282	0.444965	0.421759	0.401315	0.805333	0.732982	0.677027	0.291123	0.69358	0.79281	0.562428	0.819285	0.797108	0.834174	0.815508	0.720833	0.876726	0.767919	0.829823	0.736842	0.756289	0.633962	0.699255	0.767018	0.707894	0.708393	0.751176
cg14056110	0.462168	0.704745	0.277674	0.51589	0.633371	0.520361	0.629113	0.472535	0.650841	0.310271	0.434678	0.268616	0.705898	0.60266	0.431933	0.666938	0.255663	0.330016	0.219089	0.434318	0.371669	0.308084	0.495148	0.198395	0.300751	0.327531	0.418664	0.307499	0.322152	0.220396	0.28107	0.2821
cg14063488	0.63713	0.726267	0.335695	0.655856	0.803673	0.182776	0.719003	0.49869	0.727516	0.376258	0.369909	0.393986	0.786131	0.2921	0.187885	0.693934	0.237032	0.167592	0.171408	0.506256	0.269484	0.210504	0.60245	0.262265	0.5508	0.287674	0.25222	0.241836	0.287684	0.210408	0.215467	0.293783
cg14078157	0.699457	0.444577	0.673812	0.537263	0.767575	0.465049	0.876648	0.474827	0.702031	0.694338	0.895135	0.779107	0.423598	0.878559	0.835485	0.468156	0.879144	0.795453	0.899713	0.902317	0.928618	0.962615	0.884945	0.943604	0.861857	0.842748	0.6933	0.925599	0.889847	0.751838	0.912326	0.76086
cg14086045	0.653063	0.310399	0.0982746	0.65961	0.718239	0.10223	0.700475	0.0868304	0.678851	0.262264	0.40539	0.313802	0.442775	0.87753	0.175343	0.656338	0.116757	0.100699	0.203903	0.361069	0.201603	0.159263	0.596353	0.0599572	0.560416	0.124442	0.0993138	0.0876646	0.177981	0.121874	0.0976875	0.133619
cg14088478	0.632285	0.791794	0.448524	0.520644	0.689466	0.15919	0.665215	0.514522	0.67645	0.23764	0.44025	0.512523	0.742224	0.4149	0.368264	0.629079	0.21467	0.265245	0.193632	0.440391	0.258348	0.460604	0.48298	0.234687	0.376596	0.267457	0.272262	0.32449	0.301507	0.2299	0.292372	0.337565
cg14091954	0.525968	0.657159	0.0287366	0.570565	0.585492	0.0269348	0.651944	0.327863	0.643944	0.351463	0.383215	0.346549	0.682321	0.677678	0.0318095	0.603173	0.0404919	0.0584299	0.0321484	0.0407107	0.0254423	0.0326024	0.440098	0.218425	0.469901	0.0665779	0.0270345	0.032072	0.0615937	0.0511547	0.0402872	0.0555959
cg14094983	0.715235	0.727604	0.448075	0.622514	0.708518	0.765833	0.579976	0.509289	0.709284	0.408821	0.386827	0.52463	0.872396	0.638376	0.385744	0.793472	0.37424	0.217291	0.148058	0.571849	0.438771	0.540789	0.546512	0.133538	0.531377	0.36115	0.58099	0.367277	0.316922	0.258044	0.31429	0.419699
cg14098442	0.355354	0.642918	0.183704	0.166631	0.608452	0.0389889	0.502096	0.146555	0.577575	0.0730779	0.164948	0.403321	0.468349	0.231072	0.0807316	0.477146	0.0986792	0.0659596	0.0636769	0.0616846	0.048008	0.047266	0.33726	0.0833852	0.358862	0.0747922	0.0864614	0.056615	0.056379	0.0613074	0.0585989	0.0478887
cg14120750	0.443459	0.295538	0.508187	0.334427	0.354061	0.216382	0.463363	0.335995	0.336238	0.715841	0.562693	0.533573	0.185115	0.515254	0.727573	0.594801	0.664313	0.759627	0.794741	0.629216	0.658212	0.682934	0.545991	0.674475	0.52675	0.587487	0.482206	0.751718	0.669151	0.642028	0.731259	0.737859
cg14123700	0.47668	0.407407	0.711882	0.414307	0.392481	0.429204	0.390211	0.361491	0.399341	0.651718	0.729836	0.711586	0.325425	0.510861	0.756592	0.66107	0.752869	0.816236	0.73913	0.82978	0.781046	0.819939	0.728235	0.775752	0.446246	0.71094	0.724739	0.685741	0.805952	0.738992	0.741147	0.65026
cg14123923	0.455557	0.525671	0.055045	0.529634	0.640658	0.0184774	0.375855	0.41932	0.486392	0.197052	0.239081	0.34589	0.768865	0.505449	0.082706	0.537308	0.158682	0.115724	0.0405093	0.186232	0.198858	0.179248	0.296845	0.0209253	0.186237	0.169214	0.0949749	0.113969	0.176388	0.128355	0.168758	0.250402
cg14142713	0.511832	0.0850782	0.229157	0.0707907	0.596903	0.103651	0.551314	0.104865	0.639497	0.357397	0.574636	0.68843	0.734299	0.575576	0.0775365	0.675169	0.0717429	0.178424	0.180512	0.0735194	0.0902613	0.103176	0.633586	0.116231	0.504954	0.0754859	0.103269	0.11557	0.137914	0.0763044	0.0888679	0.0960823
cg14168530	0.670606	0.835978	0.321517	0.666667	0.790315	0.0415569	0.6907	0.568115	0.710338	0.453167	0.444464	0.477307	0.806966	0.804536	0.309102	0.817368	0.150896	0.466743	0.230198	0.504928	0.312248	0.345571	0.709764	0.363099	0.650812	0.344193	0.222127	0.407117	0.359275	0.204577	0.205036	0.312864
cg14175690	0.583518	0.688532	0.549669	0.606124	0.772471	0.794555	0.783749	0.553084	0.719515	0.313356	0.303692	0.347288	0.775208	0.329032	0.298133	0.758873	0.307553	0.198883	0.286215	0.499186	0.333093	0.377663	0.440532	0.271636	0.594731	0.284294	0.63864	0.303662	0.362702	0.233373	0.323417	0.284476
cg14215472	0.293254	0.736992	0.513127	0.537211	0.575536	0.66045	0.136878	0.563875	0.562684	0.430296	0.248386	0.480778	0.711483	0.493236	0.285618	0.626583	0.0853487	0.166449	0.110014	0.413743	0.273786	0.237525	0.456061	0.329661	0.50891	0.410648	0.611738	0.0893142	0.251527	0.153325	0.145493	0.200068
cg14218961	0.66604	0.839207	0.345714	0.479655	0.68388	0.104537	0.792236	0.281675	0.803634	0.486695	0.356618	0.27529	0.741835	0.658065	0.211458	0.801445	0.137374	0.267045	0.121483	0.174014	0.133446	0.185309	0.431559	0.232477	0.440909	0.174489	0.209135	0.162583	0.191549	0.219298	0.255978	0.199507
cg14228484	0.512152	0.459724	0.653686	0.549397	0.693858	0.522041	0.46105	0.53669	0.475206	0.746618	0.836651	0.805534	0.42325	0.612075	0.943306	0.473511	0.858303	0.948189	0.928066	0.93132	0.957756	0.953361	0.680974	0.916887	0.62618	0.879231	0.658054	0.880177	0.904531	0.892641	0.906196	0.913184
cg14239111	0.692946	0.470887	0.462973	0.410702	0.380515	0.25452	0.89797	0.316414	0.803265	0.823642	0.775107	0.624012	0.265281	0.684259	0.807302	0.838932	0.856762	0.747062	0.893903	0.85668	0.780888	0.768898	0.72956	0.793525	0.801279	0.85188	0.340705	0.896623	0.857124	0.871185	0.865644	0.878934
cg14241894	0.444233	0.372791	0.626703	0.51808	0.434379	0.488809	0.391895	0.536502	0.472047	0.810342	0.706731	0.681922	0.680993	0.430851	0.786466	0.488372	0.773006	0.841893	0.802107	0.829746	0.763605	0.832653	0.688533	0.824059	0.466899	0.67998	0.543487	0.723226	0.85212	0.860896	0.843673	0.842088
cg14248715	0.566581	0.749371	0.118607	0.560316	0.686571	0.651109	0.646789	0.595772	0.634891	0.321788	0.44833	0.477506	0.770561	0.838866	0.276622	0.590183	0.263954	0.163011	0.226273	0.543468	0.367032	0.359962	0.575038	0.122744	0.434539	0.285509	0.466644	0.230887	0.277121	0.233743	0.205667	0.282953
cg14252602	0.514264	0.625657	0.234169	0.513933	0.638122	0.184797	0.5156	0.159724	0.615484	0.277824	0.399628	0.456534	0.587391	0.519921	0.198564	0.688661	0.22248	0.232622	0.252121	0.359507	0.129477	0.197577	0.503701	0.135437	0.456875	0.1086	0.177243	0.209153	0.104856	0.0968963	0.15913	0.0822989
cg14270293	0.600239	0.651623	0.534012	0.580845	0.712662	0.533393	0.53387	0.588831	0.679706	0.371753	0.5223	0.466788	0.574634	0.496559	0.227041	0.580685	0.357592	0.238574	0.24935	0.253889	0.318535	0.43866	0.366791	0.317737	0.471478	0.382855	0.457922	0.315205	0.298131	0.277346	0.269409	0.264409
cg14270789	0.313541	0.448874	0.232354	0.411456	0.507428	0.076066	0.635574	0.180844	0.625775	0.263769	0.264352	0.241057	0.457067	0.421181	0.159624	0.559865	0.108895	0.240419	0.104208	0.236882	0.103914	0.100862	0.276924	0.0502974	0.23037	0.139088	0.0935992	0.130749	0.161563	0.124328	0.143884	0.221568
cg14277392	0.329192	0.51962	0.253345	0.390116	0.491614	0.0707323	0.528366	0.447878	0.426549	0.227108	0.229725	0.200312	0.588407	0.307087	0.164336	0.465333	0.0719755	0.164693	0.0538435	0.30504	0.156487	0.153996	0.246382	0.0785781	0.188986	0.179045	0.114044	0.122822	0.155248	0.109541	0.0913231	0.173017
cg14284952	0.620859	0.660932	0.161085	0.301533	0.647662	0.0476974	0.647006	0.176367	0.592712	0.122684	0.21214	0.523607	0.676888	0.55165	0.0866082	0.617909	0.0939159	0.25937	0.104787	0.227852	0.158047	0.133439	0.537688	0.0806389	0.492817	0.201746	0.107088	0.130976	0.147143	0.0798089	0.0855107	0.0978936
cg14287112	0.536064	0.74827	0.427681	0.289084	0.596895	0.033812	0.584	0.441277	0.554325	0.30698	0.298052	0.367097	0.739124	0.250784	0.176784	0.427665	0.121792	0.15365	0.213866	0.184911	0.179394	0.158658	0.433373	0.122501	0.412125	0.207771	0.121638	0.146564	0.225256	0.127823	0.0770143	0.195369
cg14290576	0.322539	0.398779	0.361396	0.219478	0.504262	0.290061	0.389408	0.508024	0.50768	0.682581	0.630534	0.52609	0.262882	0.591224	0.744906	0.211349	0.68504	0.729751	0.779863	0.7226	0.694596	0.730963	0.553602	0.751052	0.416413	0.737982	0.5303	0.624711	0.73374	0.669117	0.681419	0.674452
cg14298807	0.0883978	0.767422	0.593134	0.0922799	0.536203	0.0686966	0.417248	0.112248	0.629396	0.0932395	0.0670463	0.141154	0.683428	0.464606	0.326619	0.640966	0.0702962	0.0643391	0.0589847	0.10664	0.0524823	0.106195	0.373082	0.112076	0.235669	0.111661	0.096986	0.102103	0.0875156	0.0838825	0.069748	0.0918387
cg14314818	0.123714	0.485075	0.435092	0.390604	0.595812	0.105295	0.512195	0.539744	0.540832	0.110285	0.241288	0.223128	0.545455	0.0948243	0.23912	0.509358	0.07	0.119487	0.0928707	0.114609	0.0574684	0.144156	0.157469	0.0744841	0.618308	0.259636	0.0954035	0.0890717	0.110888	0.0881703	0.100483	0.102821
cg14323109	0.481976	0.587451	0.430623	0.522628	0.604034	0.10265	0.493071	0.334846	0.559316	0.187004	0.206764	0.277138	0.671556	0.516933	0.234031	0.420442	0.0801986	0.279541	0.132157	0.285326	0.188005	0.127531	0.449458	0.120821	0.32021	0.171432	0.21039	0.160343	0.230751	0.122208	0.142453	0.204397
cg14330641	0.431316	0.609702	0.183794	0.342105	0.572209	0.17134	0.579723	0.389842	0.568641	0.224659	0.343377	0.381155	0.638333	0.557347	0.167645	0.339412	0.163455	0.0891862	0.0988235	0.273261	0.184639	0.178762	0.307885	0.109469	0.223987	0.278861	0.115461	0.201844	0.187784	0.134127	0.141117	0.174157
cg14331280	0.548091	0.384004	0.539068	0.563025	0.434663	0.477273	0.513288	0.598867	0.368715	0.842936	0.7292	0.676596	0.28536	0.576577	0.833803	0.577431	0.753697	0.804889	0.785012	0.815293	0.829708	0.817716	0.754533	0.806147	0.682811	0.79053	0.641204	0.842775	0.854518	0.870805	0.844632	0.861198
cg14337168	0.0279738	0.5298	0.0950226	0.478008	0.509058	0.527297	0.51386	0.510967	0.452536	0.403193	0.0221667	0.443403	0.586072	0.48972	0.0364884	0.524978	0.0220298	0.0328824	0.0159581	0.0201372	0.0183165	0.0358659	0.485039	0.0877145	0.487788	0.146031	0.502391	0.0260305	0.0195573	0.0198112	0.0191689	0.0132761
cg14358570	0.263992	0.166183	0.198805	0.129677	0.256792	0.129089	0.282691	0.313038	0.420605	0.559273	0.274442	0.318328	0.18017	0.171411	0.743128	0.243755	0.435585	0.531979	0.663214	0.469382	0.461172	0.469045	0.293222	0.573516	0.523493	0.536652	0.419009	0.543205	0.54685	0.599751	0.640066	0.637284
cg14364356	0.542464	0.526875	0.088791	0.0943103	0.707439	0.100083	0.653789	0.365345	0.61493	0.0855083	0.0846967	0.570296	0.794529	0.434094	0.111849	0.767947	0.0771281	0.136176	0.0875185	0.12537	0.0857681	0.181429	0.334653	0.0930342	0.482835	0.0863662	0.0953973	0.0879302	0.108836	0.111906	0.0833406	0.159449
cg14377593	0.53742	0.643247	0.0941315	0.402991	0.594263	0.0844782	0.546656	0.386367	0.547157	0.376929	0.0927923	0.251273	0.604149	0.207288	0.0773429	0.5761	0.125463	0.127596	0.0656483	0.1335	0.0820215	0.245002	0.388073	0.0933649	0.3769	0.172978	0.107081	0.125524	0.152569	0.123991	0.114567	0.136723
cg14409023	0.551793	0.784992	0.0981513	0.517394	0.546797	0.0532209	0.674865	0.583005	0.628634	0.324809	0.420374	0.256398	0.627111	0.339526	0.183793	0.588002	0.12922	0.0663675	0.0540702	0.343291	0.208302	0.136016	0.440056	0.324271	0.417849	0.105967	0.0660464	0.118715	0.206564	0.14413	0.112318	0.198074
cg14409559	0.326846	0.602846	0.0609555	0.613229	0.676983	0.276771	0.648576	0.153865	0.606479	0.362271	0.182075	0.449875	0.518628	0.228858	0.0347771	0.648846	0.22323	0.0361745	0.0404975	0.0229666	0.0359577	0.0262579	0.481995	0.0192329	0.480751	0.0695413	0.174123	0.0510655	0.073715	0.0517345	0.102035	0.170253
cg14409941	0.571963	0.718705	0.117547	0.58483	0.754917	0.0357259	0.633385	0.234126	0.594349	0.366286	0.383046	0.540432	0.707266	0.669318	0.277971	0.735067	0.0665878	0.181354	0.142389	0.43329	0.34345	0.242022	0.574901	0.164849	0.535242	0.165695	0.134944	0.119524	0.229615	0.17542	0.120123	0.228899
cg14411266	0.383066	0.511157	0.117579	0.122083	0.604301	0.0571007	0.577327	0.241074	0.518862	0.249122	0.230801	0.151553	0.840677	0.40625	0.0963719	0.675175	0.104252	0.0841482	0.0757919	0.0984897	0.0795926	0.0870598	0.332103	0.0455097	0.238872	0.0857075	0.127688	0.186112	0.164356	0.109435	0.168403	0.155839
cg14416371	0.640693	0.585233	0.0832579	0.571592	0.747025	0.0265703	0.642407	0.49247	0.645186	0.314277	0.248954	0.589679	0.759612	0.483955	0.218323	0.682695	0.247146	0.0922531	0.149371	0.314733	0.11211	0.135663	0.520258	0.0335842	0.456855	0.141002	0.045919	0.435753	0.23363	0.179702	0.228898	0.206584
cg14418226	0.103268	0.570175	0.501929	0.587995	0.595263	0.653022	0.631926	0.526161	0.590136	0.245552	0.257092	0.394592	0.715758	0.399652	0.336484	0.61173	0.248027	0.211265	0.113328	0.243291	0.137656	0.180501	0.498159	0.161445	0.48814	0.196347	0.575139	0.251109	0.146841	0.121041	0.138536	0.27038
cg14421860	0.582159	0.384494	0.0293801	0.0490904	0.740563	0.0254604	0.687858	0.0892111	0.67281	0.114278	0.341048	0.569658	0.789044	0.235344	0.0897029	0.747091	0.047561	0.0622634	0.0247346	0.0708196	0.0976376	0.0179972	0.507556	0.0303892	0.542596	0.0501418	0.0617014	0.0474556	0.126143	0.0920575	0.0551169	0.169401
cg14436379	0.34336	0.198964	0.424208	0.346154	0.241984	0.172019	0.23152	0.258776	0.22996	0.431548	0.372949	0.401379	0.273654	0.230258	0.601968	0.313217	0.451077	0.566498	0.615293	0.555412	0.545102	0.583408	0.452261	0.573414	0.354993	0.496325	0.4459	0.511045	0.589888	0.582826	0.545816	0.418284
cg14455170	0.488665	0.84961	0.317911	0.565463	0.636808	0.600192	0.617515	0.356267	0.582125	0.460248	0.512812	0.271186	0.678426	0.580822	0.286811	0.605999	0.269994	0.271084	0.176106	0.44566	0.417085	0.15053	0.472996	0.174524	0.35102	0.306405	0.498086	0.375088	0.307507	0.232084	0.211133	0.502547
cg14467206	0.0635501	0.0512506	0.0943221	0.0994291	0.0976224	0.134238	0.0598881	0.107308	0.0614648	0.339458	0.171724	0.332515	0.0235558	0.20463	0.435852	0.233584	0.334374	0.39518	0.493942	0.486096	0.455732	0.394543	0.215078	0.499842	0.213479	0.248289	0.242928	0.232544	0.4484	0.497277	0.409075	0.405338
cg14472521	0.665682	0.854289	0.684159	0.872397	0.758912	0.854644	0.775275	0.658966	0.783049	0.532953	0.693254	0.721518	0.727881	0.690451	0.457769	0.812073	0.505038	0.509467	0.431172	0.55463	0.483542	0.545639	0.706569	0.472895	0.531821	0.530768	0.71053	0.48298	0.492595	0.465468	0.43462	0.424261
cg14478495	0.21219	0.643381	0.0209679	0.283365	0.656546	0.0507602	0.589885	0.403553	0.608844	0.159565	0.252306	0.429068	0.703877	0.538964	0.0894207	0.545295	0.0366832	0.107723	0.0348852	0.050958	0.0607512	0.0319677	0.3254	0.0498812	0.318424	0.0755676	0.106217	0.1609	0.141434	0.138528	0.18697	0.161281
cg14487131	0.668468	0.816072	0.617731	0.79311	0.789448	0.0137206	0.660564	0.623845	0.689251	0.368628	0.614824	0.371081	0.701059	0.794394	0.284761	0.72469	0.343379	0.279657	0.128672	0.448243	0.514045	0.428152	0.631835	0.19154	0.665161	0.234357	0.443985	0.464516	0.416359	0.319149	0.326346	0.461842
cg14496450	0.463027	0.572179	0.222582	0.364201	0.589893	0.402717	0.467038	0.253332	0.464155	0.236861	0.249515	0.317114	0.721267	0.212018	0.137457	0.613116	0.0649313	0.0865869	0.114381	0.103882	0.169926	0.0549538	0.282241	0.160204	0.295012	0.133009	0.287119	0.11026	0.156294	0.129871	0.1453	0.138803
cg14520424	0.798058	0.689609	0.666024	0.555514	0.730652	0.0543601	0.585927	0.539494	0.635886	0.318598	0.561287	0.658787	0.699582	0.322963	0.217882	0.59896	0.131441	0.252088	0.166195	0.327047	0.192173	0.16766	0.725464	0.25988	0.284922	0.415289	0.209071	0.427665	0.288432	0.241926	0.281988	0.379132
cg14534848	0.218821	0.176834	0.482621	0.101997	0.16531	0.557813	0.620452	0.354233	0.308494	0.580949	0.345246	0.594114	0.223567	0.163517	0.667209	0.118053	0.632723	0.39731	0.394966	0.525129	0.565042	0.775839	0.627858	0.518878	0.551111	0.629181	0.504971	0.634155	0.544158	0.551299	0.619697	0.620052
cg14553600	0.539419	0.598386	0.0415054	0.497266	0.550845	0.0239116	0.563766	0.117134	0.573295	0.438872	0.0321045	0.504934	0.544512	0.4101	0.0845302	0.554846	0.26793	0.0394729	0.0437005	0.0409869	0.0532909	0.0291821	0.516681	0.0416755	0.520854	0.282123	0.0678014	0.0873897	0.178982	0.0880252	0.0712282	0.157908
cg14556317	0.724232	0.671982	0.450933	0.697047	0.480793	0.717728	0.714719	0.540485	0.555583	0.324823	0.384565	0.512387	0.793732	0.547013	0.3677	0.791784	0.309888	0.275385	0.294424	0.181663	0.296404	0.417497	0.361648	0.373559	0.484986	0.3935	0.562403	0.33505	0.304995	0.311487	0.299652	0.273175
cg14564616	0.557796	0.636718	0.030885	0.165424	0.621326	0.0224879	0.539934	0.42568	0.522639	0.243533	0.173235	0.176631	0.750684	0.350903	0.0945195	0.622752	0.0991812	0.157212	0.0321154	0.112853	0.133919	0.112655	0.323456	0.0647516	0.340068	0.112443	0.0737955	0.119018	0.152294	0.112504	0.142593	0.26157
cg14568217	0.19453	0.547517	0.040286	0.0632836	0.59495	0.032797	0.567897	0.259826	0.547042	0.107555	0.0705309	0.0390039	0.678909	0.763424	0.0194892	0.554046	0.0251116	0.0509849	0.0356268	0.0310641	0.0485704	0.0641026	0.163738	0.0514632	0.233008	0.0368864	0.0473506	0.110252	0.0908984	0.068112	0.0771072	0.123358
cg14610958	0.467862	0.490882	0.755891	0.588374	0.762695	0.74983	0.342874	0.507021	0.656753	0.789385	0.758131	0.843905	0.37034	0.52146	0.864035	0.43069	0.799723	0.860022	0.877973	0.85292	0.805797	0.844361	0.760487	0.857437	0.816865	0.866684	0.852255	0.855119	0.839596	0.833679	0.872925	0.878304
cg14614811	0.59873	0.627588	0.527815	0.224219	0.674009	0.159287	0.652415	0.46637	0.615672	0.408268	0.216278	0.432571	0.659544	0.6403	0.367651	0.747672	0.223273	0.183718	0.294316	0.337121	0.213566	0.144326	0.390625	0.266631	0.368632	0.373469	0.419936	0.198437	0.33226	0.274957	0.257911	0.323926
cg14622790	0.369919	0.792285	0.651914	0.505339	0.625436	0.683828	0.674961	0.450869	0.617353	0.468448	0.435824	0.549804	0.835245	0.656856	0.420202	0.648685	0.364876	0.286501	0.470207	0.422257	0.310546	0.230108	0.46543	0.219668	0.640644	0.414554	0.582341	0.355539	0.389052	0.286555	0.332314	0.393388
cg14633783	0.57496	0.413202	0.0998208	0.466706	0.636941	0.0725279	0.556985	0.273508	0.618556	0.183896	0.225328	0.266555	0.623269	0.595011	0.160829	0.551603	0.0784884	0.131085	0.0908474	0.342566	0.15432	0.0866559	0.450906	0.107372	0.448464	0.114467	0.120372	0.0650155	0.184618	0.131965	0.139987	0.212949
cg14649650	0.75677	0.770715	0.127136	0.241782	0.795389	0.0172291	0.674997	0.10292	0.659516	0.384497	0.398501	0.501973	0.834119	0.534913	0.0994725	0.717551	0.0853658	0.138453	0.204712	0.496864	0.219776	0.274577	0.54426	0.0473908	0.455328	0.21464	0.110581	0.103102	0.169733	0.104559	0.11138	0.149997
cg14650610	0.584896	0.842604	0.0938448	0.760063	0.811408	0.177517	0.743592	0.477498	0.691828	0.363298	0.496813	0.679342	0.793644	0.755433	0.233855	0.744057	0.206938	0.278051	0.293322	0.496352	0.300227	0.683981	0.715716	0.337622	0.522437	0.206222	0.305972	0.245784	0.409606	0.218086	0.212493	0.306667
cg14654171	0.498233	0.155879	0.269433	0.148043	0.169706	0.179371	0.228076	0.205456	0.197789	0.503508	0.232836	0.361973	0.232339	0.28982	0.549374	0.171894	0.431101	0.454111	0.690624	0.458062	0.518555	0.401267	0.342462	0.650424	0.387152	0.375061	0.315684	0.503764	0.521405	0.574101	0.607203	0.517833
cg14657834	0.542545	0.714793	0.188562	0.20608	0.60238	0.585643	0.412517	0.328613	0.529567	0.238987	0.238496	0.403331	0.718929	0.446701	0.086197	0.541704	0.0920933	0.163279	0.0779101	0.149185	0.133913	0.0623182	0.42144	0.0857906	0.396673	0.174548	0.372282	0.119955	0.137833	0.10518	0.121408	0.159328
cg14660839	0.575326	0.620903	0.0304555	0.575455	0.513835	0.0239055	0.56891	0.461159	0.561307	0.42064	0.359679	0.52868	0.653262	0.488532	0.0333155	0.581889	0.065945	0.0671405	0.0329417	0.240708	0.176823	0.0197809	0.508378	0.0396103	0.430988	0.0691678	0.0395474	0.181999	0.264805	0.0341076	0.179176	0.110414
cg14669729	0.670352	0.640216	0.47121	0.599497	0.6567	0.425216	0.575633	0.478764	0.555768	0.410146	0.338277	0.267286	0.727563	0.362785	0.227652	0.416125	0.21374	0.281968	0.125022	0.223814	0.224324	0.0822216	0.435005	0.125501	0.258494	0.254171	0.408476	0.30153	0.298248	0.274115	0.353541	0.337722
cg14670435	0.557246	0.552067	0.200638	0.486949	0.707459	0.107641	0.566714	0.429146	0.587477	0.215941	0.217837	0.291347	0.573064	0.423379	0.314263	0.614843	0.159308	0.200601	0.109876	0.304632	0.260302	0.208256	0.371119	0.110897	0.281069	0.142471	0.164624	0.168039	0.223782	0.173586	0.155595	0.217067
cg14676272	0.848883	0.242408	0.564418	0.485873	0.452641	0.434084	0.533406	0.384988	0.423466	0.77028	0.815821	0.619946	0.215222	0.56237	0.895723	0.46247	0.938298	0.8274	0.78929	0.894554	0.857863	0.907462	0.579129	0.808521	0.50273	0.7793	0.625261	0.842656	0.859348	0.880837	0.85847	0.852422
cg14732324	0.872435	0.872514	0.601681	0.753336	0.805416	0.682476	0.450276	0.643645	0.648784	0.561781	0.399563	0.313181	0.922002	0.756529	0.413516	0.639659	0.418527	0.140431	0.298002	0.277586	0.293178	0.144519	0.221035	0.0588235	0.688166	0.666077	0.622361	0.451563	0.332203	0.154706	0.30715	0.566755
cg14732998	0.76222	0.659673	0.600852	0.189748	0.842884	0.101386	0.678902	0.635822	0.656109	0.373501	0.686448	0.623803	0.798724	0.785436	0.249453	0.749792	0.237328	0.180849	0.12847	0.451353	0.285407	0.196917	0.670525	0.20903	0.508516	0.391837	0.262247	0.161347	0.267741	0.143026	0.112561	0.265779
cg14733048	0.619343	0.638285	0.550473	0.616369	0.664104	0.138706	0.624901	0.301909	0.603572	0.299892	0.456327	0.565887	0.770763	0.674601	0.299348	0.605084	0.213781	0.305463	0.129472	0.339225	0.323811	0.330896	0.584055	0.177796	0.489407	0.319933	0.265766	0.249726	0.255716	0.220272	0.245498	0.303451
cg14759977	0.522158	0.234664	0.548574	0.433035	0.594091	0.340655	0.324137	0.414239	0.424595	0.799094	0.642942	0.568335	0.236566	0.438874	0.736559	0.593853	0.767722	0.678024	0.686063	0.731008	0.870027	0.61292	0.772122	0.607822	0.551501	0.806548	0.473279	0.700531	0.714041	0.831091	0.717934	0.86857
cg14765646	0.652975	0.795492	0.208276	0.539544	0.727211	0.249646	0.622577	0.508392	0.514436	0.291824	0.387656	0.427395	0.788525	0.507008	0.326143	0.717651	0.231552	0.274695	0.166495	0.544063	0.26371	0.327428	0.52244	0.190623	0.427524	0.288388	0.316511	0.189747	0.250088	0.190175	0.124285	0.26401
cg14771075	0.470129	0.739253	0.257233	0.474016	0.66872	0.0459145	0.551881	0.431003	0.548343	0.129815	0.25799	0.376647	0.712869	0.499175	0.191723	0.609857	0.0560292	0.248103	0.136772	0.438379	0.247845	0.240652	0.455204	0.0520217	0.288348	0.176984	0.122091	0.16186	0.20421	0.1509	0.0491065	0.15475
cg14772068	0.612559	0.781776	0.507577	0.644229	0.787263	0.312255	0.0510506	0.571721	0.706791	0.378417	0.75665	0.431598	0.703425	0.613764	0.717277	0.793795	0.0817514	0.595513	0.109432	0.633944	0.0703518	0.108592	0.358158	0.63111	0.70865	0.665217	0.304644	0.711887	0.0543301	0.044827	0.0551876	0.0468613
cg14775114	0.481121	0.705737	0.130053	0.560038	0.622035	0.0229437	0.574086	0.460825	0.596682	0.485424	0.266615	0.48099	0.75918	0.335028	0.0478096	0.52821	0.0951127	0.180169	0.0756972	0.34182	0.0952644	0.23478	0.501847	0.176385	0.374116	0.158835	0.0689166	0.229537	0.203641	0.198451	0.187525	0.213187
cg14780632	0.196731	0.74147	0.555976	0.476246	0.798137	0.711726	0.705097	0.646111	0.698894	0.387584	0.516775	0.627368	0.744033	0.505806	0.253599	0.729142	0.352667	0.312421	0.259042	0.547085	0.341861	0.199086	0.733813	0.145244	0.536122	0.373704	0.576519	0.357731	0.366318	0.298291	0.285232	0.321962
cg14792774	0.756824	0.793453	0.705032	0.810958	0.724147	0.833788	0.739565	0.748392	0.793074	0.553546	0.545038	0.642548	0.815089	0.729517	0.414382	0.887149	0.641241	0.42743	0.446196	0.34629	0.47801	0.402151	0.686335	0.404875	0.634242	0.471762	0.726026	0.601942	0.394339	0.469079	0.479458	0.523967
cg14796755	0.539894	0.32202	0.538816	0.396429	0.493881	0.40636	0.374053	0.529264	0.508074	0.846406	0.718291	0.603627	0.35102	0.578313	0.751567	0.428478	0.70207	0.80836	0.775487	0.728715	0.731737	0.698154	0.696793	0.71	0.512357	0.650702	0.666226	0.681152	0.868652	0.858105	0.742803	0.810091
cg14852134	0.340607	0.71482	0.155765	0.181328	0.801369	0.0247204	0.528712	0.544923	0.7	0.193282	0.147882	0.322412	0.738752	0.602143	0.182568	0.777521	0.119482	0.105566	0.0614445	0.430115	0.294245	0.413913	0.47262	0.380683	0.317379	0.113473	0.103448	0.103671	0.256328	0.15883	0.168578	0.184931
cg14861089	0.241569	0.816221	0.551866	0.585637	0.77803	0.660039	0.688067	0.568038	0.666067	0.390016	0.367071	0.318522	0.814679	0.588341	0.375529	0.685404	0.140287	0.300735	0.174472	0.310586	0.256842	0.145527	0.582728	0.184017	0.477033	0.226872	0.520969	0.364883	0.274378	0.235379	0.239895	0.389001
cg14880499	0.474699	0.673838	0.036691	0.483628	0.435523	0.0193942	0.496544	0.275713	0.481988	0.190654	0.0865456	0.214873	0.644502	0.198649	0.0544694	0.35548	0.101165	0.036376	0.0325391	0.142455	0.093731	0.0452633	0.310288	0.0316404	0.178788	0.1305	0.0326297	0.15437	0.108777	0.0760778	0.0987467	0.136223
cg14897833	0.547652	0.736396	0.218621	0.470372	0.723865	0.077324	0.627817	0.531101	0.661098	0.301536	0.104474	0.240875	0.808717	0.664111	0.0620924	0.583748	0.0723619	0.195435	0.107112	0.402805	0.243451	0.0854583	0.438464	0.106873	0.439549	0.123016	0.0856084	0.0277387	0.206747	0.1065	0.114251	0.169943
cg14905466	0.221039	0.140342	0.25976	0.148585	0.154497	0.146108	0.159181	0.213507	0.137928	0.476934	0.309284	0.366091	0.148625	0.285776	0.46705	0.224846	0.44807	0.508937	0.627513	0.51816	0.432948	0.445085	0.262945	0.458186	0.204381	0.387886	0.357595	0.378456	0.506182	0.49357	0.533199	0.515182
cg14909856	0.144828	0.683851	0.40217	0.651612	0.663479	0.68133	0.612113	0.625029	0.618135	0.207454	0.324874	0.272918	0.673852	0.488942	0.117523	0.673476	0.147118	0.145553	0.141831	0.129429	0.0972522	0.101786	0.328344	0.132152	0.477845	0.12118	0.559396	0.22123	0.102238	0.0867515	0.108114	0.122383
cg14924160	0.47185	0.300952	0.643483	0.58465	0.54438	0.454694	0.427303	0.530887	0.492868	0.706984	0.674519	0.600218	0.246414	0.463815	0.773483	0.525433	0.738399	0.780339	0.767254	0.679956	0.793615	0.782353	0.682376	0.797356	0.6766	0.807771	0.570231	0.765067	0.750597	0.837657	0.71911	0.791314
cg14932016	0.573768	0.647407	0.118083	0.48543	0.625337	0.143395	0.616817	0.252658	0.600498	0.450072	0.210703	0.585211	0.648791	0.67033	0.138436	0.69929	0.171871	0.23902	0.122609	0.333177	0.170927	0.109198	0.547077	0.190255	0.496631	0.241332	0.195884	0.172549	0.205467	0.182096	0.283033	0.261028
cg14944647	0.580351	0.542126	0.0881325	0.499349	0.681635	0.0175424	0.547854	0.413752	0.553655	0.285083	0.291372	0.499067	0.720835	0.466265	0.225331	0.624833	0.155676	0.0378915	0.119119	0.286957	0.107907	0.104117	0.433135	0.0195978	0.381224	0.136787	0.0584156	0.175689	0.149293	0.159695	0.244022	0.196523
cg14950747	0.682847	0.325474	0.832657	0.666171	0.642723	0.61637	0.960993	0.666137	0.635683	0.619758	0.876977	0.747962	0.360542	0.902863	0.834539	0.450845	0.901684	0.951578	0.914214	0.944247	0.940522	0.958504	0.870494	0.834157	0.781443	0.926512	0.732014	0.913402	0.944416	0.933042	0.873673	0.741704
cg14965220	0.729132	0.734969	0.149285	0.091957	0.710871	0.03569	0.468607	0.285665	0.630244	0.232627	0.248604	0.379161	0.662413	0.712056	0.232118	0.528949	0.126572	0.161465	0.0578937	0.239623	0.337075	0.123274	0.402214	0.146183	0.421786	0.291746	0.0846144	0.191629	0.266082	0.175755	0.203822	0.277204
cg14968543	0.756356	0.879216	0.322064	0.540639	0.68431	0.70432	0.646182	0.557177	0.672694	0.29447	0.288108	0.412723	0.872795	0.632359	0.167398	0.776044	0.371007	0.222526	0.216402	0.538899	0.177556	0.437177	0.629213	0.134756	0.494451	0.20732	0.552607	0.205078	0.261531	0.178761	0.193498	0.206448
cg14979301	0.871484	0.821162	0.260124	0.419476	0.776724	0.4048	0.726518	0.719732	0.610015	0.507593	0.360608	0.3349	0.845468	0.330341	0.302776	0.713663	0.2607	0.165133	0.109729	0.148271	0.319468	0.0905066	0.5424	0.232041	0.460546	0.259648	0.406827	0.565916	0.275816	0.375312	0.404116	0.48966
cg15013463	0.419141	0.844105	0.66313	0.620787	0.814492	0.438244	0.761948	0.297847	0.742263	0.280129	0.356154	0.564712	0.836535	0.480785	0.213098	0.728603	0.402983	0.236387	0.194067	0.31796	0.326682	0.117497	0.606596	0.128693	0.65967	0.364094	0.333085	0.489629	0.262219	0.361999	0.381106	0.430516
cg15026150	0.336982	0.517879	0.176918	0.392324	0.641184	0.200793	0.539178	0.509853	0.590498	0.178368	0.0780283	0.38341	0.775416	0.701526	0.118386	0.622892	0.116022	0.146242	0.097868	0.15054	0.148844	0.0816182	0.493531	0.0922686	0.417827	0.19873	0.180418	0.194649	0.123711	0.113277	0.148726	0.186241
cg15026265	0.365443	0.205714	0.451036	0.540064	0.328125	0.377464	0.553198	0.673224	0.391033	0.772315	0.61082	0.508248	0.335506	0.526235	0.766798	0.324857	0.660475	0.635796	0.734285	0.688601	0.723948	0.680382	0.551662	0.785334	0.518518	0.687262	0.550345	0.749294	0.74252	0.739511	0.745047	0.791372
cg15034345	0.63191	0.802737	0.26383	0.67976	0.749494	0.0689391	0.696027	0.217816	0.683324	0.288868	0.52876	0.497774	0.585608	0.541819	0.347068	0.694159	0.17307	0.378515	0.21956	0.565322	0.461216	0.266835	0.587622	0.181184	0.418802	0.323172	0.195129	0.191504	0.336978	0.204097	0.16869	0.296109
cg15042080	0.694439	0.598961	0.103901	0.148164	0.566372	0.0923401	0.581364	0.0670332	0.643564	0.219984	0.352656	0.451763	0.623759	0.510348	0.0719987	0.0836512	0.118672	0.0773166	0.0669266	0.0815271	0.0767692	0.14225	0.483973	0.133456	0.551561	0.123106	0.0758267	0.0960118	0.0751847	0.0571666	0.0587105	0.0892667
cg15046304	0.87104	0.918204	0.820083	0.888259	0.879961	0.914823	0.85731	0.722398	0.878223	0.571284	0.853964	0.806834	0.89932	0.829243	0.548967	0.901937	0.695275	0.567	0.546867	0.673742	0.597442	0.63929	0.780393	0.532894	0.599714	0.664472	0.791418	0.69173	0.53905	0.505757	0.493458	0.483606
cg15048660	0.38218	0.561468	0.147129	0.495251	0.65138	0.056915	0.647366	0.201629	0.601016	0.20471	0.182961	0.259516	0.306192	0.434737	0.0775463	0.550938	0.105479	0.0551045	0.0637764	0.218549	0.0587638	0.0903005	0.360061	0.0789908	0.336279	0.148813	0.0688088	0.114015	0.112927	0.0715699	0.101354	0.122489
cg15050865	0.384136	0.286583	0.501305	0.537298	0.325462	0.269353	0.287193	0.429523	0.366002	0.645444	0.475098	0.631496	0.177228	0.442909	0.679953	0.413465	0.5754	0.704773	0.731191	0.627345	0.634365	0.631975	0.49116	0.713225	0.58418	0.580007	0.404649	0.614067	0.617362	0.738558	0.716344	0.730536
cg15058210	0.134055	0.140757	0.148638	0.0894828	0.160237	0.236399	0.215714	0.196845	0.184597	0.468427	0.303677	0.58079	0.506495	0.263387	0.642126	0.133102	0.382195	0.593587	0.668107	0.460152	0.567598	0.484123	0.328121	0.673345	0.206439	0.404695	0.522509	0.517689	0.537146	0.568579	0.523934	0.501457
cg15067340	0.381475	0.64458	0.216834	0.529836	0.679861	0.113083	0.661848	0.480167	0.676745	0.358835	0.27694	0.326305	0.698269	0.245577	0.188049	0.685265	0.246154	0.168408	0.224179	0.169206	0.160616	0.209263	0.32088	0.111509	0.311387	0.185724	0.212133	0.279262	0.167799	0.214008	0.271501	0.138399
cg15079957	0.776016	0.770238	0.55096	0.732594	0.587976	0.716972	0.6341	0.617393	0.717871	0.47298	0.45319	0.492754	0.782653	0.397473	0.390442	0.744018	0.490589	0.207071	0.440165	0.314273	0.377484	0.32415	0.578716	0.512016	0.436385	0.337569	0.596277	0.400292	0.383647	0.353994	0.445987	0.261068
cg15083233	0.542532	0.550062	0.380137	0.176336	0.770669	0.187181	0.674051	0.18463	0.729984	0.236485	0.200706	0.489748	0.844186	0.636865	0.188016	0.771978	0.159922	0.239464	0.180045	0.131625	0.139522	0.213894	0.70237	0.161247	0.591754	0.414259	0.269371	0.308914	0.151893	0.170025	0.221674	0.264021
cg15100100	0.518654	0.73007	0.233497	0.522342	0.717782	0.120365	0.643836	0.624975	0.660592	0.411647	0.432735	0.389775	0.684087	0.366255	0.235388	0.683363	0.285988	0.32802	0.197917	0.331828	0.216506	0.344884	0.456132	0.260274	0.335694	0.214859	0.221783	0.248148	0.280097	0.255319	0.296561	0.34831
cg15104644	0.525299	0.46809	0.306748	0.354602	0.627443	0.0911338	0.630156	0.466865	0.578743	0.369908	0.423108	0.410611	0.673647	0.436445	0.159873	0.62474	0.184512	0.182762	0.20122	0.423563	0.289842	0.240382	0.428785	0.166565	0.390668	0.148328	0.19119	0.18194	0.261842	0.206723	0.19583	0.21387
cg15113922	0.515142	0.565115	0.358145	0.464347	0.641224	0.117596	0.598075	0.346194	0.571748	0.37825	0.37067	0.406461	0.60815	0.615455	0.177327	0.547251	0.270832	0.14444	0.121066	0.209826	0.234374	0.120256	0.427891	0.141427	0.36647	0.163184	0.215572	0.177658	0.204317	0.217298	0.250083	0.233456
cg15131808	0.585766	0.601074	0.203228	0.346269	0.47478	0.396913	0.194427	0.121506	0.328909	0.227391	0.295765	0.0470293	0.580578	0.286622	0.0659651	0.522837	0.0694445	0.0361842	0.0860461	0.0654406	0.0762446	0.0903048	0.127582	0.027463	0.19084	0.27554	0.264565	0.0772587	0.0718354	0.0345104	0.0688057	0.205722
cg15139588	0.694603	0.68168	0.574146	0.0856523	0.83999	0.0260638	0.72521	0.61827	0.676097	0.328897	0.640927	0.499835	0.775644	0.713224	0.182212	0.747032	0.11802	0.0562862	0.0614875	0.389594	0.246797	0.328626	0.640339	0.152296	0.481421	0.306945	0.105889	0.0474725	0.200877	0.0551175	0.0507966	0.21883
cg15167646	0.498798	0.115034	0.143585	0.0800549	0.587694	0.0773431	0.631645	0.10312	0.582695	0.0841593	0.39639	0.39337	0.692512	0.69506	0.0962349	0.65302	0.0801286	0.0941907	0.0610593	0.152198	0.100155	0.0802518	0.51654	0.0604906	0.440152	0.279105	0.0587559	0.0729464	0.122592	0.0746689	0.0826896	0.103257
cg15170605	0.725511	0.807014	0.225383	0.694578	0.784828	0.190114	0.73971	0.383173	0.725246	0.311281	0.317839	0.454344	0.881177	0.673083	0.203848	0.717961	0.165474	0.284908	0.326399	0.24053	0.287671	0.478968	0.433747	0.245121	0.333515	0.331343	0.174205	0.177594	0.133923	0.154893	0.0898363	0.115371
cg15187223	0.50822	0.335389	0.818464	0.660516	0.647298	0.591797	0.463695	0.639072	0.416428	0.808965	0.887097	0.752294	0.35275	0.856076	0.879074	0.554912	0.929828	0.944218	0.955669	0.967909	0.962802	0.915672	0.869365	0.959643	0.747574	0.966176	0.764765	0.93195	0.954699	0.914281	0.952925	0.947886
cg15190742	0.297756	0.622431	0.112706	0.10646	0.716327	0.122769	0.535198	0.37426	0.527265	0.325698	0.292808	0.348292	0.581748	0.654301	0.139335	0.495902	0.177148	0.117747	0.104737	0.188519	0.0773454	0.166818	0.353569	0.161526	0.396113	0.140615	0.120693	0.230248	0.112048	0.173822	0.241698	0.222773
cg15193953	0.569133	0.525961	0.629515	0.561137	0.528519	0.624191	0.829471	0.537131	0.539135	0.714493	0.633651	0.67548	0.546467	0.622977	0.915973	0.538098	0.893389	0.812184	0.925242	0.94004	0.926584	0.953052	0.621658	0.870828	0.627822	0.810001	0.739458	0.79643	0.887718	0.839896	0.845886	0.909334
cg15212349	0.767738	0.429111	0.0756603	0.391843	0.658825	0.0305085	0.51069	0.106512	0.459636	0.154651	0.373437	0.192054	0.734281	0.256999	0.1051	0.532984	0.106208	0.195876	0.123635	0.19987	0.252442	0.140451	0.423066	0.147427	0.262349	0.0818196	0.0496173	0.077607	0.178014	0.0936067	0.10434	0.111267
cg15237265	0.50604	0.786644	0.0597736	0.452748	0.553306	0.0643311	0.681344	0.203981	0.61707	0.289268	0.439959	0.434298	0.537164	0.350844	0.215157	0.59432	0.183285	0.178874	0.0834079	0.21503	0.199968	0.392661	0.487423	0.0989722	0.428807	0.105965	0.0865633	0.158998	0.19173	0.19392	0.207662	0.200325
cg15244786	0.844937	0.403046	0.551135	0.452826	0.322211	0.562834	0.861428	0.568838	0.400283	0.839162	0.661393	0.723479	0.316012	0.699677	0.880321	0.381044	0.76155	0.832641	0.868497	0.812814	0.81644	0.851124	0.642553	0.885583	0.713131	0.887624	0.724213	0.830251	0.840679	0.803305	0.882235	0.87529
cg15247093	0.588796	0.400964	0.619185	0.538092	0.754249	0.493586	0.836689	0.653535	0.628634	0.812363	0.844415	0.915307	0.459552	0.670673	0.929953	0.475818	0.909423	0.937632	0.953559	0.911106	0.959323	0.953443	0.797989	0.968048	0.778669	0.907235	0.618822	0.892985	0.933882	0.946998	0.915918	0.916732
cg15267010	0.661765	0.596939	0.0264939	0.671989	0.595283	0.0206009	0.0195821	0.0402019	0.654453	0.347716	0.0233797	0.0319928	0.819292	0.0487584	0.0251527	0.710419	0.0617784	0.0535792	0.0385282	0.0236478	0.0271574	0.027138	0.362561	0.0265457	0.539326	0.0404187	0.0352825	0.0453055	0.0444613	0.0409746	0.0900063	0.0494969
cg15282819	0.578489	0.691487	0.326411	0.521924	0.684366	0.624438	0.564417	0.533697	0.62548	0.407348	0.382167	0.360845	0.588995	0.484292	0.282472	0.641401	0.341195	0.301792	0.197613	0.448904	0.313145	0.183316	0.410881	0.214896	0.230688	0.153761	0.448756	0.372722	0.304915	0.258956	0.28038	0.279109
cg15283622	0.428358	0.242326	0.270847	0.226099	0.314987	0.23181	0.250995	0.339679	0.311669	0.568834	0.433957	0.385916	0.233225	0.313707	0.60048	0.200579	0.47396	0.579482	0.627754	0.55542	0.61032	0.535064	0.338365	0.728326	0.40266	0.593013	0.423388	0.466301	0.547977	0.613788	0.60723	0.59918
cg15285250	0.805837	0.877761	0.621049	0.697709	0.862459	0.80959	0.720341	0.574163	0.763443	0.591479	0.626941	0.629948	0.83916	0.834204	0.490547	0.868142	0.451386	0.413268	0.469494	0.66584	0.608212	0.476322	0.694245	0.275076	0.610849	0.466828	0.793296	0.56706	0.415498	0.431655	0.49045	0.52169
cg15292765	0.209542	0.732718	0.487656	0.665266	0.4551	0.703504	0.678155	0.420978	0.489286	0.264216	0.474443	0.403095	0.607429	0.483715	0.182863	0.721687	0.314966	0.319942	0.165222	0.268492	0.261362	0.361207	0.349523	0.187948	0.290678	0.307208	0.421228	0.22859	0.281398	0.242081	0.243442	0.193891
cg15306126	0.423314	0.18854	0.475344	0.230932	0.348911	0.189081	0.24212	0.295764	0.228406	0.597808	0.407454	0.225945	0.188275	0.364335	0.516781	0.25407	0.50733	0.668395	0.688199	0.524559	0.584457	0.411054	0.397788	0.571338	0.432545	0.492721	0.417205	0.611077	0.485024	0.533614	0.576412	0.618811
cg15308062	0.48936	0.581739	0.100282	0.301945	0.517464	0.13641	0.493737	0.0880041	0.531393	0.110885	0.260629	0.228829	0.498374	0.349205	0.10169	0.461263	0.0901848	0.10336	0.113929	0.09795	0.0948772	0.096155	0.32472	0.121376	0.328896	0.119642	0.108661	0.10326	0.0730677	0.0757065	0.0838629	0.0998884
cg15313459	0.511104	0.679865	0.263816	0.557921	0.708535	0.0380581	0.502669	0.281315	0.656305	0.33203	0.184955	0.263844	0.735892	0.646393	0.219499	0.714301	0.119254	0.111481	0.224845	0.303147	0.159887	0.11503	0.62466	0.0384196	0.425383	0.281913	0.19909	0.119498	0.26333	0.177839	0.159566	0.252991
cg15326755	0.396695	0.22714	0.455414	0.548638	0.304049	0.424226	0.350945	0.451965	0.36083	0.717606	0.671929	0.656991	0.249729	0.331536	0.852565	0.324749	0.787753	0.77493	0.819917	0.858607	0.870729	0.807349	0.586626	0.88633	0.563534	0.733022	0.46809	0.741459	0.87487	0.815343	0.843952	0.841999
cg15343669	0.446338	0.25018	0.550485	0.180489	0.43655	0.287117	0.286863	0.445718	0.633509	0.660689	0.52386	0.492207	0.205887	0.509608	0.697075	0.311855	0.660341	0.719662	0.787322	0.637686	0.650056	0.756404	0.56797	0.729821	0.536036	0.606552	0.494083	0.68518	0.659388	0.646855	0.684684	0.727701
cg15346191	0.212058	0.661533	0.551202	0.564559	0.581006	0.647872	0.579559	0.509523	0.546226	0.158128	0.0815901	0.0846325	0.225836	0.414342	0.0811929	0.567704	0.0906743	0.0921778	0.0763284	0.246444	0.152263	0.0714941	0.4054	0.422009	0.182826	0.103129	0.517973	0.0857544	0.104817	0.122768	0.095091	0.123015
cg15369199	0.302419	0.7857	0.0220104	0.590926	0.663227	0.0326509	0.566527	0.330027	0.488382	0.0253714	0.615555	0.168648	0.797912	0.494975	0.55492	0.650826	0.0566401	0.60945	0.0187867	0.565283	0.0521759	0.0195934	0.178313	0.535984	0.53056	0.575588	0.0195531	0.534648	0.0432707	0.0476888	0.0270182	0.0480281
cg15385562	0.382318	0.635422	0.144436	0.256484	0.572562	0.178526	0.539403	0.252758	0.538605	0.026129	0.0260608	0.216919	0.647724	0.263112	0.0454456	0.495238	0.117595	0.0408777	0.0367197	0.0861782	0.0470637	0.0277223	0.356336	0.0331265	0.329593	0.0821537	0.0635793	0.0395052	0.0489446	0.042969	0.0610726	0.0540682
cg15386446	0.53439	0.427702	0.513963	0.549525	0.592738	0.655001	0.570962	0.433078	0.487097	0.781053	0.705833	0.754452	0.381442	0.648176	0.739763	0.533036	0.765412	0.808173	0.822632	0.776445	0.759814	0.819922	0.743395	0.833916	0.733931	0.754582	0.731937	0.814377	0.754703	0.787982	0.81199	0.80541
cg15387132	0.111163	0.817838	0.254061	0.364341	0.530787	0.674149	0.0529835	0.0627985	0.0813799	0.0888182	0.119525	0.497311	0.872247	0.105075	0.0919618	0.510002	0.065437	0.0981387	0.104243	0.0990762	0.11096	0.111051	0.167875	0.114297	0.107973	0.0846818	0.47624	0.0901222	0.0312852	0.0909091	0.104979	0.0747301
cg15394142	0.423933	0.52692	0.45431	0.376083	0.539976	0.365457	0.561764	0.376435	0.565833	0.367174	0.159075	0.242234	0.795261	0.70839	0.123722	0.608453	0.157585	0.253512	0.121314	0.109981	0.151692	0.371419	0.367677	0.1287	0.43305	0.189353	0.371745	0.138945	0.131565	0.0936773	0.114138	0.17015
cg15400238	0.655527	0.57835	0.145039	0.327859	0.68456	0.113222	0.128353	0.435657	0.642255	0.313831	0.306438	0.347794	0.641711	0.613108	0.311931	0.707405	0.181586	0.13228	0.172007	0.297887	0.164375	0.136385	0.470741	0.11964	0.454895	0.162873	0.237006	0.157857	0.136789	0.200168	0.145755	0.206382
cg15407528	0.462751	0.365817	0.0712086	0.467754	0.666338	0.0416523	0.701537	0.139373	0.654435	0.290752	0.151594	0.301926	0.634782	0.3859	0.112888	0.691572	0.179938	0.0659759	0.0917111	0.129368	0.20301	0.0858361	0.386516	0.121716	0.571796	0.0881133	0.158689	0.197688	0.173211	0.154192	0.166382	0.142776
cg15415452	0.623832	0.871755	0.491235	0.735499	0.750343	0.616463	0.542741	0.580569	0.668106	0.380014	0.513964	0.561602	0.796469	0.631867	0.348556	0.717034	0.413928	0.288594	0.136277	0.497435	0.450976	0.355127	0.59278	0.397239	0.408365	0.438172	0.54519	0.408911	0.389769	0.319306	0.261025	0.350577
cg15424739	0.512427	0.272488	0.0424746	0.0422511	0.614514	0.0269659	0.524902	0.0648517	0.629111	0.189224	0.302682	0.124484	0.74375	0.69477	0.0628163	0.692903	0.140619	0.152355	0.0519418	0.194992	0.0659591	0.132479	0.382671	0.0469461	0.385643	0.0546706	0.0435924	0.0735802	0.132616	0.0752943	0.0982361	0.116542
cg15425347	0.474693	0.448517	0.100407	0.435007	0.571891	0.0355306	0.542851	0.452945	0.542781	0.333933	0.403636	0.330854	0.621455	0.406805	0.077926	0.474609	0.047544	0.0224196	0.0240529	0.0157112	0.0513467	0.014741	0.398526	0.0118118	0.300708	0.060194	0.090373	0.126691	0.169298	0.206239	0.264517	0.218388
cg15428578	0.643369	0.727939	0.0452004	0.377535	0.712487	0.0329234	0.543204	0.118221	0.59717	0.22863	0.309521	0.277388	0.788445	0.0759373	0.143182	0.565416	0.0764228	0.104122	0.0436326	0.220713	0.232426	0.055897	0.374374	0.104278	0.427499	0.267806	0.0978378	0.118526	0.177197	0.158025	0.103114	0.188386
cg15444735	0.591467	0.218197	0.48613	0.605449	0.386364	0.416667	0.441734	0.490875	0.50519	0.760843	0.659598	0.638423	0.243024	0.535339	0.729006	0.545276	0.77636	0.710466	0.810021	0.66641	0.677157	0.73805	0.551532	0.79516	0.678176	0.647768	0.621779	0.745998	0.763203	0.758855	0.761658	0.797439
cg15446945	0.700931	0.388086	0.614052	0.551291	0.44681	0.454058	0.913712	0.528154	0.525542	0.785355	0.828973	0.602171	0.438133	0.60668	0.872434	0.468821	0.908359	0.947792	0.862063	0.925043	0.930588	0.867182	0.695984	0.912918	0.514634	0.715238	0.575098	0.880296	0.875801	0.89475	0.836868	0.829824
cg15462970	0.590511	0.174413	0.492884	0.533365	0.418299	0.410916	0.419527	0.467104	0.451411	0.631834	0.673296	0.643733	0.154687	0.605965	0.742848	0.37251	0.749922	0.740325	0.813658	0.686169	0.735406	0.781652	0.49449	0.761249	0.587089	0.741775	0.546972	0.611648	0.735733	0.747195	0.768268	0.74167
cg15487867	0.513274	0.693856	0.48593	0.537009	0.633555	0.625033	0.578059	0.583565	0.622605	0.295408	0.541336	0.39857	0.741123	0.581278	0.143065	0.62841	0.0975595	0.470114	0.18794	0.478164	0.38166	0.234802	0.538492	0.155679	0.433994	0.278193	0.55581	0.113444	0.304163	0.203312	0.176254	0.174591
cg15490840	0.715674	0.434893	0.209555	0.256831	0.455414	0.114424	0.538038	0.156496	0.6845	0.176963	0.223521	0.244571	0.639746	0.433877	0.142736	0.67395	0.130219	0.221918	0.16253	0.254916	0.14177	0.230871	0.34446	0.129425	0.279508	0.111397	0.105882	0.177956	0.113684	0.130936	0.122802	0.141447
cg15496474	0.335242	0.419079	0.46435	0.366822	0.477805	0.444538	0.438116	0.529867	0.545514	0.274487	0.211763	0.258473	0.680682	0.424578	0.189308	0.592355	0.160454	0.218701	0.134639	0.124584	0.171301	0.213546	0.137926	0.208626	0.374901	0.266903	0.293962	0.114623	0.0820438	0.118812	0.188985	0.185416
cg15504992	0.576867	0.755341	0.0364042	0.416973	0.654287	0.0159888	0.590264	0.273778	0.604173	0.311645	0.152152	0.533899	0.752345	0.21628	0.0615093	0.623825	0.0815979	0.0484976	0.102768	0.167681	0.0687751	0.0743947	0.53563	0.0182077	0.437874	0.0559942	0.0287136	0.0775643	0.152966	0.118641	0.111698	0.175207
cg15519237	0.179461	0.291073	0.48431	0.409175	0.407037	0.544368	0.299213	0.61619	0.493084	0.768824	0.609652	0.513269	0.201386	0.540053	0.714689	0.311156	0.644624	0.583687	0.674856	0.716538	0.627011	0.698947	0.544822	0.793277	0.469436	0.691093	0.50832	0.649112	0.828846	0.727637	0.710705	0.785258
cg15531403	0.729375	0.857239	0.25434	0.588014	0.854641	0.229352	0.716272	0.533962	0.693511	0.380952	0.454108	0.602556	0.866158	0.687576	0.328825	0.777756	0.341337	0.254507	0.184031	0.529928	0.455548	0.482574	0.665122	0.304507	0.651181	0.296181	0.273274	0.372777	0.319149	0.136925	0.156473	0.235638
cg15547669	0.628499	0.850454	0.0947134	0.758595	0.749056	0.0906536	0.667563	0.465607	0.683651	0.347378	0.577297	0.550302	0.60649	0.332633	0.0996816	0.760798	0.261737	0.175861	0.109151	0.320982	0.0735175	0.311696	0.453379	0.107165	0.577628	0.138576	0.267136	0.180237	0.189867	0.198644	0.168892	0.243773
cg15552206	0.498496	0.396977	0.844083	0.596843	0.841249	0.454966	0.58471	0.630292	0.502592	0.784697	0.868607	0.774231	0.293768	0.473614	0.933752	0.608483	0.867281	0.922097	0.908953	0.945808	0.907569	0.924345	0.926105	0.755285	0.909395	0.957338	0.770039	0.855832	0.798845	0.879948	0.874931	0.88397
cg15556502	0.653757	0.573037	0.0891581	0.535406	0.703384	0.0151307	0.584969	0.503344	0.586452	0.327219	0.34512	0.50295	0.760951	0.486393	0.2803	0.648318	0.253298	0.0726896	0.16232	0.319268	0.229118	0.110116	0.483583	0.0299616	0.412462	0.19123	0.0605083	0.47391	0.166138	0.204273	0.268241	0.251698
cg15564098	0.569508	0.668085	0.284491	0.5752	0.565925	0.535709	0.583634	0.421325	0.597199	0.356028	0.281479	0.35692	0.621329	0.455759	0.27988	0.547625	0.231477	0.239119	0.156103	0.258041	0.241769	0.188702	0.302077	0.178505	0.265985	0.194688	0.373102	0.26381	0.263546	0.259514	0.206266	0.354664
cg15574705	0.313172	0.42583	0.247772	0.205945	0.510069	0.507701	0.517166	0.45257	0.553993	0.307527	0.122054	0.248555	0.642112	0.479396	0.126697	0.534331	0.0717597	0.0586621	0.131959	0.166777	0.148309	0.174107	0.296035	0.0772973	0.300511	0.0501514	0.345418	0.110764	0.194222	0.170174	0.160749	0.236366
cg15623111	0.714702	0.525659	0.594779	0.481949	0.786504	0.540867	0.908666	0.52732	0.85124	0.851024	0.934785	0.959414	0.479387	0.954287	0.968419	0.668273	0.961427	0.933948	0.933176	0.956765	0.961842	0.936729	0.953611	0.970116	0.932854	0.957885	0.719683	0.953373	0.948026	0.956948	0.955775	0.956287
cg15649801	0.450661	0.850767	0.10061	0.232279	0.542101	0.0940181	0.641976	0.413525	0.578023	0.395777	0.235743	0.312803	0.531891	0.460069	0.133008	0.398544	0.14638	0.13635	0.107048	0.119462	0.139149	0.210254	0.361625	0.121754	0.231709	0.116874	0.174739	0.239716	0.173676	0.142821	0.166824	0.14556
cg15654121	0.658629	0.783304	0.149834	0.539672	0.731232	0.0492825	0.673215	0.61846	0.723243	0.170002	0.585288	0.541214	0.834305	0.395179	0.190094	0.733078	0.144238	0.264953	0.136617	0.514632	0.28371	0.422562	0.660675	0.219879	0.56475	0.341393	0.130609	0.180053	0.318229	0.245085	0.162215	0.315731
cg15681655	0.656496	0.440486	0.606774	0.593656	0.44867	0.467136	0.338933	0.335931	0.403429	0.679981	0.75754	0.761266	0.478228	0.716216	0.750185	0.507887	0.800877	0.844369	0.862658	0.836412	0.777019	0.875439	0.727043	0.857751	0.542769	0.702431	0.602443	0.682643	0.794956	0.781154	0.770935	0.741335
cg15698066	0.751066	0.747943	0.299928	0.431055	0.633697	0.126642	0.284622	0.520092	0.622677	0.124863	0.303154	0.135747	0.692335	0.418026	0.129407	0.464132	0.341728	0.17976	0.243499	0.402552	0.172871	0.191336	0.334363	0.160849	0.298753	0.142711	0.109082	0.100151	0.212084	0.111179	0.118482	0.104401
cg15699267	0.531752	0.713062	0.379549	0.575395	0.593809	0.457052	0.535882	0.526551	0.533885	0.340078	0.384709	0.332834	0.708445	0.359677	0.269166	0.550287	0.0769418	0.133354	0.0497871	0.377638	0.146788	0.270209	0.394261	0.031907	0.34191	0.270281	0.395425	0.220495	0.189732	0.115132	0.0942489	0.164603
cg15717808	0.376785	0.579534	0.118798	0.259296	0.519843	0.094881	0.454738	0.334458	0.496145	0.172587	0.0577525	0.310625	0.646103	0.355987	0.0311477	0.411967	0.0526787	0.0874284	0.0565396	0.0513169	0.0419129	0.0824821	0.251336	0.0366635	0.260327	0.115343	0.0590444	0.0519643	0.0554731	0.0554051	0.0694596	0.0928962
cg15737840	0.587464	0.0576117	0.0651885	0.0600299	0.386234	0.0686363	0.0949221	0.0621092	0.560607	0.0623952	0.522038	0.420216	0.640516	0.429928	0.063782	0.568417	0.0834799	0.0644361	0.0764558	0.0674311	0.0538441	0.0667304	0.0519805	0.0681327	0.43774	0.0586163	0.0816772	0.0836413	0.0684226	0.0576356	0.0566184	0.0648058
cg15747436	0.498567	0.178802	0.35133	0.592445	0.244428	0.527994	0.244334	0.516849	0.299955	0.600051	0.526034	0.50616	0.376963	0.383269	0.724702	0.244476	0.620614	0.763201	0.688351	0.57878	0.750254	0.532698	0.651264	0.693079	0.801142	0.734397	0.625917	0.52202	0.583108	0.590755	0.809034	0.670963
cg15760257	0.621683	0.144171	0.0190221	0.52122	0.630374	0.0231311	0.567549	0.229371	0.593677	0.353872	0.217454	0.358799	0.673365	0.451957	0.0681244	0.620077	0.0285597	0.0216965	0.0379333	0.0217743	0.0173511	0.0249502	0.491381	0.0243549	0.514437	0.0750555	0.0211342	0.0666341	0.0543815	0.0272507	0.0678287	0.0577935
cg15768103	0.439732	0.627816	0.340139	0.580035	0.557396	0.616896	0.540286	0.4019	0.5938	0.334811	0.372387	0.457457	0.432518	0.612098	0.249498	0.537652	0.224341	0.199804	0.173674	0.117634	0.199878	0.116604	0.372748	0.1334	0.534613	0.249637	0.465466	0.386978	0.231568	0.298365	0.327301	0.317728
cg15775138	0.503658	0.576937	0.0939182	0.133151	0.564165	0.0356942	0.567078	0.448316	0.547924	0.173907	0.311799	0.139357	0.634901	0.426843	0.0342169	0.491286	0.120507	0.0789555	0.0278341	0.0425497	0.0269071	0.01913	0.432208	0.0333866	0.387258	0.281999	0.0626239	0.259551	0.132342	0.096177	0.144932	0.166003
cg15779837	0.466713	0.700287	0.125096	0.229237	0.413381	0.384221	0.626576	0.592916	0.569258	0.308335	0.461975	0.260751	0.677009	0.274142	0.0593689	0.463743	0.149815	0.0979811	0.0416935	0.327009	0.368918	0.10699	0.319105	0.0647767	0.0980878	0.11996	0.230419	0.121013	0.160566	0.106908	0.108688	0.105858
cg15790037	0.594901	0.515308	0.140307	0.376088	0.577862	0.541976	0.562642	0.479166	0.592355	0.196023	0.319213	0.187269	0.361029	0.419088	0.0639279	0.459495	0.0818275	0.0658121	0.0635092	0.0594114	0.0757076	0.172328	0.253453	0.0553909	0.19778	0.242059	0.284672	0.311567	0.155676	0.185098	0.212149	0.181714
cg15802898	0.677048	0.848532	0.122524	0.639305	0.640335	0.106073	0.553639	0.221469	0.643793	0.180564	0.178404	0.403399	0.811394	0.352842	0.141631	0.774316	0.214668	0.149761	0.0955763	0.271628	0.178601	0.240278	0.625085	0.153148	0.523485	0.256647	0.213485	0.188974	0.224953	0.148051	0.184532	0.189187
cg15804426	0.98058	0.366702	0.673321	0.573157	0.555409	0.473343	0.964266	0.474541	0.90405	0.826466	0.955504	0.805123	0.618644	0.972663	0.950814	0.658429	0.972932	0.963628	0.9067	0.95276	0.964777	0.955023	0.970412	0.966722	0.967392	0.961028	0.637352	0.95522	0.936144	0.962589	0.962764	0.978245
cg15818008	0.362441	0.274847	0.472669	0.276585	0.637385	0.477323	0.785598	0.463768	0.476711	0.745412	0.692375	0.596857	0.292524	0.757556	0.729188	0.592124	0.73373	0.793051	0.753151	0.75018	0.730532	0.77458	0.637145	0.73388	0.666786	0.740221	0.68824	0.780087	0.815532	0.759977	0.799091	0.819672
cg15836660	0.427624	0.641711	0.442657	0.650849	0.630561	0.602372	0.465076	0.37118	0.558981	0.281099	0.459525	0.474006	0.738012	0.627956	0.294592	0.63965	0.177797	0.260475	0.311982	0.402695	0.367618	0.347282	0.470591	0.295494	0.406764	0.28656	0.535554	0.231936	0.268818	0.182244	0.202124	0.304269
cg15854602	0.222222	0.132123	0.23987	0.126321	0.14881	0.114409	0.110307	0.149249	0.12859	0.514337	0.119132	0.37111	0.186083	0.262025	0.463203	0.207065	0.331614	0.519282	0.638984	0.347635	0.47323	0.511935	0.232288	0.561198	0.355672	0.385734	0.266338	0.419496	0.444569	0.412792	0.530099	0.471732
cg15863552	0.336756	0.326638	0.449654	0.525701	0.412525	0.427713	0.852595	0.762801	0.502921	0.76964	0.68521	0.506012	0.90913	0.379346	0.81272	0.404575	0.829103	0.913839	0.877445	0.779895	0.854732	0.752001	0.613165	0.896452	0.507612	0.710518	0.55778	0.869431	0.786156	0.832275	0.817281	0.787563
cg15895121	0.658508	0.756908	0.544613	0.786015	0.759089	0.824327	0.67574	0.709551	0.679205	0.493355	0.488803	0.607452	0.743136	0.569089	0.42283	0.777313	0.473057	0.404074	0.422717	0.378571	0.37058	0.567116	0.548124	0.461906	0.472015	0.482021	0.582368	0.438889	0.388972	0.406927	0.393267	0.358766
[truncated: 856 more rows]
