# Supplementary material for: Analysis of the clinical significance of DNA methylation in gastric cancer based on a genome-wide high-resolution array
Source: Clin Epigenetics. 2019 Nov 1;11:154. doi: 10.1186/s13148-019-0747-5 (PMC6824057; doi:10.1186/s13148-019-0747-5)
Supplement: Supplementary file 2 — Additional file 2: The data of the hypermethylated and hypomethylated genes that were differentially expressed between the normal and tumor tissues in the discovery set of 16 GC patients. [file 13148_2019_747_MOESM2_ESM.xlsx]

## Sheet: TvsNTableControl
Tag	Comment	TargetID	N.AVG_Beta	T.AVG_Beta	T.DiffScore	T.Delta Beta	CHR	MAPINFO	STRAND	UCSC_REFGENE_NAME	UCSC_REFGENE_ACCESSION	UCSC_REFGENE_GROUP	UCSC_CPG_ISLANDS_NAME	RELATION_TO_UCSC_CPG_ISLAND
Hyper	high priority	cg17200589	0.170679	0.568101	374.344	0.397422	5	157002537	F	ADAM19	NM_033274	Body	chr5:157002174-157003182	Island
Hyper	high priority	cg26490272	0.137024	0.525214	374.344	0.38819	8	72756153	F	MSC;MSC-AS1;MSC-AS1	NM_005098;NR_033651;NR_033652	1stExon;TSS200;Body	chr8:72755783-72756667	Island
Hyper	high priority	cg11017065	0.133043	0.500753	374.344	0.36771	11	128564874	F	FLI1;FLI1	NM_002017;NM_001167681	Body;5'UTR	chr11:128562671-128565011	Island
Hyper		cg24687051	0.248606	0.61309	374.344	0.364484	6	73332073	R	KCNQ5;KCNQ5;KCNQ5;KCNQ5;KCNQ5	NM_001160133;NM_019842;NM_001160132;NM_001160130;NM_001160134	1stExon;1stExon;1stExon;1stExon;1stExon	chr6:73330942-73333109	Island
Hyper		cg12701184	0.184013	0.544739	374.344	0.360726	12	95942212	F	USP44;USP44;USP44	NM_001278393;NM_001042403;NM_032147	TSS200;5'UTR;5'UTR	chr12:95941906-95942979	Island
Hyper		cg07017374	0.210082	0.56714	374.344	0.357058	13	28674451	R	FLT3	NM_004119	Body	chr13:28674227-28675170	Island
Hyper		cg27313572	0.168323	0.524485	374.344	0.356161	10	17271294	F	VIM	NM_003380	5'UTR	chr10:17270430-17272617	Island
Hyper		cg19406736	0.279285	0.630828	374.344	0.351542	19	37096010	F	ZNF529;ZNF529;ZNF529;ZNF382	NR_027239;NM_001145650;NM_001145649;NM_032825	Body;5'UTR;5'UTR;TSS1500	chr19:37095680-37096589	Island
Hyper		cg11666087	0.113735	0.462095	374.344	0.34836	1	49242513	R	BEND5;AGBL4;BEND5	NM_024603;NM_032785;NM_024603	1stExon;Body;5'UTR	chr1:49242371-49242810	Island
Hyper		cg16664667	0.227977	0.575651	374.344	0.347674	10	7450813	F	SFMBT2;SFMBT2	NM_001018039;NM_001029880	5'UTR;5'UTR	chr10:7449376-7455339	Island
Hyper		cg09734791	0.131863	0.478622	374.344	0.346759	8	72756155	F	MSC	NM_005098	1stExon	chr8:72755783-72756667	Island
Hyper		cg18683604	0.199749	0.546212	374.344	0.346463	14	51561293	R	TRIM9;TRIM9	NM_015163;NM_052978	1stExon;1stExon	chr14:51560116-51562487	Island
Hyper		cg09493063	0.192174	0.53845	374.344	0.346276	7	142494985	R				chr7:142494563-142495248	Island
Hyper		cg03918605	0.141364	0.482032	374.344	0.340668	12	95942081	F	USP44;USP44;USP44	NM_001278393;NM_001042403;NM_032147	TSS200;5'UTR;5'UTR	chr12:95941906-95942979	Island
Hyper		cg21583226	0.103158	0.441129	374.344	0.337971	2	31360693	F	GALNT14	NM_024572	Body	chr2:31360321-31361821	Island
Hyper		cg14091954	0.105785	0.443426	374.344	0.337641	13	28674885	R	FLT3	NM_004119	TSS200	chr13:28674227-28675170	Island
Hyper		cg20230721	0.179959	0.516868	374.344	0.336909	7	93519855	R	TFPI2	NM_006528	Body	chr7:93519366-93520184	Island
Hyper		cg15139588	0.2163	0.550593	374.344	0.334293	19	37997867	R	ZNF793;ZNF793	NM_001013659;NM_001013659	5'UTR;1stExon	chr19:37997790-37998125	Island
Hyper		cg18323912	0.264073	0.597145	374.344	0.333072	5	42994709	R				chr5:42994626-42994936	Island
Hyper		cg03401096	0.154917	0.487614	374.344	0.332697	11	123301171	R				chr11:123301049-123302149	Island
Hyper		cg22623967	0.112788	0.444774	374.344	0.331986	3	16554910	F	RFTN1	NM_015150	5'UTR	chr3:16554327-16555413	Island
Hyper		cg12861945	0.129794	0.461325	374.344	0.331532	4	165878085	R	C4orf39;TRIM61	NM_153027;NM_001012414	TSS200;Body	chr4:165878036-165878446	Island
Hyper		cg23494140	0.168094	0.497705	374.344	0.329611	13	78493671	F	EDNRB;EDNRB;EDNRB	NM_003991;NM_000115;NM_001122659	TSS1500;5'UTR;TSS1500	chr13:78492425-78493382	S_Shore
Hyper		cg05598562	0.11336	0.441923	374.344	0.328563	13	28674876	R	FLT3	NM_004119	TSS200	chr13:28674227-28675170	Island
Hyper		cg21785034	0.248507	0.57636	374.344	0.327854	7	142494439	R				chr7:142494563-142495248	N_Shore
Hyper		cg05089090	0.189399	0.516989	374.344	0.327589	13	37005570	F	CCNA1;CCNA1;CCNA1;CCNA1	NM_001111047;NM_003914;NM_001111045;NM_001111046	TSS1500;TSS1500;TSS1500;TSS1500	chr13:37005581-37006453	N_Shore
Hyper		cg07808555	0.134728	0.462039	374.344	0.32731	1	111217712	F	KCNA3	NM_002232	TSS200	chr1:111216244-111217937	Island
Hyper		cg12035092	0.197432	0.523471	374.344	0.326039	2	149633226	R	KIF5C	NM_004522	1stExon	chr2:149632682-149633882	Island
Hyper		cg25652029	0.119933	0.444762	374.344	0.324829	2	182321786	R	ITGA4;ITGA4	NM_000885;NM_000885	5'UTR;1stExon	chr2:182321761-182323029	Island
Hyper		cg26105156	0.172705	0.496277	374.344	0.323573	4	81951953	F	BMP3	NM_001201	TSS200	chr4:81951941-81952808	Island
Hyper		cg00256076	0.137795	0.461302	374.344	0.323507	12	95942086	F	USP44;USP44;USP44	NM_001278393;NM_001042403;NM_032147	TSS200;5'UTR;5'UTR	chr12:95941906-95942979	Island
Hyper		cg23118464	0.0789979	0.400564	374.344	0.321566	2	100721844	R	AFF3;AFF3	NM_001025108;NM_002285	5'UTR;5'UTR	chr2:100720385-100720741	S_Shore
Hyper		cg10471437	0.172813	0.494332	374.344	0.321519	16	28074462	R	GSG1L	NM_001109763	1stExon	chr16:28073817-28075296	Island
Hyper		cg21521683	0.158518	0.47883	374.344	0.320311	12	22487682	F	ST8SIA1	NM_003034	TSS200	chr12:22486835-22488666	Island
Hyper		cg24236409	0.210571	0.530309	374.344	0.319738	13	78493282	F	EDNRB;EDNRB;EDNRB	NM_003991;NM_000115;NM_001122659	TSS1500;5'UTR;TSS1500	chr13:78492425-78493382	Island
Hyper		cg02472348	0.0962626	0.415958	374.344	0.319695	12	22487781	F	ST8SIA1	NM_003034	TSS200	chr12:22486835-22488666	Island
Hyper		cg00159100	0.222282	0.540407	374.344	0.318124	7	37487633	F	ELMO1	NM_014800	5'UTR	chr7:37487354-37488672	Island
Hyper		cg22799321	0.240984	0.558634	374.344	0.317649	7	93519621	R	TFPI2	NM_006528	Body	chr7:93519366-93520184	Island
Hyper		cg16601494	0.271822	0.589205	374.344	0.317383	1	1475737	R	C1orf70;C1orf70	NM_001114748;NM_001114748	5'UTR;1stExon	chr1:1476093-1476669	N_Shore
Hyper		cg25366582	0.198791	0.515364	374.344	0.316573	13	25621027	F				chr13:25620937-25621554	Island
Hyper		cg21899596	0.370844	0.686961	374.344	0.316118	4	57522493	R	HOPX;HOPX;HOPX;HOPX;HOPX;HOPX	NM_001145459;NM_139212;NM_001145459;NM_032495;NM_001145460;NM_139211	1stExon;5'UTR;5'UTR;Body;Body;5'UTR	chr4:57521621-57522703	Island
Hyper		cg23478302	0.266679	0.579663	374.344	0.312984	2	182321783	R	ITGA4;ITGA4	NM_000885;NM_000885	5'UTR;1stExon	chr2:182321761-182323029	Island
Hyper		cg06862374	0.113086	0.425779	374.344	0.312693	2	219736549	R	WNT6	NM_006522	Body	chr2:219736132-219736592	Island
Hyper		cg02711801	0.201745	0.513955	374.344	0.312211	19	37997798	R	ZNF793	NM_001013659	TSS200	chr19:37997790-37998125	Island
Hyper		cg14218961	0.22101	0.532999	374.344	0.311989	7	37488978	F	ELMO1;ELMO1	NM_014800;NM_001206480	TSS1500;TSS200	chr7:37487354-37488672	S_Shore
Hyper		cg13895235	0.276795	0.588428	374.344	0.311633	7	752292	F	PRKAR1B;PRKAR1B;PRKAR1B;PRKAR1B;PRKAR1B;PRKAR1B	NM_001164760;NM_001164761;NM_002735;NM_001164762;NM_001164759;NM_001164758	5'UTR;5'UTR;TSS200;5'UTR;5'UTR;5'UTR	chr7:750788-751237	S_Shore
Hyper		cg08676975	0.258526	0.569466	374.344	0.31094	13	37005582	F	CCNA1;CCNA1;CCNA1;CCNA1	NM_001111047;NM_003914;NM_001111045;NM_001111046	TSS1500;TSS1500;TSS1500;TSS1500	chr13:37005581-37006453	Island
Hyper		cg25947619	0.122301	0.433001	374.344	0.3107	15	86233220	F	AKAP13;AKAP13;AKAP13	NM_144767;NM_007200;NM_006738	Body;Body;Body
Hyper		cg11739758	0.190109	0.500202	374.344	0.310093	17	46670663	R	LOC404266;LOC404266;LOC404266;HOXB5;LOC404266	NR_033203;NR_033204;NR_033201;NM_002147;NR_033202	Body;Body;Body;1stExon;Body	chr17:46670522-46671458	Island
Hyper		cg08430489	0.128489	0.437854	374.344	0.309365	7	142494953	R				chr7:142494563-142495248	Island
Hyper		cg19509715	0.102158	0.411303	374.344	0.309146	3	44037128	R				chr3:44036407-44041104	Island
Hyper		cg18856388	0.254696	0.563136	374.344	0.308441	5	1875886	F				chr5:1874907-1879032	Island
Hyper		cg03279535	0.134023	0.442387	374.344	0.308364	2	31360817	F	GALNT14	NM_024572	Body	chr2:31360321-31361821	Island
Hyper		cg10016380	0.300249	0.608217	374.344	0.307969	13	78493313	F	EDNRB;EDNRB;EDNRB	NM_003991;NM_000115;NM_001122659	TSS1500;5'UTR;TSS1500	chr13:78492425-78493382	Island
Hyper		cg14732998	0.279558	0.587172	374.344	0.307614	19	37997831	R	ZNF793	NM_001013659	TSS200	chr19:37997790-37998125	Island
Hyper		cg03384579	0.163898	0.47142	374.344	0.307523	2	70995440	F	ADD2;ADD2;ADD2;ADD2;ADD2	NM_017484;NM_017483;NM_017482;NM_017488;NM_001617	TSS200;TSS200;TSS200;TSS200;TSS200	chr2:70994447-70995385	S_Shore
Hyper		cg00124695	0.182107	0.48951	374.344	0.307403	16	51185039	R	SALL1;SALL1	NM_001127892;NM_002968	TSS1500;Body	chr16:51183699-51188763	Island
Hyper		cg26224671	0.142209	0.449429	374.344	0.30722	13	43148935	R	TNFSF11;TNFSF11	NM_003701;NM_033012	Body;5'UTR	chr13:43148277-43149282	Island
Hyper		cg09998133	0.099446	0.406549	374.344	0.307103	7	142494595	R				chr7:142494563-142495248	Island
Hyper		cg19784477	0.251874	0.558238	374.344	0.306364	7	93519401	R	TFPI2	NM_006528	Body	chr7:93519366-93520184	Island
Hyper		cg03535663	0.137654	0.443412	374.344	0.305758	15	48937856	F	FBN1;FBN1	NM_000138;NM_000138	5'UTR;1stExon	chr15:48936810-48938577	Island
Hyper		cg23207710	0.161545	0.467087	374.344	0.305542	3	192126960	R	FGF12;FGF12	NM_021032;NM_004113	TSS200;Body	chr3:192125821-192127994	Island
Hyper		cg13807970	0.0806947	0.385898	374.344	0.305203	2	145274441	F	ZEB2;ZEB2;ZEB2	NR_033258;NM_014795;NM_001171653	Body;Body;Body	chr2:145273456-145275378	Island
Hyper		cg09853371	0.154637	0.459832	374.344	0.305196	4	57522145	R	HOPX;HOPX;HOPX;HOPX;HOPX	NM_139212;NM_139211;NM_032495;NM_001145460;NM_001145459	Body;Body;Body;Body;Body	chr4:57521621-57522703	Island
Hyper		cg05447008	0.0921366	0.397182	374.344	0.305045	6	73331114	R	KCNQ5;KCNQ5;KCNQ5;KCNQ5;KCNQ5	NM_001160133;NM_019842;NM_001160134;NM_001160130;NM_001160132	TSS1500;TSS1500;TSS1500;TSS1500;TSS1500	chr6:73330942-73333109	Island
Hyper		cg06481168	0.14396	0.448712	374.344	0.304752	4	165878055	R	C4orf39;TRIM61	NM_153027;NM_001012414	TSS200;Body	chr4:165878036-165878446	Island
Hyper		cg11595545	0.250852	0.555363	374.344	0.304511	1	111217497	F	KCNA3;KCNA3	NM_002232;NM_002232	1stExon;5'UTR	chr1:111216244-111217937	Island
Hyper		cg15170605	0.248344	0.552193	374.344	0.303849	2	70995459	F	ADD2;ADD2;ADD2;ADD2;ADD2	NM_017484;NM_017483;NM_017482;NM_017488;NM_001617	TSS200;TSS200;TSS200;TSS200;TSS200	chr2:70994447-70995385	S_Shore
Hyper		cg06072021	0.131049	0.434666	374.344	0.303617	11	128564106	R	FLI1;FLI1;FLI1	NM_002017;NM_002017;NM_001167681	1stExon;5'UTR;5'UTR	chr11:128562671-128565011	Island
Hyper		cg12602112	0.378792	0.682196	374.344	0.303403	13	78493294	F	EDNRB;EDNRB;EDNRB	NM_003991;NM_000115;NM_001122659	TSS1500;5'UTR;TSS1500	chr13:78492425-78493382	Island
Hyper		cg13702005	0.185307	0.487855	374.344	0.302548	12	103889789	F	C12orf42;C12orf42	NM_001099336;NM_198521	TSS200;TSS200	chr12:103889148-103889843	Island
Hyper		cg26983469	0.126177	0.428704	374.344	0.302527	10	17271051	F	VIM	NM_003380	5'UTR	chr10:17270430-17272617	Island
Hyper		cg11202584	0.223461	0.52548	374.344	0.302019	3	142839835	F	CHST2	NM_004267	Body	chr3:142837885-142840838	Island
Hyper		cg10576238	0.21459	0.516329	374.344	0.301739	7	142494399	R				chr7:142494563-142495248	N_Shore
Hyper		cg24724633	0.160303	0.46204	374.344	0.301737	19	36909413	F	ZFP82;ZFP82	NM_133466;NM_133466	5'UTR;1stExon	chr19:36909281-36909854	Island
Hyper		cg14909856	0.188913	0.490099	374.344	0.301186	9	117150236	F	AKNA	NM_030767	5'UTR
Hyper		cg07548607	0.234521	0.535322	374.344	0.300801	2	187713964	R	ZSWIM2	NM_182521	TSS200	chr2:187713846-187714069	Island
Hyper		cg00733780	0.208531	0.509222	374.344	0.300691	10	26505127	F	GAD2;GAD2	NM_000818;NM_001134366	TSS200;TSS200	chr10:26504383-26507434	Island
Hyper		cg26917673	0.195198	0.495501	374.344	0.300303	4	81952024	F	BMP3	NM_001201	TSS200	chr4:81951941-81952808	Island
Hyper		cg08190044	0.227612	0.527501	374.344	0.299888	1	154298335	R	ATP8B2	NM_001005855	5'UTR	chr1:154298205-154298544	Island
Hyper		cg07393736	0.307198	0.606385	374.344	0.299187	3	172167810	F				chr3:172167526-172167866	Island
Hyper		cg01950845	0.180155	0.478747	374.344	0.298592	15	93632730	R	RGMA;RGMA	NM_001166287;NM_020211	TSS1500;TSS1500	chr15:93631428-93633173	Island
Hyper		cg13434989	0.331913	0.630496	374.344	0.298583	13	78493305	F	EDNRB;EDNRB;EDNRB	NM_003991;NM_000115;NM_001122659	TSS1500;5'UTR;TSS1500	chr13:78492425-78493382	Island
Hyper		cg24588375	0.153758	0.452254	374.344	0.298497	19	37997791	R	ZNF793	NM_001013659	TSS200	chr19:37997790-37998125	Island
Hyper		cg06952671	0.168551	0.466891	374.344	0.298339	2	182322268	F	ITGA4;ITGA4	NM_000885;NM_000885	5'UTR;1stExon	chr2:182321761-182323029	Island
Hyper		cg18601167	0.241257	0.539545	374.344	0.298288	7	752286	F	PRKAR1B;PRKAR1B;PRKAR1B;PRKAR1B;PRKAR1B;PRKAR1B	NM_001164760;NM_001164761;NM_002735;NM_001164762;NM_001164759;NM_001164758	5'UTR;5'UTR;TSS200;5'UTR;5'UTR;5'UTR	chr7:750788-751237	S_Shore
Hyper		cg21621906	0.0703198	0.368534	374.344	0.298214	7	142494914	R				chr7:142494563-142495248	Island
Hyper		cg24334591	0.269807	0.567559	374.344	0.297752	13	37005562	F	CCNA1;CCNA1;CCNA1;CCNA1	NM_001111047;NM_003914;NM_001111045;NM_001111046	TSS1500;TSS1500;TSS1500;TSS1500	chr13:37005581-37006453	N_Shore
Hyper		cg16209795	0.176191	0.473906	374.344	0.297714	3	192126825	R	FGF12;FGF12;FGF12	NM_021032;NM_021032;NM_004113	5'UTR;1stExon;Body	chr3:192125821-192127994	Island
Hyper		cg24676817	0.397622	0.695132	374.344	0.29751	5	42995369	R				chr5:42995122-42995415	Island
Hyper		cg22538054	0.246856	0.54416	374.344	0.297303	12	95941988	F	USP44;USP44	NM_001042403;NM_032147	5'UTR;5'UTR	chr12:95941906-95942979	Island
Hyper		cg22541679	0.166651	0.463673	374.344	0.297022	13	78493666	F	EDNRB;EDNRB;EDNRB	NM_003991;NM_000115;NM_001122659	TSS1500;5'UTR;TSS1500	chr13:78492425-78493382	S_Shore
Hyper		cg04741853	0.152113	0.449117	374.344	0.297004	3	44037189	R				chr3:44036407-44041104	Island
Hyper		cg01705052	0.30182	0.598769	374.344	0.296949	16	12996234	F	SHISA9;SHISA9	NM_001145204;NM_001145205	1stExon;1stExon	chr16:12994574-12997690	Island
Hyper		cg16934178	0.205045	0.501638	374.344	0.296593	7	93520074	R	TFPI2	NM_006528	TSS200	chr7:93519366-93520184	Island
Hyper		cg04502985	0.200269	0.496301	374.344	0.296032	5	77268452	F				chr5:77268350-77268787	Island
Hyper		cg23427269	0.151615	0.447478	374.344	0.295863	2	70995444	F	ADD2;ADD2;ADD2;ADD2;ADD2	NM_017484;NM_017483;NM_017482;NM_017488;NM_001617	TSS200;TSS200;TSS200;TSS200;TSS200	chr2:70994447-70995385	S_Shore
Hyper		cg19650157	0.358359	0.654105	374.344	0.295747	13	78493297	F	EDNRB;EDNRB;EDNRB	NM_003991;NM_000115;NM_001122659	TSS1500;5'UTR;TSS1500	chr13:78492425-78493382	Island
Hyper		cg20078466	0.0560758	0.351124	374.344	0.295048	7	50344331	R	IKZF1	NM_006060	TSS200	chr7:50343757-50344519	Island
Hyper		cg06269753	0.24403	0.538794	374.344	0.294764	8	72755871	F	MSC	NM_005098	Body	chr8:72755783-72756667	Island
Hyper		cg05341539	0.243835	0.537894	374.344	0.294059	15	86233214	R	AKAP13;AKAP13;AKAP13	NM_144767;NM_007200;NM_006738	Body;Body;Body
Hyper		cg14732324	0.352568	0.64605	374.344	0.293482	5	528621	F				chr5:528383-528982	Island
Hyper		cg03942855	0.239627	0.533024	374.344	0.293397	1	110210925	R	GSTM2;GSTM2	NM_000848;NM_001142368	Body;Body	chr1:110210581-110210956	Island
Hyper		cg22512438	0.265556	0.557612	374.344	0.292055	3	129693489	F	TRH;TRH	NM_007117;NM_007117	5'UTR;1stExon	chr3:129693127-129694841	Island
Hyper		cg02147695	0.151265	0.44329	374.344	0.292026	13	78493657	F	EDNRB;EDNRB;EDNRB	NM_003991;NM_000115;NM_001122659	TSS1500;5'UTR;TSS1500	chr13:78492425-78493382	S_Shore
Hyper		cg23141355	0.188561	0.480516	374.344	0.291955	3	44063593	R				chr3:44063314-44063837	Island
Hyper		cg03241244	0.144825	0.436387	374.344	0.291563	12	122017052	F	KDM2B;KDM2B	NM_032590;NM_001005366	Body;Body	chr12:122016170-122017693	Island
Hyper		cg08067566	0.237562	0.528885	374.344	0.291323	4	13529282	R				chr4:13529254-13529865	Island
Hyper		cg00880018	0.234679	0.52559	374.344	0.290911	13	43149171	R	TNFSF11;TNFSF11	NM_003701;NM_033012	Body;5'UTR	chr13:43148277-43149282	Island
Hyper		cg09090197	0.130457	0.42131	374.344	0.290853	10	7450833	F	SFMBT2;SFMBT2	NM_001018039;NM_001029880	5'UTR;5'UTR	chr10:7449376-7455339	Island
Hyper		cg27194966	0.0804795	0.3705	374.344	0.290021	6	73331355	R	KCNQ5;KCNQ5;KCNQ5;KCNQ5;KCNQ5	NM_001160132;NM_001160134;NM_001160133;NM_001160130;NM_019842	TSS1500;TSS1500;TSS1500;TSS1500;TSS1500	chr6:73330942-73333109	Island
Hyper		cg09410234	0.213443	0.503388	374.344	0.289945	1	111217715	F	KCNA3	NM_002232	TSS200	chr1:111216244-111217937	Island
Hyper		cg08439930	0.266221	0.556162	374.344	0.289941	16	51185060	R	SALL1;SALL1	NM_001127892;NM_002968	TSS1500;Body	chr16:51183699-51188763	Island
Hyper		cg02587316	0.294303	0.584084	374.344	0.289781	19	37096321	R	ZNF529;ZNF382;ZNF529;ZNF529	NR_027239;NM_032825;NM_001145650;NM_001145649	TSS200;5'UTR;TSS200;TSS200	chr19:37095680-37096589	Island
Hyper		cg15929698	0.219739	0.509254	374.344	0.289515	7	24323792	F	NPY	NM_000905	TSS200	chr7:24323558-24325080	Island
Hyper		cg19950455	0.113152	0.402534	374.344	0.289382	21	44495595	F	CBS	NM_000071	5'UTR	chr21:44494624-44496989	Island
Hyper		cg00282249	0.24205	0.530881	374.344	0.288832	13	37005566	F	CCNA1;CCNA1;CCNA1;CCNA1	NM_001111047;NM_003914;NM_001111045;NM_001111046	TSS1500;TSS1500;TSS1500;TSS1500	chr13:37005581-37006453	N_Shore
Hyper		cg00382463	0.162648	0.451367	374.344	0.28872	19	30718424	R				chr19:30716328-30719970	Island
Hyper		cg19974356	0.130201	0.418757	374.344	0.288556	6	73331323	R	KCNQ5;KCNQ5;KCNQ5;KCNQ5;KCNQ5	NM_001160132;NM_001160134;NM_001160133;NM_001160130;NM_019842	TSS1500;TSS1500;TSS1500;TSS1500;TSS1500	chr6:73330942-73333109	Island
Hyper		cg13916740	0.266504	0.554907	374.344	0.288402	19	56904997	R	ZNF582	NM_144690	TSS200	chr19:56904636-56905355	Island
Hyper		cg01395723	0.117676	0.40578	374.344	0.288104	5	113696634	R	KCNN2;KCNN2	NM_021614;NM_001278204	TSS1500;TSS1500	chr5:113696516-113699195	Island
Hyper		cg18348647	0.246109	0.533796	374.344	0.287687	13	37006107	R	CCNA1;CCNA1;CCNA1;CCNA1;CCNA1;CCNA1	NM_001111047;NM_001111047;NM_001111046;NM_003914;NM_001111045;NM_001111046	1stExon;5'UTR;1stExon;TSS1500;TSS1500;5'UTR	chr13:37005581-37006453	Island
Hyper		cg13544006	0.234701	0.521694	374.344	0.286993	20	34189411	R	FER1L4	NR_024377	Body	chr20:34188719-34190267	Island
Hyper		cg24171907	0.175583	0.462094	374.344	0.286511	2	68546579	R	CNRIP1;CNRIP1;CNRIP1;CNRIP1	NM_001111101;NM_015463;NM_015463;NM_001111101	1stExon;1stExon;5'UTR;5'UTR	chr2:68546339-68547111	Island
Hyper		cg21825879	0.225054	0.511512	374.344	0.286458	11	91958458	R				chr11:91957635-91960290	Island
Hyper		cg19535896	0.298984	0.584404	374.344	0.285419	2	187713876	R	ZSWIM2;ZSWIM2	NM_182521;NM_182521	1stExon;5'UTR	chr2:187713846-187714069	Island
Hyper		cg02081701	0.262327	0.547667	374.344	0.28534	2	139537197	F	NXPH2	NM_007226	Body	chr2:139537692-139538650	N_Shore
Hyper		cg02588107	0.130923	0.41613	374.344	0.285207	1	207669716	R	CR1;CR1	NM_000651;NM_000573	1stExon;1stExon	chr1:207669637-207670015	Island
Hyper		cg08827579	0.181224	0.466307	374.344	0.285084	9	117150458	F	AKNA	NM_030767	5'UTR
Hyper		cg25744484	0.308509	0.593034	374.344	0.284526	8	104512877	F	RIMS2	NM_001100117	TSS200	chr8:104510870-104513913	Island
Hyper		cg15760257	0.0970323	0.380865	374.344	0.283833	17	26699169	R	SARM1	NM_015077	1stExon	chr17:26698359-26699557	Island
Hyper		cg18154014	0.223146	0.50683	374.344	0.283683	19	37997991	R	ZNF793	NM_001013659	5'UTR	chr19:37997790-37998125	Island
Hyper		cg09545197	0.145313	0.428991	374.344	0.283678	1	111217758	F	KCNA3	NM_002232	TSS200	chr1:111216244-111217937	Island
Hyper		cg00689225	0.258936	0.542471	374.344	0.283535	14	35871954	R	NFKBIA	NM_020529	Body	chr14:35873047-35873990	N_Shore
Hyper		cg14660839	0.153846	0.437328	374.344	0.283483	13	28674720	F	FLT3;FLT3	NM_004119;NM_004119	5'UTR;1stExon	chr13:28674227-28675170	Island
Hyper		cg25010146	0.174244	0.457569	374.344	0.283324	5	42424527	R	GHR	NM_000163	5'UTR	chr5:42424338-42425047	Island
Hyper		cg05796727	0.145342	0.428248	374.344	0.282906	21	27011473	R	JAM2;JAM2;JAM2;JAM2	NM_001270408;NM_001270407;NM_021219;NR_072999	TSS200;TSS200;TSS200;TSS200	chr21:27011624-27012398	N_Shore
Hyper		cg15699267	0.204544	0.487008	374.344	0.282464	20	61809557	F	MIR124-3	NR_029670	TSS1500	chr20:61806254-61810867	Island
Hyper		cg01283417	0.242349	0.524639	374.344	0.28229	18	5896071	R				chr18:5894866-5896249	Island
Hyper		cg24857620	0.203836	0.486095	374.344	0.282259	8	53851707	R	NPBWR1	NM_005285	TSS1500	chr8:53851701-53854426	Island
Hyper		cg25767001	0.114674	0.396825	374.344	0.282151	12	95942100	F	USP44;USP44;USP44	NM_001278393;NM_001042403;NM_032147	TSS200;5'UTR;5'UTR	chr12:95941906-95942979	Island
Hyper		cg02216246	0.236693	0.518526	374.344	0.281834	11	128564756	R	FLI1;FLI1	NM_002017;NM_001167681	Body;5'UTR	chr11:128562671-128565011	Island
Hyper		cg03735888	0.14048	0.422191	374.344	0.281711	19	58951602	F	ZNF132	NM_003433	TSS200	chr19:58951214-58952250	Island
Hyper		cg23296010	0.212887	0.494242	374.344	0.281355	19	37997817	R	ZNF793	NM_001013659	TSS200	chr19:37997790-37998125	Island
Hyper		cg08571241	0.107904	0.388993	374.344	0.281088	12	95942122	F	USP44;USP44;USP44	NM_001278393;NM_001042403;NM_032147	TSS200;5'UTR;5'UTR	chr12:95941906-95942979	Island
Hyper		cg05020604	0.231971	0.512707	374.344	0.280736	19	37096329	R	ZNF529;ZNF382;ZNF529;ZNF529	NR_027239;NM_032825;NM_001145650;NM_001145649	TSS200;5'UTR;TSS200;TSS200	chr19:37095680-37096589	Island
Hyper		cg22284043	0.243245	0.523944	374.344	0.2807	13	92051576	R	GPC5	NM_004466	Body	chr13:92051153-92051716	Island
Hyper		cg18323466	0.0856911	0.366271	374.344	0.28058	1	101702602	R	S1PR1;S1PR1	NM_001400;NM_001400	1stExon;5'UTR	chr1:101702445-101702745	Island
Hyper		cg18032190	0.27746	0.557903	374.344	0.280444	13	78493229	F	EDNRB;EDNRB;EDNRB	NM_003991;NM_000115;NM_001122659	TSS1500;5'UTR;TSS1500	chr13:78492425-78493382	Island
Hyper		cg15547669	0.23614	0.516461	374.344	0.280321	20	2781122	R	CPXM1	NM_019609	1stExon	chr20:2780978-2781497	Island
Hyper		cg04906740	0.20821	0.4885	374.344	0.28029	13	28674998	F	FLT3	NM_004119	TSS1500	chr13:28674227-28675170	Island
Hyper		cg18875716	0.136688	0.415875	374.344	0.279187	19	22019094	F	ZNF43	NM_003423	TSS200	chr19:22018594-22018827	S_Shore
Hyper		cg25510609	0.107195	0.386203	374.344	0.279008	15	86233236	F	AKAP13;AKAP13;AKAP13	NM_144767;NM_007200;NM_006738	Body;Body;Body
Hyper		cg01566592	0.406563	0.685378	374.344	0.278815	8	104512858	F	RIMS2	NM_001100117	TSS200	chr8:104510870-104513913	Island
Hyper		cg03308628	0.106637	0.385437	374.344	0.278801	12	95942287	F	USP44;USP44	NM_001042403;NM_032147	5'UTR;5'UTR	chr12:95941906-95942979	Island
Hyper		cg25729826	0.28301	0.561711	374.344	0.278701	3	121903095	R	CASR	NM_000388	5'UTR	chr3:121902742-121903645	Island
Hyper		cg19205482	0.1107	0.389238	374.344	0.278539	12	25101838	F	BCAT1;BCAT1;BCAT1	NM_001178092;NM_001178091;NM_005504	Body;Body;Body	chr12:25101607-25102073	Island
Hyper		cg17625381	0.309566	0.588097	374.344	0.278531	15	83316962	F	CPEB1;CPEB1;CPEB1-AS1	NM_001288819;NM_030594;NR_046096	TSS1500;TSS200;Body	chr15:83315116-83317541	Island
Hyper		cg09400887	0.203249	0.481772	374.344	0.278522	13	28675056	F	FLT3	NM_004119	TSS1500	chr13:28674227-28675170	Island
Hyper		cg04125371	0.106548	0.38422	374.344	0.277672	15	48937213	R	FBN1	NM_000138	5'UTR	chr15:48936810-48938577	Island
Hyper		cg14897833	0.182832	0.459987	374.344	0.277155	14	52535178	F	NID2	NM_007361	Body	chr14:52534581-52536722	Island
Hyper		cg18607529	0.0866517	0.363429	374.344	0.276778	7	50343869	F	IKZF1	NM_006060	TSS1500	chr7:50343757-50344519	Island
Hyper		cg00735962	0.0598717	0.336592	374.344	0.27672	16	23847240	R	PRKCB;PRKCB	NM_212535;NM_002738	TSS200;TSS200	chr16:23846941-23848102	Island
Hyper		cg25451303	0.250031	0.526623	374.344	0.276592	19	30720025	R				chr19:30716328-30719970	S_Shore
Hyper		cg02298058	0.197703	0.473776	374.344	0.276074	1	59434412	F
Hyper		cg00862116	0.231287	0.506721	374.344	0.275435	7	87230344	F	ABCB1	NM_000927	5'UTR	chr7:87229551-87229890	S_Shore
Hyper		cg01939477	0.270381	0.545795	374.344	0.275414	11	43602879	R	MIR129-2	NR_029697	TSS200	chr11:43602545-43603215	Island
Hyper		cg00393585	0.131645	0.407015	374.344	0.27537	4	165878091	R	C4orf39;TRIM61	NM_153027;NM_001012414	TSS200;Body	chr4:165878036-165878446	Island
Hyper		cg00581482	0.168773	0.444098	374.344	0.275325	1	154298344	R	ATP8B2	NM_001005855	5'UTR	chr1:154298205-154298544	Island
Hyper		cg26799209	0.266724	0.542038	374.344	0.275314	8	72754953	R	MSC	NM_005098	Body	chr8:72755783-72756667	N_Shore
Hyper		cg16376000	0.183297	0.458425	374.344	0.275128	3	192127330	R	FGF12;FGF12	NM_021032;NM_004113	TSS1500;Body	chr3:192125821-192127994	Island
Hyper		cg07914084	0.231201	0.506127	374.344	0.274925	1	237205999	R	RYR2	NM_001035	Body	chr1:237205126-237206644	Island
Hyper		cg21938148	0.198533	0.472788	374.344	0.274254	13	110958977	F	COL4A1;COL4A2	NM_001845;NM_001846	Body;TSS1500	chr13:110958891-110960590	Island
Hyper		cg11947981	0.188478	0.462681	374.344	0.274203	2	182322749	R	ITGA4	NM_000885	Body	chr2:182321761-182323029	Island
Hyper		cg05249988	0.259622	0.533818	374.344	0.274196	19	58951684	F	ZNF132	NM_003433	TSS200	chr19:58951214-58952250	Island
Hyper		cg16499656	0.0949367	0.369121	374.344	0.274184	7	50344471	F	IKZF1;IKZF1	NM_006060;NM_006060	1stExon;5'UTR	chr7:50343757-50344519	Island
Hyper		cg00852573	0.146174	0.42014	374.344	0.273966	6	73331405	F	KCNQ5;KCNQ5;KCNQ5;KCNQ5;KCNQ5	NM_019842;NM_001160132;NM_001160130;NM_001160134;NM_001160133	TSS200;TSS200;TSS200;TSS200;TSS200	chr6:73330942-73333109	Island
Hyper		cg02227188	0.285335	0.559147	374.344	0.273813	12	54396354	R	HOXC9	NM_006897	Body	chr12:54393374-54394648	S_Shore
Hyper		cg08189801	0.317439	0.59123	374.344	0.273792	17	46670610	R	LOC404266;LOC404266;LOC404266;HOXB5;LOC404266	NR_033203;NR_033204;NR_033201;NM_002147;NR_033202	Body;Body;Body;1stExon;Body	chr17:46670522-46671458	Island
Hyper		cg13620034	0.252083	0.525314	374.344	0.27323	8	72755052	F	MSC	NM_005098	Body	chr8:72755783-72756667	N_Shore
Hyper		cg01808545	0.214114	0.487286	374.344	0.273172	2	193059717	R	TMEFF2	NM_016192	TSS200	chr2:193058995-193060812	Island
Hyper		cg07700514	0.229818	0.502979	374.344	0.273161	16	56228467	R	DKFZP434H168;GNAO1;GNAO1	NR_026889;NM_020988;NM_138736	TSS200;Body;Body	chr16:56224731-56224980	S_Shelf
Hyper		cg21008602	0.145389	0.418386	374.344	0.272997	8	65492936	R	BHLHE22;BHLHE22	NM_152414;NM_152414	1stExon;5'UTR	chr8:65492935-65494452	Island
Hyper		cg08774368	0.111017	0.383691	374.344	0.272674	3	142839578	F	CHST2	NM_004267	5'UTR	chr3:142837885-142840838	Island
Hyper		cg24773720	0.258176	0.530767	374.344	0.272591	5	42424525	R	GHR	NM_000163	5'UTR	chr5:42424338-42425047	Island
Hyper		cg08234308	0.308562	0.581021	374.344	0.272458	1	65991176	F	LEPR;LEPR;LEPR	NM_001003680;NM_001003679;NM_002303	5'UTR;5'UTR;5'UTR	chr1:65991001-65991811	Island
Hyper		cg25570913	0.360562	0.632728	374.344	0.272166	13	112759893	R				chr13:112758598-112760491	Island
Hyper		cg13562911	0.13799	0.410155	374.344	0.272164	6	11044106	R	ELOVL2	NM_017770	Body	chr6:11043913-11045206	Island
Hyper		cg11108676	0.141329	0.413325	374.344	0.271996	15	88801004	R	NTRK3;NTRK3;NTRK3	NM_002530;NM_001007156;NM_001012338	TSS1500;TSS1500;TSS1500	chr15:88799522-88801017	Island
Hyper		cg03803071	0.204669	0.476185	374.344	0.271516	19	22034523	R				chr19:22034394-22034943	Island
Hyper		cg20044860	0.24263	0.513925	374.344	0.271294	11	91958799	R				chr11:91957635-91960290	Island
Hyper		cg04360049	0.174233	0.445516	374.344	0.271283	1	158150797	R	CD1D	NM_001766	5'UTR	chr1:158150620-158151503	Island
Hyper		cg01886957	0.266894	0.538102	374.344	0.271208	2	115920612	R	DPP10;DPP10	NM_001004360;NM_020868	Body;Body	chr2:115918737-115920765	Island
Hyper		cg01031032	0.173445	0.444626	374.344	0.271182	3	112051894	R	CD200;CD200	NM_001004196;NM_005944	TSS200;TSS200	chr3:112051893-112052406	Island
Hyper		cg14409559	0.128721	0.399493	374.344	0.270772	8	72756341	F	MSC	NM_005098	1stExon	chr8:72755783-72756667	Island
Hyper		cg03354113	0.294701	0.56533	374.344	0.270629	10	79396793	R	KCNMA1;KCNMA1;KCNMA1;KCNMA1	NM_001161353;NM_001161352;NM_002247;NM_001014797	Body;Body;Body;Body	chr10:79396095-79398495	Island
Hyper		cg04370517	0.271029	0.541297	374.344	0.270268	9	71510989	F	PIP5K1B;PIP5K1B	NM_003558;NM_001278253	Body;Body
Hyper		cg06223767	0.299009	0.56926	374.344	0.270251	6	393616	R	IRF4	NM_002460	Body	chr6:391188-393790	Island
Hyper		cg23779047	0.302624	0.572629	374.344	0.270005	X	47225852	F
Hyper		cg15504992	0.141013	0.410983	374.344	0.26997	8	67874970	R	TCF24	NM_001193502	TSS200	chr8:67873388-67875600	Island
Hyper		cg15975865	0.232984	0.502565	374.344	0.269581	2	127413831	F	GYPC;GYPC;GYPC;GYPC	NM_016815;NM_002101;NM_002101;NM_016815	5'UTR;1stExon;5'UTR;1stExon	chr2:127413696-127414171	Island
Hyper		cg21823149	0.268348	0.537852	374.344	0.269503	2	207309003	R	ADAM23	NM_003812	Body	chr2:207308266-207308907	S_Shore
Hyper		cg03611007	0.114951	0.384399	374.344	0.269447	10	85954336	F	PCDH21	NM_033100	TSS200	chr10:85954199-85955303	Island
Hyper		cg22029275	0.223799	0.492976	374.344	0.269177	13	25745784	F	FAM123A;FAM123A;FAM123A;FAM123A	NM_199138;NM_152704;NM_152704;NM_199138	1stExon;1stExon;5'UTR;5'UTR	chr13:25743998-25746127	Island
Hyper		cg25092681	0.263883	0.532894	374.344	0.26901	5	16180033	R	2017-03-11	NM_001102562	TSS200	chr5:16179064-16180420	Island
Hyper		cg24884703	0.349455	0.618449	374.344	0.268995	1	91185422	R				chr1:91185156-91185577	Island
Hyper		cg10034890	0.360773	0.62959	374.344	0.268817	2	230578216	F	DNER	NM_139072	Body	chr2:230578062-230579981	Island
Hyper		cg12973591	0.226579	0.495391	374.344	0.268811	7	93519473	F	TFPI2	NM_006528	Body	chr7:93519366-93520184	Island
Hyper		cg03350814	0.132037	0.400546	374.344	0.268509	8	104512423	R	RIMS2	NM_001100117	TSS1500	chr8:104510870-104513913	Island
Hyper		cg02040433	0.101549	0.369744	374.344	0.268195	16	58497815	F	NDRG4;NDRG4;NDRG4	NM_022910;NM_020465;NM_001130487	TSS1500;5'UTR;TSS200	chr16:58497033-58498595	Island
Hyper		cg27355456	0.20324	0.471411	374.344	0.268171	11	123301748	F				chr11:123301049-123302149	Island
Hyper		cg21995919	0.199234	0.467345	374.344	0.268111	2	182322279	F	ITGA4;ITGA4	NM_000885;NM_000885	5'UTR;1stExon	chr2:182321761-182323029	Island
Hyper		cg18689958	0.244975	0.513007	374.344	0.268032	5	33936232	F	RXFP3	NM_016568	TSS1500	chr5:33936168-33938309	Island
Hyper		cg24114314	0.159918	0.427884	374.344	0.267966	19	53758233	R	ZNF677	NM_182609	TSS200	chr19:53757819-53758148	S_Shore
Hyper		cg17967577	0.244516	0.512338	374.344	0.267822	13	88324711	F	SLITRK5	NM_015567	TSS200	chr13:88326600-88326919	N_Shore
Hyper		cg25290445	0.346029	0.613826	374.344	0.267797	1	65991182	F	LEPR;LEPR;LEPR;LEPR;LEPR;LEPR	NM_001198689;NM_001198688;NM_001198687;NM_002303;NM_001003679;NM_001003680	TSS200;TSS200;TSS200;5'UTR;5'UTR;5'UTR	chr1:65991001-65991811	Island
Hyper		cg17942639	0.131899	0.399108	374.344	0.267209	2	154335184	R	RPRM;RPRM	NM_019845;NM_019845	1stExon;5'UTR	chr2:154334449-154335458	Island
Hyper		cg20276585	0.233353	0.500418	374.344	0.267066	4	81952330	F	BMP3;BMP3	NM_001201;NM_001201	1stExon;5'UTR	chr4:81951941-81952808	Island
Hyper		cg14861089	0.301475	0.568443	374.344	0.266968	10	102895043	R	TLX1	NM_005521	Body	chr10:102893660-102895059	Island
Hyper		cg14944647	0.172878	0.439824	374.344	0.266946	11	43602857	R	MIR129-2	NR_029697	TSS200	chr11:43602545-43603215	Island
Hyper		cg13469457	0.42964	0.696416	374.344	0.266776	9	110501986	R
Hyper		cg00549566	0.264047	0.530761	374.344	0.266714	7	37488253	F	ELMO1	NM_014800	5'UTR	chr7:37487354-37488672	Island
Hyper		cg16767700	0.322364	0.588842	374.344	0.266478	X	21392547	R	CNKSR2;CNKSR2;CNKSR2;CNKSR2;CNKSR2;CNKSR2;CNKSR2;CNKSR2	NM_014927;NM_001168648;NM_001168649;NM_001168647;NM_014927;NM_001168648;NM_001168649;NM_001168647	5'UTR;5'UTR;5'UTR;5'UTR;1stExon;1stExon;1stExon;1stExon	chrX:21391835-21393408	Island
Hyper		cg16430072	0.235767	0.501864	374.344	0.266097	5	113696863	R	KCNN2	NM_021614	TSS1500	chr5:113696516-113699195	Island
Hyper		cg12771408	0.172024	0.438091	374.344	0.266067	5	178450746	R	ZNF879	NM_001136116	TSS200	chr5:178450630-178451216	Island
Hyper		cg24113782	0.0930078	0.358814	374.344	0.265806	10	79398055	F	KCNMA1;KCNMA1;KCNMA1;KCNMA1	NM_001161352;NM_002247;NM_001161353;NM_001014797	TSS1500;TSS1500;TSS1500;TSS1500	chr10:79396095-79398495	Island
Hyper		cg12741420	0.272069	0.537516	374.344	0.265447	6	392131	R	IRF4	NM_002460	5'UTR	chr6:391188-393790	Island
Hyper		cg22598028	0.335187	0.600498	374.344	0.265311	3	44626492	R	ZNF660;ZNF660	NM_173658;NM_173658	5'UTR;1stExon	chr3:44626325-44626794	Island
Hyper		cg07878486	0.218767	0.483816	374.344	0.265049	19	58951885	R	ZNF132	NM_003433	TSS1500	chr19:58951214-58952250	Island
Hyper		cg06159352	0.320733	0.585781	374.344	0.265048	7	37487613	F	ELMO1	NM_014800	5'UTR	chr7:37487354-37488672	Island
Hyper		cg07922007	0.257553	0.522556	374.344	0.265003	8	67874858	R				chr8:67873388-67875600	Island
Hyper		cg09762221	0.178532	0.443052	374.344	0.26452	10	7451279	F	SFMBT2;SFMBT2;SFMBT2	NM_001018039;NM_001018039;NM_001029880	1stExon;5'UTR;5'UTR	chr10:7449376-7455339	Island
Hyper		cg13706908	0.24695	0.511432	374.344	0.264482	2	198651223	R	BOLL;BOLL;BOLL;BOLL;BOLL	NM_001284362;NM_001284361;NM_033030;NM_001284358;NM_197970	TSS1500;TSS1500;TSS1500;TSS200;TSS1500	chr2:198649751-198651599	Island
Hyper		cg15425347	0.12641	0.390865	374.344	0.264455	7	98467559	R	TMEM130;TMEM130;TMEM130;TMEM130;TMEM130;TMEM130	NM_152913;NM_001134451;NM_001134450;NM_152913;NM_001134451;NM_001134450	1stExon;1stExon;1stExon;5'UTR;5'UTR;5'UTR	chr7:98467023-98468058	Island
Hyper		cg06652587	0.143682	0.407989	374.344	0.264308	19	22034989	F	ZNF43;ZNF43;ZNF43;ZNF43;ZNF43	NM_001256653;NM_001256651;NM_001256650;NM_001256649;NM_001256648	TSS200;TSS200;TSS200;TSS200;TSS200	chr19:22034394-22034943	S_Shore
Hyper		cg07494667	0.186271	0.450563	374.344	0.264292	10	102894547	R	TLX1;TLX1;TLX1NB	NM_001195517;NM_005521;NR_130724	Body;Body;Body	chr10:102893660-102895059	Island
Hyper		cg03414318	0.281168	0.545458	374.344	0.26429	20	34894648	F				chr20:34893891-34895214	Island
Hyper		cg19047292	0.2056	0.46989	374.344	0.26429	16	56228442	R	DKFZP434H168;GNAO1;GNAO1	NR_026889;NM_020988;NM_138736	TSS200;Body;Body	chr16:56224731-56224980	S_Shelf
Hyper		cg10172669	0.286342	0.550164	374.344	0.263821	4	42154840	R	BEND4;BEND4;BEND4;BEND4	NM_207406;NM_207406;NM_001159547;NM_001159547	1stExon;5'UTR;5'UTR;1stExon	chr4:42152766-42154984	Island
Hyper		cg09994356	0.240713	0.504342	374.344	0.263629	20	42875779	R	GDAP1L1	NM_024034	TSS200	chr20:42875764-42876184	Island
Hyper		cg13042543	0.135457	0.398986	374.344	0.263529	20	30640256	R	HCK	NM_002110	1stExon	chr20:30639908-30640786	Island
Hyper		cg11513637	0.357566	0.621078	374.344	0.263512	13	37005501	R	CCNA1;CCNA1;CCNA1;CCNA1	NM_001111047;NM_003914;NM_001111045;NM_001111046	TSS1500;TSS1500;TSS1500;TSS1500	chr13:37005581-37006453	N_Shore
Hyper		cg02866454	0.226056	0.489461	374.344	0.263405	10	7453455	F	SFMBT2	NM_001029880	TSS200	chr10:7449376-7455339	Island
Hyper		cg22143569	0.0967482	0.360126	374.344	0.263378	6	11044541	F	ELOVL2;ELOVL2	NM_017770;NM_017770	5'UTR;1stExon	chr6:11043913-11045206	Island
Hyper		cg04718428	0.18965	0.452966	374.344	0.263317	20	30640512	R	HCK	NM_002110	Body	chr20:30639908-30640786	Island
Hyper		cg06656344	0.115068	0.378255	374.344	0.263187	1	107683804	R	NTNG1;NTNG1;NTNG1	NM_001113226;NM_001113228;NM_014917	5'UTR;5'UTR;5'UTR	chr1:107682889-107684463	Island
Hyper		cg10967101	0.176556	0.439737	374.344	0.263181	12	64062542	F	DPY19L2	NM_173812	TSS200	chr12:64061836-64062774	Island
Hyper		cg07155336	0.152737	0.415868	374.344	0.263132	1	107683775	R	NTNG1;NTNG1;NTNG1	NM_014917;NM_001113226;NM_001113228	5'UTR;5'UTR;5'UTR	chr1:107682889-107684463	Island
Hyper		cg24232980	0.359303	0.622391	374.344	0.263088	X	101906161	R	GPRASP1;GPRASP1;GPRASP1;GPRASP1;ARMCX5-GPRASP2	NM_014710;NM_001099411;NM_001099410;NM_001184727;NM_001199818	TSS200;TSS200;TSS200;TSS200;5'UTR	chrX:101906001-101907017	Island
Hyper		cg02320862	0.302384	0.565346	374.344	0.262962	17	75370284	R	SEPT9;SEPT9;SEPT9;SEPT9	NM_001113492;NM_001113493;NM_001113491;NM_006640	5'UTR;Body;Body;Body	chr17:75368688-75370506	Island
Hyper		cg07854108	0.0884836	0.35143	374.344	0.262946	21	27011836	F	JAM2;JAM2;JAM2;JAM2;JAM2;JAM2;JAM2	NM_001270408;NM_001270407;NM_021219;NM_001270408;NM_001270407;NM_021219;NR_072999	5'UTR;5'UTR;5'UTR;1stExon;1stExon;1stExon;Body	chr21:27011624-27012398	Island
Hyper		cg14364356	0.146071	0.408934	374.344	0.262863	21	44495495	F	CBS	NM_000071	5'UTR	chr21:44494624-44496989	Island
Hyper		cg14478495	0.124223	0.386749	374.344	0.262526	18	52989245	R	TCF4;TCF4;TCF4;TCF4;TCF4;TCF4;TCF4;TCF4;TCF4;TCF4;TCF4;TCF4;TCF4	NM_001243235;NM_001243234;NM_001243233;NM_001306208;NM_001243232;NM_001243231;NM_001306207;NM_001243227;NM_001243228;NM_001083962;NM_003199;NM_001243230;NM_001243226	TSS200;TSS200;Body;Body;Body;Body;Body;Body;Body;Body;Body;Body;Body
Hyper		cg05137358	0.311866	0.574281	374.344	0.262414	13	37006127	R	CCNA1;CCNA1;CCNA1;CCNA1;CCNA1;CCNA1	NM_001111047;NM_001111047;NM_001111046;NM_003914;NM_001111045;NM_001111046	1stExon;5'UTR;1stExon;TSS1500;TSS1500;5'UTR	chr13:37005581-37006453	Island
Hyper		cg01907051	0.360768	0.623181	374.344	0.262413	6	159591121	R	FNDC1	NM_032532	Body	chr6:159589636-159591319	Island
Hyper		cg14337168	0.122	0.384409	374.344	0.262409	22	24551888	R	CABIN1;CABIN1;CABIN1	NM_001201429;NM_001199281;NM_012295	Body;Body;Body	chr22:24551813-24552696	Island
Hyper		cg14416371	0.220841	0.483245	374.344	0.262404	11	43602847	R	MIR129-2	NR_029697	TSS200	chr11:43602545-43603215	Island
Hyper		cg07589773	0.157183	0.41954	374.344	0.262357	7	50343883	F	IKZF1	NM_006060	TSS1500	chr7:50343757-50344519	Island
Hyper		cg01049530	0.309105	0.571456	374.344	0.262352	4	81952008	F	BMP3	NM_001201	TSS200	chr4:81951941-81952808	Island
Hyper		cg07478641	0.208553	0.470689	374.344	0.262136	5	82768488	R	VCAN;VCAN;VCAN;VCAN	NM_004385;NM_001164097;NM_001126336;NM_001164098	5'UTR;5'UTR;5'UTR;5'UTR	chr5:82768387-82769268	Island
Hyper		cg22298430	0.142902	0.404815	374.344	0.261914	17	5404330	R	LOC728392;LOC728392	NM_001162371;NM_001162371	1stExon;5'UTR	chr17:5403131-5404602	Island
Hyper		cg14772068	0.323779	0.585634	374.344	0.261856	X	55479202	R	MAGEH1	NM_014061	1stExon
Hyper		cg13879483	0.412295	0.674057	374.344	0.261762	12	95942907	F	USP44;USP44	NM_001042403;NM_032147	TSS1500;5'UTR	chr12:95941906-95942979	Island
Hyper		cg03882242	0.273558	0.535254	374.344	0.261696	12	103889798	F	C12orf42;C12orf42	NM_001099336;NM_198521	TSS200;TSS200	chr12:103889148-103889843	Island
Hyper		cg14649650	0.21442	0.476092	374.344	0.261673	10	13933996	F	FRMD4A	NM_018027	Body	chr10:13933482-13934184	Island
Hyper		cg12220353	0.16357	0.425149	374.344	0.261579	10	7451388	F	SFMBT2;SFMBT2	NM_001018039;NM_001029880	TSS200;5'UTR	chr10:7449376-7455339	Island
Hyper		cg07080358	0.161449	0.422926	374.344	0.261477	2	68546507	R	CNRIP1;CNRIP1	NM_001111101;NM_015463	1stExon;1stExon	chr2:68546339-68547111	Island
Hyper		cg14968543	0.314202	0.575428	374.344	0.261226	8	99986964	R				chr8:99985733-99986983	Island
Hyper		cg24461964	0.0952738	0.356416	374.344	0.261143	2	149633112	R	KIF5C;KIF5C	NM_004522;NM_004522	5'UTR;1stExon	chr2:149632682-149633882	Island
Hyper		cg04877901	0.178843	0.439971	374.344	0.261128	1	158083432	R				chr1:158083270-158083540	Island
Hyper		cg26667205	0.231865	0.492874	374.344	0.26101	20	56803778	F				chr20:56803282-56804112	Island
Hyper		cg11256364	0.131073	0.391919	374.344	0.260846	7	114562847	F	MDFIC;MDFIC;MDFIC	NM_001166345;NM_199072;NM_001166346	5'UTR;Body;Body	chr7:114562170-114563193	Island
Hyper		cg17872757	0.232701	0.493363	374.344	0.260662	11	128564180	R	FLI1;FLI1	NM_002017;NM_001167681	Body;5'UTR	chr11:128562671-128565011	Island
Hyper		cg16326514	0.290353	0.550935	374.344	0.260581	12	54360480	R	HOTAIR;HOTAIR;HOTAIR	NR_003716;NR_047518;NR_047517	Body;Body;Body	chr12:54360374-54360660	Island
Hyper		cg22518433	0.509722	0.770075	374.344	0.260353	19	49253931	F	FUT1	NM_000148	Body	chr19:49253688-49254221	Island
Hyper		cg07655636	0.230939	0.491257	374.344	0.260319	19	22034418	F				chr19:22034394-22034943	Island
Hyper		cg19803052	0.26179	0.522086	374.344	0.260296	7	19813244	F	TMEM196	NM_152774	TSS1500	chr7:19812569-19813005	S_Shore
Hyper		cg04248271	0.203788	0.463815	374.344	0.260027	5	158524404	F	EBF1	NM_024007	Body	chr5:158523906-158524598	Island
Hyper		cg24589459	0.268065	0.527964	374.344	0.259899	2	198651347	R	BOLL;BOLL	NM_197970;NM_033030	TSS1500;TSS1500	chr2:198649751-198651599	Island
Hyper		cg12742937	0.276924	0.536692	374.344	0.259768	2	40678618	F	SLC8A1	NM_001112802	5'UTR	chr2:40678477-40678717	Island
Hyper		cg05870739	0.240791	0.500532	374.344	0.25974	5	140800586	R	PCDHGA4;PCDHGA9;PCDHGA1;PCDHGB1;PCDHGB6;PCDHGA11;PCDHGA11;PCDHGA11;PCDHGB3;PCDHGA11;PCDHGB7;PCDHGA6;PCDHGA8;PCDHGA11;PCDHGA10;PCDHGA5;PCDHGB4;PCDHGA3;PCDHGA11;PCDHGA2;PCDHGA7;PCDHGB2;PCDHGB5	NM_018917;NM_018921;NM_018912;NM_018922;NM_018926;NM_032091;NM_032092;NM_018914;NM_018924;NM_018914;NM_018927;NM_018919;NM_032088;NM_032091;NM_018913;NM_018918;NM_003736;NM_018916;NM_032092;NM_018915;NM_018920;NM_018923;NM_018925	Body;Body;Body;Body;Body;5'UTR;5'UTR;5'UTR;Body;1stExon;Body;Body;Body;1stExon;Body;Body;Body;Body;1stExon;Body;Body;Body;Body	chr5:140800760-140801072	N_Shore
Hyper		cg24176563	0.305674	0.565372	374.344	0.259698	6	133562776	F	EYA4;EYA4;EYA4;EYA4;EYA4;EYA4	NM_004100;NM_172105;NM_004100;NM_172103;NM_172105;NM_172103	5'UTR;1stExon;1stExon;1stExon;5'UTR;5'UTR	chr6:133562086-133563586	Island
Hyper		cg12396325	0.261423	0.521092	374.344	0.259669	8	105235606	F	RIMS2;RIMS2	NM_014677;NM_001100117	Body;Body	chr8:105235384-105235979	Island
Hyper		cg19332710	0.172301	0.431944	374.344	0.259643	20	43438865	R	RIMS4;RIMS4	NM_001205317;NM_182970	1stExon;1stExon	chr20:43438737-43439546	Island
Hyper		cg12622139	0.0901505	0.34976	374.344	0.25961	3	55521141	R	WNT5A;WNT5A	NM_003392;NM_003392	1stExon;5'UTR	chr3:55520226-55522344	Island
Hyper		cg16964348	0.263848	0.523241	374.344	0.259392	7	24323799	F	NPY	NM_000905	TSS200	chr7:24323558-24325080	Island
Hyper		cg10435816	0.262798	0.522119	374.344	0.259321	5	140797280	F	PCDHGA4;PCDHGA9;PCDHGA1;PCDHGB1;PCDHGB7;PCDHGB6;PCDHGB3;PCDHGB7;PCDHGA6;PCDHGA8;PCDHGA10;PCDHGA5;PCDHGB4;PCDHGA3;PCDHGA2;PCDHGB2;PCDHGA7;PCDHGB5	NM_018917;NM_018921;NM_018912;NM_018922;NM_018927;NM_018926;NM_018924;NM_032101;NM_018919;NM_032088;NM_018913;NM_018918;NM_003736;NM_018916;NM_018915;NM_018923;NM_018920;NM_018925	Body;Body;Body;Body;TSS200;Body;Body;TSS200;Body;Body;Body;Body;Body;Body;Body;Body;Body;Body	chr5:140797162-140797701	Island
Hyper		cg21533806	0.0860557	0.345317	374.344	0.259261	12	95267307	F				chr12:95266832-95267785	Island
Hyper		cg05766140	0.208771	0.467894	374.344	0.259124	6	391743	F	IRF4	NM_002460	TSS200	chr6:391188-393790	Island
Hyper		cg06695611	0.212197	0.471259	374.344	0.259062	2	180726328	F	ZNF385B;MIR1258	NM_152520;NR_031659	TSS200;TSS1500	chr2:180725717-180726465	Island
Hyper		cg14421860	0.125223	0.384199	374.344	0.258976	1	101004934	F	GPR88	NM_022049	Body	chr1:101004471-101005885	Island
Hyper		cg09667303	0.0682172	0.327097	374.344	0.25888	2	144695257	F				chr2:144694666-144695180	S_Shore
Hyper		cg15947096	0.198938	0.457617	374.344	0.25868	7	37488835	F	ELMO1	NM_014800	TSS1500	chr7:37487354-37488672	S_Shore
Hyper		cg00020052	0.265807	0.524453	374.344	0.258647	2	68546899	F	CNRIP1;CNRIP1;CNRIP1;CNRIP1	NM_001111101;NM_015463;NM_015463;NM_001111101	1stExon;1stExon;5'UTR;5'UTR	chr2:68546339-68547111	Island
Hyper		cg12869615	0.341867	0.600461	374.344	0.258593	X	101906288	R	GPRASP1;GPRASP1;GPRASP1	NM_001099410;NM_001099411;NM_014710	TSS200;TSS200;TSS200	chrX:101906001-101907017	Island
Hyper		cg24446548	0.138907	0.397418	374.344	0.258511	7	19157263	R	TWIST1;TWIST1	NM_000474;NM_000474	1stExon;5'UTR	chr7:19156050-19158042	Island
Hyper		cg12839275	0.23983	0.498295	374.344	0.258465	19	58951698	F	ZNF132	NM_003433	TSS200	chr19:58951214-58952250	Island
Hyper		cg25832771	0.175115	0.433577	374.344	0.258462	8	72756058	R	MSC	NM_005098	1stExon	chr8:72755783-72756667	Island
Hyper		cg24319381	0.301033	0.559242	374.344	0.258209	15	83316911	F	CPEB1	NM_030594	TSS200	chr15:83315116-83317541	Island
Hyper		cg17338208	0.16051	0.418632	374.344	0.258122	7	93520024	R	TFPI2;TFPI2	NM_006528;NM_006528	1stExon;5'UTR	chr7:93519366-93520184	Island
Hyper		cg10511904	0.190249	0.448253	374.344	0.258004	3	192127327	R	FGF12;FGF12	NM_021032;NM_004113	TSS1500;Body	chr3:192125821-192127994	Island
Hyper		cg22583065	0.210264	0.468087	374.344	0.257823	13	103052828	F	FGF14	NM_175929	Body	chr13:103052361-103052944	Island
Hyper		cg09798888	0.296357	0.553995	374.344	0.257638	12	108239646	F				chr12:108237437-108238721	S_Shore
Hyper		cg18894648	0.399527	0.656954	374.344	0.257428	5	87974446	F	LOC645323;LOC645323	NR_015436;NR_024383	Body;TSS200	chr5:87976094-87976546	N_Shore
Hyper		cg00828602	0.149673	0.407022	374.344	0.257349	3	55520834	R	WNT5A	NM_003392	Body	chr3:55520226-55522344	Island
Hyper		cg03394150	0.240472	0.497472	374.344	0.257	16	28074384	F	GSG1L	NM_001109763	Body	chr16:28073817-28075296	Island
Hyper		cg24534742	0.142784	0.399684	374.344	0.256899	13	43149281	R	TNFSF11;TNFSF11	NM_003701;NM_033012	Body;5'UTR	chr13:43148277-43149282	Island
Hyper		cg11382963	0.166696	0.423433	374.344	0.256737	8	72754469	R	MSC	NM_005098	3'UTR	chr8:72753874-72754755	Island
Hyper		cg20984085	0.259485	0.516219	374.344	0.256734	19	56905032	R	ZNF582	NM_144690	TSS200	chr19:56904636-56905355	Island
Hyper		cg14409023	0.191953	0.448679	374.344	0.256726	14	57283436	R	OTX2OS1	NR_029385	Body	chr14:57283967-57284558	N_Shore
Hyper		cg26984343	0.146755	0.403346	374.344	0.256591	13	37006133	R	CCNA1;CCNA1;CCNA1;CCNA1;CCNA1;CCNA1	NM_001111047;NM_001111047;NM_001111046;NM_003914;NM_001111045;NM_001111046	1stExon;5'UTR;1stExon;TSS1500;TSS1500;5'UTR	chr13:37005581-37006453	Island
Hyper		cg13133747	0.286925	0.5434	374.344	0.256475	8	72754636	R	MSC;MSC-AS1	NM_005098;NR_033652	3'UTR;TSS1500	chr8:72753874-72754755	Island
Hyper		cg26989048	0.153045	0.409417	374.344	0.256372	8	91997672	R	C8orf88	NM_001190972	TSS200	chr8:91997230-91997906	Island
Hyper		cg12935136	0.268847	0.525136	374.344	0.256289	13	78493590	F	EDNRB;EDNRB;EDNRB	NM_003991;NM_000115;NM_001122659	TSS1500;5'UTR;TSS1500	chr13:78492425-78493382	S_Shore
Hyper		cg14015706	0.231993	0.488179	374.344	0.256186	9	132382433	R	C9orf50	NM_199350	1stExon	chr9:132382432-132383004	Island
Hyper		cg10526659	0.113063	0.369244	374.344	0.256181	2	182322058	F	ITGA4;ITGA4	NM_000885;NM_000885	5'UTR;1stExon	chr2:182321761-182323029	Island
Hyper		cg11400792	0.213468	0.469601	374.344	0.256133	3	117716222	F				chr3:117716100-117716564	Island
Hyper		cg23983887	0.20237	0.458389	374.344	0.256019	1	12509707	F	VPS13D;VPS13D	NM_015378;NM_018156	Body;Body
Hyper		cg17861295	0.210735	0.466608	374.344	0.255873	5	178450763	R	ZNF879	NM_001136116	TSS200	chr5:178450630-178451216	Island
Hyper		cg12417071	0.344939	0.600511	374.344	0.255572	13	37005489	R	CCNA1;CCNA1;CCNA1;CCNA1	NM_001111047;NM_003914;NM_001111045;NM_001111046	TSS1500;TSS1500;TSS1500;TSS1500	chr13:37005581-37006453	N_Shore
Hyper		cg02886408	0.218092	0.473543	374.344	0.25545	10	133796164	R	BNIP3	NM_004052	TSS1500	chr10:133794898-133796598	Island
Hyper		cg08195943	0.210305	0.465755	374.344	0.25545	3	129694487	R	TRH	NM_007117	5'UTR	chr3:129693127-129694841	Island
Hyper		cg03048083	0.142576	0.397978	374.344	0.255402	17	43339497	R	LOC100133991;LOC100133991;C17orf46	NR_024434;NR_024435;NM_152343	Body;TSS200;TSS200	chr17:43339124-43339832	Island
Hyper		cg15779837	0.157987	0.413313	374.344	0.255326	19	48918116	F	GRIN2D	NM_000836	Body	chr19:48918115-48918340	Island
Hyper		cg23437733	0.18099	0.436303	374.344	0.255314	5	178017571	F	COL23A1	NM_173465	TSS200	chr5:178016558-178017670	Island
Hyper		cg06445348	0.329815	0.584927	374.344	0.255112	1	166917009	F	ILDR2	NM_199351	Body	chr1:166916865-166917215	Island
Hyper		cg25024074	0.168439	0.423424	374.344	0.254985	2	182322501	F	ITGA4	NM_000885	1stExon	chr2:182321761-182323029	Island
Hyper		cg08002883	0.161417	0.416316	374.344	0.2549	3	192127457	R	FGF12;FGF12	NM_021032;NM_004113	TSS1500;Body	chr3:192125821-192127994	Island
Hyper		cg00003036	0.313897	0.568667	374.344	0.25477	8	132054735	F				chr8:132052203-132054749	Island
Hyper		cg12796383	0.184435	0.439194	374.344	0.254759	2	144694405	R				chr2:144694666-144695180	N_Shore
Hyper		cg26063563	0.129819	0.384475	374.344	0.254657	5	113697330	R	KCNN2	NM_021614	TSS1500	chr5:113696516-113699195	Island
Hyper		cg21701531	0.0897635	0.344339	374.344	0.254575	2	145275199	F	ZEB2;ZEB2;ZEB2	NR_033258;NM_014795;NM_001171653	Body;5'UTR;5'UTR	chr2:145273456-145275378	Island
Hyper		cg22741735	0.452638	0.707209	374.344	0.254571	5	139056804	R	CXXC5	NM_016463	5'UTR	chr5:139056577-139056856	Island
Hyper		cg19140682	0.16193	0.416441	374.344	0.254511	1	236849656	R	ACTN2;ACTN2;ACTN2	NM_001278343;NM_001278344;NM_001103	TSS200;TSS200;TSS200	chr1:236849472-236850323	Island
Hyper		cg02478448	0.357746	0.611975	374.344	0.254229	13	37006063	R	CCNA1;CCNA1;CCNA1;CCNA1;CCNA1;CCNA1	NM_001111047;NM_001111047;NM_001111046;NM_003914;NM_001111045;NM_001111046	1stExon;5'UTR;1stExon;TSS1500;TSS1500;5'UTR	chr13:37005581-37006453	Island
Hyper		cg08926056	0.148813	0.402992	374.344	0.254179	1	161591591	R
Hyper		cg14409941	0.241144	0.495308	374.344	0.254164	5	178771781	F	ADAMTS2;ADAMTS2	NM_021599;NM_014244	Body;Body	chr5:178770724-178772794	Island
Hyper		cg23052568	0.274018	0.528178	374.344	0.25416	5	42995527	R				chr5:42994626-42994936	S_Shore
Hyper		cg21459340	0.178035	0.432167	374.344	0.254133	20	2781324	F	CPXM1	NM_019609	TSS200	chr20:2780978-2781497	Island
Hyper		cg03307465	0.129754	0.383857	374.344	0.254103	2	40679519	F	SLC8A1	NM_001112802	5'UTR	chr2:40678477-40678717	S_Shore
Hyper		cg06251764	0.308541	0.562632	374.344	0.254092	10	23982350	F	KIAA1217	NM_001098500	TSS1500	chr10:23982382-23982589	N_Shore
Hyper		cg03225817	0.238541	0.492573	374.344	0.254032	11	105481317	R	GRIA4;GRIA4;GRIA4;GRIA4	NM_001077244;NM_000829;NM_001077243;NM_001112812	5'UTR;5'UTR;5'UTR;TSS200	chr11:105481126-105481422	Island
Hyper		cg02732804	0.182127	0.436072	374.344	0.253944	16	28075269	R	GSG1L	NM_001109763	TSS1500	chr16:28073817-28075296	Island
Hyper		cg05176782	0.50302	0.756959	374.344	0.253939	8	95541247	R	KIAA1429;KIAA1429	NM_015496;NM_183009	Body;Body
Hyper		cg18467168	0.150409	0.404324	374.344	0.253916	3	13114803	R	IQSEC1	NM_001134382	TSS200	chr3:13114627-13115245	Island
Hyper		cg22650425	0.171454	0.425363	374.344	0.25391	7	6298689	R	CYTH3	NM_004227	Body
Hyper		cg01815907	0.143084	0.396905	374.344	0.253821	22	24551900	R	CABIN1;CABIN1;CABIN1	NM_001201429;NM_001199281;NM_012295	Body;Body;Body	chr22:24551813-24552696	Island
Hyper		cg19642588	0.188272	0.441946	374.344	0.253673	3	117716214	F				chr3:117716100-117716564	Island
Hyper		cg01040457	0.250021	0.503633	374.344	0.253613	7	37488942	R	ELMO1;ELMO1	NM_014800;NM_001206480	TSS1500;TSS200	chr7:37487354-37488672	S_Shore
Hyper		cg02779870	0.212454	0.465763	374.344	0.253309	8	72755205	F	MSC-AS1;MSC;MSC-AS1	NR_033651;NM_005098;NR_033652	TSS1500;Body;TSS200	chr8:72753874-72754755	S_Shore
Hyper		cg23482397	0.204603	0.457873	374.344	0.25327	18	53257226	R	TCF4;TCF4	NM_001083962;NM_003199	TSS1500;TSS1500	chr18:53257018-53257309	Island
Hyper		cg19318298	0.449935	0.703142	374.344	0.253207	13	97801264	F
Hyper		cg23702615	0.355101	0.608248	374.344	0.253147	13	78493215	F	EDNRB;EDNRB;EDNRB	NM_003991;NM_000115;NM_001122659	TSS1500;5'UTR;TSS1500	chr13:78492425-78493382	Island
Hyper		cg27336587	0.336637	0.589714	374.344	0.253077	15	96887867	R				chr15:96887793-96888030	Island
Hyper		cg16185421	0.123757	0.376829	374.344	0.253072	17	5404345	R	LOC728392	NM_001162371	TSS200	chr17:5403131-5404602	Island
Hyper		cg02326806	0.304213	0.557114	374.344	0.252901	15	96887461	R				chr15:96887415-96887616	Island
Hyper		cg13231700	0.154343	0.407228	374.344	0.252885	2	222435709	F	EPHA4	NM_004438	Body	chr2:222436034-222438941	N_Shore
Hyper		cg00339556	0.246448	0.499331	374.344	0.252882	5	16180048	R	2017-03-11	NM_001102562	TSS200	chr5:16179064-16180420	Island
Hyper		cg02454806	0.267243	0.520095	374.344	0.252852	14	42075554	R	LRFN5	NM_152447	TSS1500	chr14:42075858-42076329	N_Shore
Hyper		cg16501308	0.247733	0.50054	374.344	0.252807	18	30350221	R	KLHL14	NM_020805	Body	chr18:30349690-30352302	Island
Hyper		cg05408831	0.0677073	0.320506	374.344	0.252799	5	179220797	R	LTC4S	NM_145867	TSS200	chr5:179222608-179223825	N_Shore
Hyper		cg17339512	0.263813	0.516609	374.344	0.252796	5	32711734	R	NPR3;NPR3;NPR3;NPR3;NPR3	NM_000908;NM_001204375;NM_000908;NM_001204375;NM_001204376	5'UTR;5'UTR;1stExon;1stExon;Body	chr5:32709910-32714450	Island
Hyper		cg25095353	0.272648	0.525375	374.344	0.252727	15	84748786	F	EFTUD1P1	NR_036652	TSS200	chr15:84748593-84749285	Island
Hyper		cg06392169	0.199224	0.451902	374.344	0.252678	6	391936	F	IRF4	NM_002460	5'UTR	chr6:391188-393790	Island
Hyper		cg21866259	0.317814	0.570426	374.344	0.252612	2	198650965	R	BOLL;BOLL;BOLL;BOLL;BOLL;BOLL	NM_001284358;NM_001284362;NM_001284361;NM_033030;NM_001284358;NM_197970	5'UTR;TSS1500;TSS1500;TSS1500;1stExon;TSS200	chr2:198649751-198651599	Island
Hyper		cg04431946	0.306494	0.55902	374.344	0.252527	2	47797569	R	KCNK12	NM_022055	TSS200	chr2:47796923-47799166	Island
Hyper		cg01739661	0.263656	0.516075	374.344	0.252419	3	121903111	R	CASR;CASR	NM_001178065;NM_000388	TSS200;5'UTR	chr3:121902742-121903645	Island
Hyper		cg21729992	0.197528	0.449938	374.344	0.25241	20	55200370	R				chr20:55200279-55206789	Island
Hyper		cg20381963	0.23695	0.489273	374.344	0.252324	7	752238	F	PRKAR1B;PRKAR1B;PRKAR1B;PRKAR1B;PRKAR1B;PRKAR1B	NM_001164760;NM_001164761;NM_002735;NM_001164762;NM_001164759;NM_001164758	5'UTR;5'UTR;TSS200;5'UTR;5'UTR;5'UTR	chr7:750788-751237	S_Shore
Hyper		cg12767281	0.159883	0.411946	374.344	0.252064	10	7452950	F	SFMBT2	NM_001029880	5'UTR	chr10:7449376-7455339	Island
Hyper		cg09052083	0.208167	0.460105	374.344	0.251938	8	10873619	F	XKR6	NM_173683	Body	chr8:10873324-10874174	Island
Hyper		cg02650317	0.175768	0.427699	374.344	0.251931	20	61808888	R	MIR124-3	NR_029670	TSS1500	chr20:61806254-61810867	Island
Hyper		cg17300544	0.0668464	0.318738	374.344	0.251891	17	75369091	F	SEPT9;SEPT9;SEPT9;SEPT9	NM_001113493;NM_001113492;NM_001113491;NM_006640	TSS200;5'UTR;Body;Body	chr17:75368688-75370506	Island
Hyper		cg27100227	0.294422	0.546264	374.344	0.251842	7	27281687	R	EVX1	NM_001989	TSS1500	chr7:27282086-27283136	N_Shore
Hyper		cg05266302	0.381344	0.6331	374.344	0.251757	9	90255400	F	DAPK1;DAPK1;DAPK1;DAPK1	NM_004938;NM_001288731;NM_001288730;NM_001288729	Body;Body;Body;Body
Hyper		cg24463006	0.0627817	0.314497	374.344	0.251716	20	37303096	F				chr20:37302813-37303388	Island
Hyper		cg13982529	0.216769	0.468356	374.344	0.251587	5	87974398	F	LOC645323;LOC645323	NR_015436;NR_024383	Body;TSS200	chr5:87976094-87976546	N_Shore
Hyper		cg11172693	0.197194	0.448482	374.344	0.251288	20	37434229	F	PPP1R16B	NM_015568	TSS200	chr20:37434206-37435592	Island
Hyper		cg16150752	0.383832	0.635096	374.344	0.251265	5	16180072	R	2017-03-11	NM_001102562	TSS200	chr5:16179064-16180420	Island
Hyper		cg07829842	0.186732	0.437966	374.344	0.251234	16	56228495	R	DKFZP434H168;GNAO1;GNAO1	NR_026889;NM_020988;NM_138736	TSS200;Body;Body	chr16:56224731-56224980	S_Shelf
Hyper		cg10305311	0.190737	0.441955	374.344	0.251218	13	96204873	R	CLDN10;CLDN10;CLDN10	NM_006984;NM_182848;NM_001160100	TSS200;Body;Body	chr13:96204691-96205496	Island
Hyper		cg21773872	0.256844	0.508005	374.344	0.251162	7	30722320	R	CRHR2	NM_001883	TSS200	chr7:30721372-30722445	Island
Hyper		cg06530338	0.200217	0.45135	374.344	0.251133	2	19561612	F				chr2:19560963-19561650	Island
Hyper		cg17650822	0.0657195	0.316588	374.344	0.250869	16	58497795	F	NDRG4;NDRG4;NDRG4	NM_022910;NM_001130487;NM_020465	TSS1500;TSS200;5'UTR	chr16:58497033-58498595	Island
Hyper		cg20415809	0.243266	0.494109	374.344	0.250843	2	182321855	F	ITGA4;ITGA4	NM_000885;NM_000885	5'UTR;1stExon	chr2:182321761-182323029	Island
Hyper		cg14657834	0.173321	0.424065	374.344	0.250744	8	67875441	R				chr8:67873388-67875600	Island
Hyper		cg13975523	0.200628	0.451278	374.344	0.250649	13	43148684	R	TNFSF11;TNFSF11	NM_003701;NM_033012	Body;5'UTR	chr13:43148277-43149282	Island
Hyper		cg10826197	0.149192	0.399781	374.344	0.250589	8	49468988	F				chr8:49468683-49468959	S_Shore
Hyper		cg11615647	0.372289	0.622827	374.344	0.250538	22	25678641	R				chr22:25678576-25679273	Island
Hyper		cg13769834	0.285026	0.535464	374.344	0.250438	17	46713962	R				chr17:46713926-46714131	Island
Hyper		cg03001260	0.0801424	0.330566	374.344	0.250424	3	44036617	R				chr3:44036407-44041104	Island
Hyper		cg26506288	0.232361	0.482702	374.344	0.250341	17	46804123	F	HOXB13	NM_006361	3'UTR	chr17:46804203-46804415	N_Shore
Hyper		cg05678733	0.455569	0.705902	374.344	0.250333	5	43010511	F
Hyper		cg08992305	0.188857	0.439058	374.344	0.250201	4	165878219	R	TRIM61;C4orf39	NM_001012414;NM_153027	Body;1stExon	chr4:165878036-165878446	Island
Hyper		cg16678602	0.108822	0.35891	374.344	0.250088	10	85954331	F	PCDH21	NM_033100	TSS200	chr10:85954199-85955303	Island
Hyper		cg25340966	0.250342	0.500332	374.344	0.24999	1	119532195	R	TBX15	NM_152380	TSS200	chr1:119531991-119532196	Island
Hyper		cg04455164	0.245168	0.495128	374.344	0.24996	12	64062564	F	DPY19L2	NM_173812	TSS1500	chr12:64061836-64062774	Island
Hyper		cg14042851	0.265724	0.515605	374.344	0.249881	19	57019005	F	ZNF471	NM_020813	TSS1500	chr19:57018743-57019506	Island
Hyper		cg11279444	0.14043	0.390186	374.344	0.249757	1	53099053	F	FAM159A	NM_001042693	TSS200	chr1:53098629-53099303	Island
Hyper		cg19944763	0.269491	0.519222	374.344	0.249731	10	15761854	R	ITGA8	NM_003638	TSS200	chr10:15761423-15762101	Island
Hyper		cg04974584	0.169748	0.419387	374.344	0.249639	6	127440729	R	RSPO3	NM_032784	Body	chr6:127439265-127441072	Island
Hyper		cg02667667	0.18625	0.435639	374.344	0.249388	16	56228505	R	DKFZP434H168;GNAO1;GNAO1	NR_026889;NM_020988;NM_138736	TSS200;Body;Body	chr16:56224731-56224980	S_Shelf
Hyper		cg04043795	0.155488	0.404796	374.344	0.249308	2	5836366	R	SOX11;SOX11	NM_003108;NM_003108	3'UTR;1stExon	chr2:5836068-5837643	Island
Hyper		cg25673084	0.196545	0.445638	374.344	0.249093	15	79383852	R	RASGRF1;RASGRF1	NM_001145648;NM_002891	TSS1500;TSS1500	chr15:79381804-79384209	Island
Hyper		cg03361585	0.170956	0.420029	374.344	0.249073	20	47444241	R	PREX1	NM_020820	1stExon	chr20:47443734-47445181	Island
Hyper		cg00157796	0.190463	0.439414	374.344	0.248951	6	159590231	F	FNDC1	NM_032532	TSS200	chr6:159589636-159591319	Island
Hyper		cg27304110	0.242867	0.491793	374.344	0.248926	1	114695695	F	SYT6	NM_205848	5'UTR	chr1:114695136-114696672	Island
Hyper		cg23718026	0.171454	0.420258	374.344	0.248804	3	16555379	F	RFTN1	NM_015150	TSS200	chr3:16554327-16555413	Island
Hyper		cg10568624	0.334629	0.583389	374.344	0.24876	9	100619991	R				chr9:100619984-100620192	Island
Hyper		cg06122635	0.23946	0.48814	374.344	0.248679	2	105461368	F				chr2:105459127-105461770	Island
Hyper		cg10670396	0.232987	0.481577	374.344	0.24859	X	101906537	R	GPRASP1;GPRASP1;GPRASP1	NM_014710;NM_001099410;NM_001099411	5'UTR;5'UTR;5'UTR	chrX:101906001-101907017	Island
Hyper		cg01355851	0.188166	0.436728	374.344	0.248562	1	59434054	R
Hyper		cg11697588	0.225921	0.474469	374.344	0.248548	11	14995231	F	CALCA;CALCA;CALCA	NM_001741;NM_001033953;NM_001033952	TSS1500;TSS1500;TSS1500	chr11:14995128-14995908	Island
Hyper		cg21675115	0.289381	0.53786	374.344	0.248479	13	78493564	F	EDNRB;EDNRB;EDNRB	NM_003991;NM_000115;NM_001122659	TSS1500;5'UTR;TSS1500	chr13:78492425-78493382	S_Shore
Hyper		cg21607030	0.31474	0.563133	374.344	0.248392	6	133563532	R	EYA4;EYA4;EYA4	NM_004100;NM_172105;NM_172103	5'UTR;5'UTR;5'UTR	chr6:133562086-133563586	Island
Hyper		cg16670497	0.197079	0.445353	374.344	0.248274	1	110210913	R	GSTM2;GSTM2	NM_000848;NM_001142368	Body;Body	chr1:110210581-110210956	Island
Hyper		cg04611049	0.0816652	0.329815	374.344	0.248149	5	110559680	F	CAMK4	NM_001744	TSS1500	chr5:110559569-110560446	Island
Hyper		cg02858118	0.127197	0.375315	374.344	0.248118	3	48694018	F	CELSR3	NM_001407	Body	chr3:48693118-48694768	Island
Hyper		cg16232183	0.255427	0.503389	374.344	0.247962	13	96204854	R	CLDN10;CLDN10;CLDN10	NM_006984;NM_182848;NM_001160100	TSS200;Body;Body	chr13:96204691-96205496	Island
Hyper		cg11950994	0.418189	0.666148	374.344	0.247959	2	19556849	F	OSR1	NM_145260	5'UTR	chr2:19555789-19558403	Island
Hyper		cg09360501	0.213666	0.461553	374.344	0.247887	19	22018958	F	ZNF43;ZNF43	NM_003423;NM_003423	5'UTR;1stExon	chr19:22018594-22018827	S_Shore
Hyper		cg17904575	0.223843	0.47166	374.344	0.247817	14	102290370	R	PPP2R5C;PPP2R5C;PPP2R5C;PPP2R5C;PPP2R5C	NM_001161726;NM_002719;NM_001161725;NM_178587;NM_178586	Body;Body;Body;Body;Body
Hyper		cg24657817	0.168209	0.415913	374.344	0.247705	4	42153708	R	BEND4;BEND4	NM_207406;NM_001159547	Body;Body	chr4:42152766-42154984	Island
Hyper		cg21901718	0.426816	0.674497	374.344	0.247681	5	16180076	R	2017-03-11	NM_001102562	TSS200	chr5:16179064-16180420	Island
Hyper		cg04003850	0.240424	0.48789	374.344	0.247466	3	192126165	F	FGF12;FGF12;FGF12	NM_021032;NM_021032;NM_004113	5'UTR;1stExon;Body	chr3:192125821-192127994	Island
Hyper		cg06995920	0.290101	0.537456	374.344	0.247355	12	64062544	F	DPY19L2	NM_173812	TSS200	chr12:64061836-64062774	Island
Hyper		cg12506930	0.345062	0.592349	374.344	0.247287	19	58220718	F	ZNF154	NM_001085384	TSS200	chr19:58220189-58220517	S_Shore
Hyper		cg20190718	0.248127	0.495275	374.344	0.247148	1	247123455	R	ZNF695;ZNF695;ZNF670-ZNF695	NR_037892;NM_001204221;NR_037894	Body;Body;Body
Hyper		cg10800833	0.18481	0.431808	374.344	0.246997	4	57521657	R	HOPX;HOPX;HOPX;HOPX;HOPX	NM_139212;NM_139211;NM_032495;NM_001145460;NM_001145459	Body;Body;Body;Body;Body	chr4:57521621-57522703	Island
Hyper		cg16535257	0.336776	0.583761	374.344	0.246985	1	752696	F	FAM87B	NR_103536	TSS200
Hyper		cg16789852	0.25299	0.49988	374.344	0.246891	12	54361116	R	HOTAIR;HOTAIR;HOTAIR	NR_003716;NR_047518;NR_047517	Body;Body;Body	chr12:54360374-54360660	S_Shore
Hyper		cg01401376	0.223351	0.470226	374.344	0.246875	6	133563342	R	EYA4;EYA4;EYA4	NM_004100;NM_172105;NM_172103	5'UTR;5'UTR;5'UTR	chr6:133562086-133563586	Island
Hyper		cg06179060	0.183442	0.430317	374.344	0.246875	13	78493012	R	EDNRB;EDNRB;EDNRB	NM_000115;NM_001122659;NM_003991	5'UTR;TSS200;TSS200	chr13:78492425-78493382	Island
Hyper		cg07629454	0.188353	0.434993	374.344	0.246641	3	121903520	R	CASR	NM_000388	5'UTR	chr3:121902742-121903645	Island
Hyper		cg00888463	0.155067	0.401588	374.344	0.24652	7	106686041	R	PRKAR2B	NM_002736	Body	chr7:106684813-106685765	S_Shore
Hyper		cg12253830	0.148016	0.394493	374.344	0.246476	12	22487668	F	ST8SIA1	NM_003034	TSS200	chr12:22486835-22488666	Island
Hyper		cg01603847	0.336596	0.58298	374.344	0.246384	5	6449461	F	UBE2QL1	NM_001145161	Body	chr5:6448753-6449629	Island
Hyper		cg07635747	0.258263	0.504566	374.344	0.246303	18	25755942	R	CDH2	NM_001792	Body	chr18:25755414-25758175	Island
Hyper		cg19057986	0.240275	0.486506	374.344	0.246231	17	46802871	F	HOXB13	NM_006361	3'UTR	chr17:46802790-46803076	Island
Hyper		cg14086045	0.200163	0.446338	374.344	0.246176	1	157963794	R	KIRREL	NM_018240	Body	chr1:157963540-157963947	Island
Hyper		cg02706110	0.186825	0.432948	374.344	0.246123	22	24552132	F	CABIN1	NM_012295	Body	chr22:24551813-24552696	Island
Hyper		cg02485200	0.125768	0.371702	374.344	0.245934	21	27011788	R	JAM2;JAM2	NM_021219;NM_021219	1stExon;5'UTR	chr21:27011624-27012398	Island
Hyper		cg08496742	0.219386	0.465299	374.344	0.245913	19	56159485	F	CCDC106;CCDC106	NM_013301;NM_013301	5'UTR;1stExon	chr19:56159257-56159937	Island
Hyper		cg12948621	0.28687	0.532774	374.344	0.245904	19	37825446	R	HKR1	NM_181786	TSS200	chr19:37825101-37825756	Island
Hyper		cg01824969	0.181746	0.427536	374.344	0.245789	8	67875261	F				chr8:67873388-67875600	Island
Hyper		cg17712694	0.393924	0.639615	374.344	0.245691	5	16180068	R	2017-03-11	NM_001102562	TSS200	chr5:16179064-16180420	Island
Hyper		cg04832466	0.177266	0.422948	374.344	0.245681	13	112760088	R				chr13:112758598-112760491	Island
Hyper		cg10259748	0.184658	0.430298	374.344	0.245641	6	110679107	F	C6orf186	NM_001123364	Body	chr6:110678854-110679108	Island
Hyper		cg14142713	0.165369	0.411008	374.344	0.24564	19	37957995	F	ZNF569;ZNF569	NM_152484;NM_152484	5'UTR;1stExon	chr19:37957726-37958390	Island
Hyper		cg18617005	0.300167	0.545783	374.344	0.245616	5	140787504	R	PCDHGA4;PCDHGA6;PCDHGA9;PCDHGA1;PCDHGA8;PCDHGA5;PCDHGB1;PCDHGB6;PCDHGB4;PCDHGA3;PCDHGA2;PCDHGA7;PCDHGB2;PCDHGB6;PCDHGB5;PCDHGB3	NM_018917;NM_018919;NM_018921;NM_018912;NM_032088;NM_018918;NM_018922;NM_018926;NM_003736;NM_018916;NM_018915;NM_018920;NM_018923;NM_032100;NM_018925;NM_018924	Body;Body;Body;Body;Body;Body;Body;TSS1500;Body;Body;Body;Body;Body;TSS1500;Body;Body	chr5:140787447-140788044	Island
Hyper		cg00240432	0.19145	0.436959	374.344	0.245509	7	19157296	R	TWIST1	NM_000474	TSS200	chr7:19156050-19158042	Island
Hyper		cg18507129	0.158727	0.404155	374.344	0.245428	3	142839903	R	CHST2	NM_004267	Body	chr3:142837885-142840838	Island
Hyper		cg17565627	0.239857	0.485228	374.344	0.245371	2	198651111	R	BOLL;BOLL;BOLL;BOLL;BOLL	NM_001284362;NM_001284361;NM_033030;NM_197970;NM_001284358	TSS1500;TSS1500;TSS1500;TSS200;TSS200	chr2:198649751-198651599	Island
Hyper		cg12582959	0.344987	0.590306	374.344	0.245318	19	56159199	R	CCDC106;CCDC106	NM_013301;NM_013301	5'UTR;1stExon	chr19:56159257-56159937	N_Shore
Hyper		cg01793449	0.150743	0.39601	374.344	0.245266	1	3663339	R	KIAA0495;KIAA0495	NM_207306;NM_207306	1stExon;5'UTR	chr1:3662963-3664085	Island
Hyper		cg23725223	0.109511	0.354727	374.344	0.245216	1	156611720	F	BCAN;BCAN	NM_021948;NM_198427	TSS200;TSS200	chr1:156611639-156612447	Island
Hyper		cg19916212	0.330144	0.575283	374.344	0.245139	13	78493203	R	EDNRB;EDNRB;EDNRB	NM_003991;NM_000115;NM_001122659	TSS1500;5'UTR;TSS1500	chr13:78492425-78493382	Island
Hyper		cg09056181	0.249092	0.494142	374.344	0.245051	10	26505503	F	GAD2;GAD2;GAD2;GAD2	NM_001134366;NM_000818;NM_000818;NM_001134366	5'UTR;1stExon;5'UTR;1stExon	chr10:26504383-26507434	Island
Hyper		cg24932457	0.445946	0.690895	374.344	0.24495	1	175568559	R	TNR	NM_003285	5'UTR	chr1:175568376-175568808	Island
Hyper		cg04367486	0.194109	0.438827	374.344	0.244717	3	112051991	F	CD200;CD200;CD200;CD200	NM_001004196;NM_005944;NM_001004196;NM_005944	1stExon;1stExon;5'UTR;5'UTR	chr3:112051893-112052406	Island
Hyper		cg25267765	0.179408	0.423993	374.344	0.244585	19	56905094	R	ZNF582	NM_144690	TSS1500	chr19:56904636-56905355	Island
Hyper		cg18062721	0.341307	0.585856	374.344	0.244549	3	11643427	R	VGLL4;VGLL4	NM_014667;NM_001128219	Body;Body
Hyper		cg08700032	0.15797	0.402512	374.344	0.244543	3	28616682	F				chr3:28616663-28617970	Island
Hyper		cg09107912	0.129035	0.37356	374.344	0.244525	6	159590059	R	FNDC1	NM_032532	TSS1500	chr6:159589636-159591319	Island
Hyper		cg17751438	0.133033	0.377544	374.344	0.244511	2	145275197	R	ZEB2;ZEB2;ZEB2	NR_033258;NM_014795;NM_001171653	Body;5'UTR;5'UTR	chr2:145273456-145275378	Island
Hyper		cg05238517	0.21318	0.457483	374.344	0.244303	11	104034227	F	PDGFD;PDGFD	NM_025208;NM_033135	Body;Body	chr11:104034536-104035058	N_Shore
Hyper		cg19083459	0.0974091	0.341704	374.344	0.244295	12	28122371	F	PTHLH;PTHLH;PTHLH;PTHLH	NM_198964;NM_198965;NM_198966;NM_002820	Body;Body;Body;Body	chr12:28123023-28123773	N_Shore
Hyper		cg15556502	0.230551	0.474743	374.344	0.244192	11	43602845	R	MIR129-2	NR_029697	TSS200	chr11:43602545-43603215	Island
Hyper		cg22502570	0.143453	0.387642	374.344	0.244189	2	144694439	R	LOC101928386	NR_110237	TSS200	chr2:144694666-144695180	N_Shore
Hyper		cg10716835	0.218039	0.46197	374.344	0.243931	10	94834582	R	CYP26A1;CYP26A1	NM_000783;NM_057157	Body;Body	chr10:94833272-94835256	Island
Hyper		cg19871940	0.311702	0.555546	374.344	0.243844	14	57264287	R				chr14:57264638-57265561	N_Shore
Hyper		cg06557057	0.0708858	0.314622	374.344	0.243736	7	142494706	R				chr7:142494563-142495248	Island
Hyper		cg14979301	0.319131	0.562836	374.344	0.243706	5	42994123	R				chr5:42994626-42994936	N_Shore
Hyper		cg14298807	0.113969	0.35763	374.344	0.243662	3	55523042	R	WNT5A	NM_003392	TSS1500	chr3:55522560-55522836	S_Shore
Hyper		cg18066271	0.104933	0.348522	374.344	0.243589	5	100236783	F	ST8SIA4;ST8SIA4	NM_005668;NM_175052	Body;Body	chr5:100236567-100236955	Island
Hyper		cg20893048	0.290717	0.534301	374.344	0.243584	7	142956294	R
Hyper		cg05493394	0.25945	0.502955	374.344	0.243506	6	133562035	R	EYA4;EYA4;EYA4	NM_172105;NM_172103;NM_004100	TSS1500;TSS1500;TSS1500	chr6:133562086-133563586	N_Shore
Hyper		cg15531403	0.353697	0.597165	374.344	0.243468	8	53852184	R	NPBWR1	NM_005285	TSS1500	chr8:53851701-53854426	Island
Hyper		cg14248715	0.314909	0.558366	374.344	0.243457	14	57284096	R	OTX2OS1	NR_029385	Body	chr14:57283967-57284558	Island
Hyper		cg06241792	0.101674	0.345092	374.344	0.243418	12	21680669	F	C12orf39	NM_030572	Body	chr12:21680408-21680982	Island
Hyper		cg06632762	0.239758	0.483145	374.344	0.243387	1	110230545	R	GSTM1;GSTM1	NM_146421;NM_000561	Body;Body	chr1:110230238-110230614	Island
Hyper		cg05807690	0.189035	0.432417	374.344	0.243382	2	101034283	F	CHST10	NM_004854	TSS200	chr2:101033606-101034296	Island
Hyper		cg03697693	0.261845	0.505081	374.344	0.243235	3	125898802	F	ALDH1L1-AS2;ALDH1L1;ALDH1L1;ALDH1L1;ALDH1L1	NR_046383;NM_001270365;NM_012190;NR_072979;NM_001270364	TSS200;5'UTR;5'UTR;Body;Body	chr3:125898662-125899568	Island
Hyper		cg06428163	0.247361	0.490546	374.344	0.243185	13	96204856	R	CLDN10;CLDN10;CLDN10	NM_006984;NM_182848;NM_001160100	TSS200;Body;Body	chr13:96204691-96205496	Island
Hyper		cg15394142	0.206532	0.449689	374.344	0.243157	12	66275988	R	HMGA2;HMGA2	NM_003484;NM_003483	Body;Body
Hyper		cg25884711	0.243945	0.486828	374.344	0.242883	7	24323840	F	NPY;NPY	NM_000905;NM_000905	5'UTR;1stExon	chr7:24323558-24325080	Island
Hyper		cg23103993	0.0921088	0.33488	374.344	0.242771	19	10531434	F	PDE4A;PDE4A	NM_001111307;NM_001111307	5'UTR;1stExon	chr19:10529627-10532004	Island
Hyper		cg08010865	0.40064	0.643378	374.344	0.242738	13	24807902	F	SPATA13;SPATA13	NM_001166271;NM_153023	Body;5'UTR
Hyper		cg14520424	0.296898	0.539599	374.344	0.242701	1	70034491	R				chr1:70032967-70034495	Island
Hyper		cg26381364	0.142338	0.384762	374.344	0.242423	12	103889772	F	C12orf42;C12orf42	NM_001099336;NM_198521	TSS200;TSS200	chr12:103889148-103889843	Island
Hyper		cg04904331	0.30095	0.54337	374.344	0.242419	7	49813033	R	VWC2	NM_198570	TSS1500	chr7:49813008-49815752	Island
Hyper		cg19752627	0.15878	0.401191	374.344	0.242411	7	98467380	F	TMEM130;TMEM130;TMEM130	NM_001134451;NM_152913;NM_001134450	Body;Body;Body	chr7:98467023-98468058	Island
Hyper		cg05907046	0.339482	0.581821	374.344	0.242339	2	187713986	R	ZSWIM2	NM_182521	TSS200	chr2:187713846-187714069	Island
Hyper		cg12511331	0.378913	0.621242	374.344	0.242329	7	6055517	R	AIMP2	NM_006303	Body
Hyper		cg22310279	0.274145	0.516419	374.344	0.242273	13	78493232	F	EDNRB;EDNRB;EDNRB	NM_003991;NM_000115;NM_001122659	TSS1500;5'UTR;TSS1500	chr13:78492425-78493382	Island
Hyper		cg03380773	0.147086	0.389302	374.344	0.242216	8	41504331	R	NKX6-3	NM_152568	Body	chr8:41503916-41504266	S_Shore
Hyper		cg06744574	0.0664079	0.308623	374.344	0.242215	1	49242359	F	BEND5;AGBL4	NM_024603;NM_032785	1stExon;Body	chr1:49242371-49242810	N_Shore
Hyper		cg13031432	0.0619266	0.304096	374.344	0.24217	16	58497767	F	NDRG4;NDRG4;NDRG4	NM_022910;NM_020465;NM_001130487	TSS1500;5'UTR;TSS1500	chr16:58497033-58498595	Island
Hyper		cg19307232	0.143136	0.385274	374.344	0.242138	22	24551729	F	CABIN1	NM_012295	Body	chr22:24551813-24552696	N_Shore
Hyper		cg08341316	0.230147	0.47223	374.344	0.242083	4	107956955	F	DKK2;DKK2	NM_014421;NM_014421	1stExon;5'UTR	chr4:107956555-107957453	Island
Hyper		cg15026150	0.180657	0.422727	374.344	0.24207	1	154297836	R	ATP8B2	NM_001005855	TSS200	chr1:154298205-154298544	N_Shore
Hyper		cg10416527	0.32224	0.564293	374.344	0.242054	18	22930271	R	ZNF521	NM_015461	Body	chr18:22930018-22930904	Island
Hyper		cg21688264	0.331311	0.573039	374.344	0.241728	6	84418724	F	SNAP91;SNAP91	NR_026669;NM_014841	Body;5'UTR	chr6:84417597-84419378	Island
Hyper		cg10588818	0.292233	0.533891	374.344	0.241659	10	7450830	F	SFMBT2;SFMBT2	NM_001018039;NM_001029880	5'UTR;5'UTR	chr10:7449376-7455339	Island
Hyper		cg12612118	0.295812	0.537458	374.344	0.241646	6	392555	R	IRF4	NM_002460	5'UTR	chr6:391188-393790	Island
Hyper		cg09366312	0.340283	0.581906	374.344	0.241623	18	5891001	R	TMEM200C	NM_001080209	1stExon	chr18:5890292-5891682	Island
Hyper		cg03349922	0.188447	0.430009	374.344	0.241561	10	71813286	R	H2AFY2	NM_018649	5'UTR	chr10:71812318-71813693	Island
Hyper		cg05901579	0.280086	0.521519	374.344	0.241434	15	88800567	R	NTRK3;NTRK3;NTRK3	NM_002530;NM_001007156;NM_001012338	TSS1500;TSS1500;TSS1500	chr15:88799522-88801017	Island
Hyper		cg05558169	0.295655	0.537078	374.344	0.241423	5	140797190	F	PCDHGB7;PCDHGB7;PCDHGA8;PCDHGB5;PCDHGA9;PCDHGB6;PCDHGA10;PCDHGA1;PCDHGA2;PCDHGA3;PCDHGB1;PCDHGA4;PCDHGB2;PCDHGA5;PCDHGB3;PCDHGA6;PCDHGA7;PCDHGB4	NM_032101;NM_018927;NM_032088;NM_018925;NM_018921;NM_018926;NM_018913;NM_018912;NM_018915;NM_018916;NM_018922;NM_018917;NM_018923;NM_018918;NM_018924;NM_018919;NM_018920;NM_003736	TSS200;TSS200;Body;Body;Body;Body;Body;Body;Body;Body;Body;Body;Body;Body;Body;Body;Body;Body	chr5:140797162-140797701	Island
Hyper		cg24262206	0.357397	0.59881	374.344	0.241413	18	9140610	F	ANKRD12;ANKRD12;ANKRD12	NM_001083625;NM_015208;NM_001204056	5'UTR;5'UTR;5'UTR	chr18:9136088-9137594	S_Shelf
Hyper		cg21893284	0.273195	0.514409	374.344	0.241214	X	92928508	R	FAM133A;FAM133A;FAM133A;NAP1L3;FAM133A;NAP1L3	NM_001171111;NM_001171109;NM_173698;NM_004538;NM_001171110;NM_004538	TSS1500;TSS1500;TSS1500;1stExon;TSS1500;5'UTR	chrX:92928546-92928786	N_Shore
Hyper		cg25937714	0.126922	0.367946	374.344	0.241024	3	44036492	R				chr3:44036407-44041104	Island
Hyper		cg25601695	0.237	0.47789	374.344	0.24089	16	55690178	R	SLC6A2;SLC6A2;SLC6A2	NM_001172501;NM_001043;NM_001172504	5'UTR;TSS200;TSS1500	chr16:55689598-55690895	Island
Hyper		cg14496450	0.152048	0.392904	374.344	0.240856	17	77178924	F	HRNBP3	NM_001082575	5'UTR	chr17:77178828-77180229	Island
Hyper		cg11167100	0.224881	0.465724	374.344	0.240843	15	83776269	R	TM6SF1;TM6SF1	NM_001144903;NM_023003	TSS200;TSS200	chr15:83775861-83776922	Island
Hyper		cg03443751	0.150862	0.391694	374.344	0.240832	19	37407462	R	ZNF829;ZNF568;ZNF568	NM_001037232;NM_198539;NM_198539	TSS1500;5'UTR;1stExon	chr19:37406931-37407463	Island
Hyper		cg01534145	0.180651	0.421459	374.344	0.240808	7	28449474	F	CREB5	NM_182899	5'UTR	chr7:28448716-28450028	Island
Hyper		cg21546671	0.197013	0.437731	374.344	0.240719	17	46655387	R	HOXB4	NM_024015	1stExon	chr17:46655215-46655604	Island
Hyper		cg22560979	0.17362	0.414307	374.344	0.240687	5	10565263	F	ANKRD33B	NM_001164440	Body	chr5:10562816-10565680	Island
Hyper		cg26777883	0.349423	0.590032	374.344	0.24061	8	688417	R				chr8:686830-689496	Island
Hyper		cg04390523	0.313552	0.55404	374.344	0.240488	13	78493100	R	EDNRB;EDNRB;EDNRB	NM_000115;NM_001122659;NM_003991	5'UTR;TSS200;TSS200	chr13:78492425-78493382	Island
Hyper		cg17666974	0.210915	0.45139	374.344	0.240475	17	5404321	R	LOC728392	NM_001162371	TSS200	chr17:5403131-5404602	Island
Hyper		cg22286978	0.146696	0.38716	374.344	0.240464	19	58858806	R	A1BG	NM_130786	Body	chr19:58858453-58859223	Island
Hyper		cg05280698	0.26444	0.504847	374.344	0.240407	19	37825388	R	HKR1	NM_181786	TSS200	chr19:37825101-37825756	Island
Hyper		cg13181745	0.203628	0.443973	374.344	0.240345	19	37997675	R	ZNF793	NM_001013659	TSS200	chr19:37997790-37998125	N_Shore
Hyper		cg22367144	0.235158	0.475279	374.344	0.24012	15	48010299	R	SEMA6D;SEMA6D;SEMA6D;SEMA6D;SEMA6D;SEMA6D	NM_153617;NM_153616;NM_153619;NM_024966;NM_153618;NM_020858	TSS1500;TSS1500;TSS1500;TSS1500;TSS1500;TSS1500	chr15:48009418-48011044	Island
Hyper		cg25361907	0.177233	0.417322	374.344	0.240089	19	37997682	R	ZNF793	NM_001013659	TSS200	chr19:37997790-37998125	N_Shore
Hyper		cg10539069	0.181275	0.421298	374.344	0.240023	7	93520275	R	TFPI2	NM_006528	TSS1500	chr7:93519366-93520184	S_Shore
Hyper		cg13980808	0.171468	0.411372	374.344	0.239903	12	25101448	F	BCAT1	NM_005504	Body	chr12:25101607-25102073	N_Shore
Hyper		cg17573720	0.251529	0.491406	374.344	0.239878	12	54359712	F	HOTAIR	NR_003716	Body	chr12:54359658-54359906	Island
Hyper		cg20286200	0.232148	0.471975	374.344	0.239826	6	133562267	F	EYA4;EYA4;EYA4	NM_172105;NM_172103;NM_004100	TSS1500;TSS1500;TSS1500	chr6:133562086-133563586	Island
Hyper		cg02916312	0.109272	0.348989	374.344	0.239717	6	72596135	R	RIMS1	NM_014989	TSS1500	chr6:72596036-72596404	Island
Hyper		cg07748270	0.0584849	0.298172	374.344	0.239687	7	44365023	R	CAMK2B;CAMK2B;CAMK2B;CAMK2B;CAMK2B;CAMK2B;CAMK2B;CAMK2B;CAMK2B;CAMK2B;CAMK2B;CAMK2B;CAMK2B;CAMK2B;CAMK2B;CAMK2B;CAMK2B;CAMK2B	NM_172081;NM_172079;NM_172080;NM_172078;NM_001293170;NM_001220;NM_172084;NM_172083;NM_172082;NM_172081;NM_172079;NM_172080;NM_172078;NM_001293170;NM_001220;NM_172084;NM_172083;NM_172082	1stExon;1stExon;1stExon;1stExon;1stExon;1stExon;1stExon;1stExon;1stExon;5'UTR;5'UTR;5'UTR;5'UTR;5'UTR;5'UTR;5'UTR;5'UTR;5'UTR	chr7:44364432-44365328	Island
Hyper		cg18470680	0.217119	0.456708	374.344	0.239589	2	27485035	F	SLC30A3	NM_003459	Body	chr2:27484873-27488189	Island
Hyper		cg17393267	0.154285	0.393724	374.344	0.239439	3	192127356	R	FGF12;FGF12	NM_021032;NM_004113	TSS1500;Body	chr3:192125821-192127994	Island
Hyper		cg04332534	0.153652	0.39294	374.344	0.239287	19	37096487	R	ZNF382;ZNF529;ZNF529;ZNF529	NM_032825;NR_027239;NM_001145649;NM_001145650	5'UTR;TSS1500;TSS1500;TSS1500	chr19:37095680-37096589	Island
Hyper		cg24078985	0.182188	0.42136	374.344	0.239173	19	37997703	R	ZNF793	NM_001013659	TSS200	chr19:37997790-37998125	N_Shore
Hyper		cg14568217	0.0786021	0.317568	374.344	0.238966	5	176057061	F	SNCB;EIF4E1B;SNCB	NM_003085;NM_001099408;NM_001001502	5'UTR;TSS1500;5'UTR	chr5:176056520-176057494	Island
Hyper		cg18507379	0.27151	0.510405	374.344	0.238894	5	140787507	R	PCDHGA4;PCDHGA6;PCDHGA9;PCDHGA1;PCDHGA8;PCDHGA5;PCDHGB1;PCDHGB6;PCDHGB4;PCDHGA3;PCDHGA2;PCDHGA7;PCDHGB2;PCDHGB6;PCDHGB5;PCDHGB3	NM_018917;NM_018919;NM_018921;NM_018912;NM_032088;NM_018918;NM_018922;NM_018926;NM_003736;NM_018916;NM_018915;NM_018920;NM_018923;NM_032100;NM_018925;NM_018924	Body;Body;Body;Body;Body;Body;Body;TSS1500;Body;Body;Body;Body;Body;TSS1500;Body;Body	chr5:140787447-140788044	Island
Hyper		cg16941715	0.305232	0.544109	374.344	0.238877	16	55690189	R	SLC6A2;SLC6A2;SLC6A2	NM_001172501;NM_001043;NM_001172504	5'UTR;TSS200;TSS1500	chr16:55689598-55690895	Island
Hyper		cg01469027	0.147472	0.386335	374.344	0.238863	17	46714130	F				chr17:46713926-46714131	Island
Hyper		cg12748607	0.182607	0.421379	374.344	0.238772	2	40678691	F	SLC8A1	NM_001112802	5'UTR	chr2:40678477-40678717	Island
Hyper		cg17228900	0.0790061	0.317676	374.344	0.23867	6	391764	F	IRF4;IRF4	NM_002460;NM_002460	5'UTR;1stExon	chr6:391188-393790	Island
Hyper		cg15487867	0.299011	0.53763	374.344	0.238619	1	1475742	R	C1orf70	NM_001114748	TSS200	chr1:1476093-1476669	N_Shore
Hyper		cg25683325	0.231703	0.470305	374.344	0.238603	1	158151058	F	CD1D	NM_001766	Body	chr1:158150620-158151503	Island
Hyper		cg03884783	0.169986	0.408461	374.344	0.238474	19	37957997	F	ZNF569;ZNF569	NM_152484;NM_152484	5'UTR;1stExon	chr19:37957726-37958390	Island
Hyper		cg04787024	0.163523	0.401932	374.344	0.238409	2	99553442	R	C2orf55	NM_207362	TSS1500	chr2:99552185-99553831	Island
Hyper		cg04136149	0.227886	0.466127	374.344	0.238242	7	37488936	R	ELMO1	NM_014800	TSS1500	chr7:37487354-37488672	S_Shore
Hyper		cg27156464	0.220825	0.458912	374.344	0.238088	10	32097661	R	ARHGAP12;ARHGAP12;ARHGAP12;ARHGAP12;ARHGAP12;ARHGAP12;ARHGAP12;ARHGAP12;ARHGAP12;ARHGAP12;ARHGAP12;ARHGAP12	NM_001270699;NM_001270698;NM_001270697;NM_001270696;NM_001270695;NM_018287;NM_001270699;NM_001270698;NM_001270697;NM_001270696;NM_001270695;NM_018287	ExonBnd;ExonBnd;ExonBnd;ExonBnd;ExonBnd;ExonBnd;Body;Body;Body;Body;Body;Body
Hyper		cg10868875	0.159468	0.397551	374.344	0.238084	11	61596307	R	FADS2	NM_004265	Body	chr11:61594996-61596710	Island
Hyper		cg18115507	0.2184	0.45645	374.344	0.23805	13	102069169	R	NALCN	NM_052867	TSS1500	chr13:102068116-102069258	Island
Hyper		cg18299860	0.243496	0.481457	374.344	0.237961	17	1992684	F	SMG6;SMG6;SMG6;SMG6	NM_001282326;NM_001256828;NM_001256827;NM_017575	TSS1500;Body;Body;Body
Hyper		cg16532755	0.107385	0.34528	374.344	0.237895	21	27011482	R	JAM2	NM_021219	TSS200	chr21:27011624-27012398	N_Shore
Hyper		cg16245265	0.159702	0.397554	374.344	0.237852	11	14995233	F	CALCA;CALCA;CALCA	NM_001741;NM_001033953;NM_001033952	TSS1500;TSS1500;TSS1500	chr11:14995128-14995908	Island
Hyper		cg21393713	0.233434	0.47116	374.344	0.237726	7	69064801	F	AUTS2;AUTS2;AUTS2	NM_001127231;NM_015570;NM_001127232	1stExon;1stExon;1stExon	chr7:69062374-69065037	Island
Hyper		cg07200280	0.152457	0.390061	374.344	0.237604	3	16554619	F	RFTN1	NM_015150	5'UTR	chr3:16554327-16555413	Island
Hyper		cg05783139	0.311182	0.548775	374.344	0.237593	2	198650985	R	BOLL;BOLL	NM_197970;NM_033030	TSS200;TSS1500	chr2:198649751-198651599	Island
Hyper		cg03740997	0.175454	0.413028	374.344	0.237575	3	154797309	F	MME;MME;MME;MME	NM_007287;NM_007288;NM_007289;NM_000902	TSS1500;TSS1500;TSS1500;TSS200	chr3:154797398-154797988	N_Shore
Hyper		cg20468253	0.196323	0.433873	374.344	0.23755	7	106685977	R	PRKAR2B	NM_002736	Body	chr7:106684813-106685765	S_Shore
Hyper		cg18384890	0.151215	0.388748	374.344	0.237533	5	157002978	R	ADAM19	NM_033274	TSS200	chr5:157002174-157003182	Island
Hyper		cg15717808	0.0887669	0.32629	374.344	0.237524	6	73331652	F	KCNQ5;KCNQ5;KCNQ5;KCNQ5;KCNQ5;KCNQ5;KCNQ5;KCNQ5;KCNQ5;KCNQ5	NM_019842;NM_001160132;NM_001160132;NM_001160130;NM_001160130;NM_001160134;NM_001160133;NM_001160133;NM_019842;NM_001160134	1stExon;1stExon;5'UTR;1stExon;5'UTR;5'UTR;1stExon;5'UTR;5'UTR;1stExon	chr6:73330942-73333109	Island
Hyper		cg14556317	0.342232	0.579719	374.344	0.237487	8	8182300	F	SGK223	NM_001080826	Body
Hyper		cg20668644	0.0582578	0.295743	374.344	0.237485	17	38347603	R	RAPGEFL1	NM_016339	Body	chr17:38347533-38347765	Island
Hyper		cg17222164	0.187189	0.424656	374.344	0.237467	17	43339476	R	LOC100133991;LOC100133991;C17orf46;C17orf46	NR_024434;NR_024435;NM_152343;NM_152343	Body;TSS200;1stExon;5'UTR	chr17:43339124-43339832	Island
Hyper		cg00264441	0.269749	0.507179	374.344	0.23743	11	57250469	F				chr11:57249946-57250848	Island
Hyper		cg23916167	0.295467	0.532889	374.344	0.237422	9	37027267	F	PAX5	NM_016734	Body	chr9:37026222-37028014	Island
Hyper		cg11396157	0.104825	0.341997	374.344	0.237172	1	107683715	R	NTNG1;NTNG1;NTNG1	NM_014917;NM_001113226;NM_001113228	5'UTR;5'UTR;5'UTR	chr1:107682889-107684463	Island
Hyper		cg20092531	0.284757	0.521829	374.344	0.237071	18	54789058	R				chr18:54788959-54789194	Island
Hyper		cg05115215	0.226167	0.46322	374.344	0.237054	12	54359799	F	HOTAIR;HOTAIR;HOTAIR	NR_003716;NR_047518;NR_047517	Body;Body;Body	chr12:54359658-54359906	Island
Hyper		cg11539780	0.288027	0.524959	374.344	0.236931	19	57019016	F	ZNF471	NM_020813	TSS200	chr19:57018743-57019506	Island
Hyper		cg03168582	0.172472	0.409335	374.344	0.236863	9	841850	F	DMRT1	NM_021951	1stExon	chr9:841374-843364	Island
Hyper		cg15790037	0.162385	0.399166	374.344	0.236781	17	37321490	F	ARL5C	NM_001143968	Body	chr17:37321482-37322099	Island
Hyper		cg06716684	0.113399	0.350147	374.344	0.236749	21	27011480	R	JAM2	NM_021219	TSS200	chr21:27011624-27012398	N_Shore
Hyper		cg15267010	0.0941379	0.330876	374.344	0.236738	20	42543446	F	TOX2;TOX2;TOX2	NM_001098796;NM_001098797;NM_032883	TSS1500;TSS200;TSS1500	chr20:42543097-42545137	Island
Hyper		cg17741477	0.251874	0.488519	374.344	0.236644	1	70034089	F				chr1:70032967-70034495	Island
Hyper		cg05289253	0.167554	0.404165	374.344	0.236611	11	123301674	R				chr11:123301049-123302149	Island
Hyper		cg01517740	0.349792	0.586373	374.344	0.236582	8	65291990	F				chr8:65290108-65290946	S_Shore
Hyper		cg00601350	0.145681	0.382228	374.344	0.236546	5	178450758	R	ZNF879	NM_001136116	TSS200	chr5:178450630-178451216	Island
Hyper		cg15113922	0.218634	0.455072	374.344	0.236437	19	37288343	F				chr19:37288342-37288723	Island
Hyper		cg20675505	0.15651	0.392922	374.344	0.236412	8	72756812	R	MSC	NM_005098	TSS200	chr8:72755783-72756667	S_Shore
Hyper		cg21537383	0.220655	0.457037	374.344	0.236382	19	22034799	R				chr19:22034394-22034943	Island
Hyper		cg14771075	0.198953	0.435285	374.344	0.236332	15	61521657	R	RORA	NM_134261	TSS200	chr15:61520423-61521716	Island
Hyper		cg11008243	0.135051	0.371307	374.344	0.236256	6	73331238	F	KCNQ5;KCNQ5;KCNQ5;KCNQ5;KCNQ5	NM_001160133;NM_019842;NM_001160134;NM_001160130;NM_001160132	TSS1500;TSS1500;TSS1500;TSS1500;TSS1500	chr6:73330942-73333109	Island
Hyper		cg12356890	0.280534	0.516759	374.344	0.236225	10	11059727	R	CUGBP2;CUGBP2	NM_001025077;NM_006561	Body;TSS200	chr10:11059442-11060524	Island
Hyper		cg19365062	0.147556	0.383721	374.344	0.236165	6	127440000	F	RSPO3	NM_032784	TSS200	chr6:127439265-127441072	Island
Hyper		cg23048481	0.134639	0.370771	374.344	0.236132	1	39044196	R				chr1:39044059-39044561	Island
Hyper		cg12518166	0.3451	0.581222	374.344	0.236122	15	83316960	F	CPEB1;CPEB1;CPEB1-AS1	NM_001288819;NM_030594;NR_046096	TSS1500;TSS200;Body	chr15:83315116-83317541	Island
Hyper		cg12652174	0.198192	0.434188	374.344	0.235996	7	142494773	R				chr7:142494563-142495248	Island
Hyper		cg02526522	0.165475	0.401454	374.344	0.235979	11	128563716	R	FLI1;FLI1	NM_002017;NM_001167681	TSS200;5'UTR	chr11:128562671-128565011	Island
Hyper		cg27496650	0.116789	0.352688	374.344	0.235898	8	60032246	R	TOX	NM_014729	TSS1500	chr8:60030134-60032356	Island
Hyper		cg15067340	0.211902	0.447729	374.344	0.235827	7	37488671	F	ELMO1	NM_014800	TSS200	chr7:37487354-37488672	Island
Hyper		cg06934572	0.38684	0.622651	374.344	0.235811	2	9458925	R	ASAP2;ASAP2	NM_001135191;NM_003887	Body;Body	chr2:9459243-9459454	N_Shore
Hyper		cg09842331	0.310875	0.546677	374.344	0.235801	7	27289552	R				chr7:27291119-27292197	N_Shore
Hyper		cg10109500	0.337842	0.573619	374.344	0.235776	3	172165884	R	GHSR;GHSR	NM_198407;NM_004122	1stExon;1stExon	chr3:172165372-172166738	Island
Hyper		cg08452658	0.205456	0.441226	374.344	0.23577	15	83776271	R	TM6SF1;TM6SF1	NM_001144903;NM_023003	TSS200;TSS200	chr15:83775861-83776922	Island
Hyper		cg07430214	0.237751	0.473467	374.344	0.235716	3	172166300	R	GHSR;GHSR	NM_004122;NM_198407	TSS200;TSS200	chr3:172165372-172166738	Island
Hyper		cg18177414	0.390282	0.625836	374.344	0.235554	7	149389929	F				chr7:149389654-149389976	Island
Hyper		cg11423323	0.136645	0.37212	374.344	0.235475	1	181287803	R				chr1:181287300-181287873	Island
Hyper		cg27129172	0.270629	0.506024	374.344	0.235396	4	122301963	R	QRFPR;QRFPR	NM_198179;NM_198179	1stExon;5'UTR	chr4:122301567-122302290	Island
Hyper		cg26449787	0.262328	0.497714	374.344	0.235386	6	133562087	R	EYA4;EYA4;EYA4	NM_172105;NM_172103;NM_004100	TSS1500;TSS1500;TSS1500	chr6:133562086-133563586	Island
Hyper		cg01004752	0.115029	0.350337	374.344	0.235308	19	37960306	R	ZNF570;ZNF570;ZNF570	NM_144694;NM_144694;NM_001300993	1stExon;5'UTR;Body	chr19:37959852-37960615	Island
Hyper		cg05631447	0.257039	0.492339	374.344	0.2353	5	16759726	R	MYO10	NM_012334	Body
Hyper		cg27398263	0.154883	0.390161	374.344	0.235278	13	79177700	F	POU4F1	NM_006237	TSS200	chr13:79175610-79177985	Island
Hyper		cg07972135	0.291918	0.52719	374.344	0.235272	11	105481322	R	GRIA4;GRIA4;GRIA4;GRIA4	NM_001077244;NM_000829;NM_001077243;NM_001112812	5'UTR;5'UTR;5'UTR;TSS200	chr11:105481126-105481422	Island
Hyper		cg04170192	0.159279	0.394458	374.344	0.235179	6	30418941	F				chr6:30418844-30419630	Island
Hyper		cg11993539	0.350676	0.585839	374.344	0.235164	3	139653864	R	CLSTN2	NM_022131	TSS200	chr3:139653430-139655115	Island
Hyper		cg09757430	0.358941	0.594094	374.344	0.235152	13	28397122	F
Hyper		cg09303936	0.154596	0.389711	374.344	0.235116	6	73331290	R	KCNQ5;KCNQ5;KCNQ5;KCNQ5;KCNQ5	NM_001160133;NM_019842;NM_001160134;NM_001160130;NM_001160132	TSS1500;TSS1500;TSS1500;TSS1500;TSS1500	chr6:73330942-73333109	Island
Hyper		cg25451874	0.135512	0.370612	374.344	0.2351	19	37958444	R	ZNF569	NM_152484	TSS200	chr19:37959852-37960615	N_Shore
Hyper		cg26739865	0.214567	0.44952	374.344	0.234953	7	93520172	R	TFPI2	NM_006528	TSS200	chr7:93519366-93520184	Island
Hyper		cg23042796	0.0933367	0.328135	374.344	0.234798	2	89065350	R	FLJ40330	NR_015424	TSS200	chr2:89064493-89065513	Island
Hyper		cg07594209	0.158408	0.39318	374.344	0.234773	5	17218278	R	BASP1;LOC285696	NM_006317;NR_027253	5'UTR;TSS1500	chr5:17217788-17219021	Island
Hyper		cg15385562	0.091719	0.326321	374.344	0.234602	15	48938239	F	FBN1	NM_000138	TSS1500	chr15:48936810-48938577	Island
Hyper		cg08396561	0.101536	0.336112	374.344	0.234576	6	88875924	F	CNR1;CNR1;CNR1;CNR1	NM_001160259;NM_016083;NM_001160258;NM_001160226	TSS200;TSS200;TSS200;TSS200	chr6:88875397-88877449	Island
Hyper		cg03427571	0.177798	0.412278	374.344	0.234481	19	37096367	R	ZNF529;ZNF529;ZNF529;ZNF382;ZNF382	NM_001145650;NM_001145649;NR_027239;NM_001256838;NM_032825	TSS200;TSS200;TSS200;5'UTR;5'UTR	chr19:37095680-37096589	Island
Hyper		cg03444245	0.196594	0.431025	374.344	0.23443	11	45377079	R				chr11:45376931-45377243	Island
Hyper		cg06560887	0.169223	0.40361	374.344	0.234387	11	33890371	F	LMO2;LMO2;LMO2	NM_001142315;NM_001142316;NM_005574	Body;Body;Body	chr11:33890357-33891495	Island
Hyper		cg12612104	0.261137	0.495468	374.344	0.23433	1	157963811	R	KIRREL	NM_018240	Body	chr1:157963540-157963947	Island
Hyper		cg18990050	0.534256	0.768535	374.344	0.234279	7	1163642	F	C7orf50;C7orf50;C7orf50	NM_001134395;NM_032350;NM_001134396	Body;Body;Body
Hyper		cg09980522	0.222299	0.456423	374.344	0.234124	11	105481802	R	GRIA4;GRIA4;GRIA4;GRIA4	NM_001077243;NM_001077244;NM_001112812;NM_000829	Body;Body;1stExon;Body	chr11:105481126-105481422	S_Shore
Hyper		cg03205584	0.335351	0.569398	374.344	0.234047	12	79258407	R	SYT1;SYT1	NM_001135805;NM_005639	5'UTR;TSS200
Hyper		cg01466017	0.26849	0.502486	374.344	0.233996	10	17496720	F	ST8SIA6	NM_001004470	TSS1500	chr10:17495407-17496721	Island
Hyper		cg19595234	0.104778	0.338657	374.344	0.233879	20	42543778	F	TOX2;TOX2;TOX2	NM_001098796;NM_001098797;NM_032883	TSS1500;Body;TSS1500	chr20:42543097-42545137	Island
Hyper		cg06622735	0.114019	0.347856	374.344	0.233837	5	473452	R	SLC9A3;LOC25845	NM_004174;NR_024158	3'UTR;TSS1500	chr5:472600-474261	Island
Hyper		cg17284070	0.108971	0.342802	374.344	0.233831	5	473007	R	LOC25845	NR_024158	Body	chr5:472600-474261	Island
Hyper		cg14418226	0.248825	0.482546	374.344	0.233721	6	40996092	F	UNC5CL	NM_173561	3'UTR	chr6:40995802-40996241	Island
Hyper		cg05611779	0.0825954	0.316316	374.344	0.23372	22	24552379	F	CABIN1	NM_012295	Body	chr22:24551813-24552696	Island
Hyper		cg20880080	0.569064	0.802682	374.344	0.233618	18	19780644	F	GATA6	NM_005257	Body	chr18:19780619-19780899	Island
Hyper		cg02972749	0.26769	0.501272	374.344	0.233581	5	179221020	F	LTC4S;LTC4S	NM_145867;NM_145867	5'UTR;1stExon	chr5:179222608-179223825	N_Shore
Hyper		cg16818740	0.132609	0.36614	374.344	0.233531	20	4803300	F	RASSF2	NM_014737	5'UTR	chr20:4803013-4804146	Island
Hyper		cg19190728	0.24511	0.478636	374.344	0.233527	2	145275441	F	ZEB2;ZEB2;ZEB2	NR_033258;NM_014795;NM_001171653	Body;5'UTR;5'UTR	chr2:145273456-145275378	S_Shore
Hyper		cg21380154	0.407704	0.641143	374.344	0.233439	3	141102653	F	ZBTB38	NM_001080412	5'UTR
Hyper		cg07283114	0.334954	0.56837	374.344	0.233416	8	65489065	R	LOC401463	NR_015374	Body	chr8:65488536-65489116	Island
Hyper		cg21478136	0.303666	0.53708	374.344	0.233414	7	43152087	R	HECW1;HECW1	NM_001287059;NM_015052	TSS200;TSS200	chr7:43152020-43153340	Island
Hyper		cg12844912	0.33891	0.57228	374.344	0.23337	19	57019060	F	ZNF471	NM_020813	TSS200	chr19:57018743-57019506	Island
Hyper		cg10094892	0.175108	0.408425	374.344	0.233317	3	154797301	F	MME;MME;MME;MME	NM_007287;NM_007288;NM_007289;NM_000902	TSS1500;TSS1500;TSS1500;TSS200	chr3:154797398-154797988	N_Shore
Hyper		cg08599259	0.144025	0.377268	374.344	0.233243	1	38510933	R	POU3F1;POU3F1	NM_002699;NM_002699	3'UTR;1stExon	chr1:38510102-38513642	Island
Hyper		cg21338532	0.113165	0.346388	374.344	0.233223	2	154335348	R	RPRM	NM_019845	TSS200	chr2:154334449-154335458	Island
Hyper		cg01627847	0.131508	0.36468	374.344	0.233173	17	43339512	R	LOC100133991;LOC100133991;C17orf46	NR_024434;NR_024435;NM_152343	Body;TSS200;TSS200	chr17:43339124-43339832	Island
Hyper		cg05045807	0.172308	0.405437	374.344	0.233128	17	32907686	R	C17orf102;TMEM132E	NM_207454;NM_001304438	TSS1500;TSS200	chr17:32905965-32908951	Island
Hyper		cg03227021	0.410307	0.643392	374.344	0.233085	13	112711380	R				chr13:112709884-112712665	Island
Hyper		cg01257828	0.202945	0.43595	374.344	0.233004	3	192126996	F	FGF12;FGF12	NM_021032;NM_004113	TSS200;Body	chr3:192125821-192127994	Island
Hyper		cg17332326	0.23294	0.46585	374.344	0.232909	19	37997471	F	ZNF793	NM_001013659	TSS1500	chr19:37997790-37998125	N_Shore
Hyper		cg24452128	0.299586	0.532457	374.344	0.232871	6	10390919	R				chr6:10390888-10391098	Island
Hyper		cg08676249	0.245543	0.478389	374.344	0.232846	7	69064868	F	AUTS2;AUTS2;AUTS2	NM_001127231;NM_015570;NM_001127232	1stExon;1stExon;1stExon	chr7:69062374-69065037	Island
Hyper		cg07350195	0.358102	0.59094	374.344	0.232838	14	102289904	R	PPP2R5C;PPP2R5C;PPP2R5C;PPP2R5C;PPP2R5C	NM_001161726;NM_001161725;NM_178587;NM_002719;NM_178586	Body;Body;Body;Body;Body
Hyper		cg01043019	0.125911	0.35868	374.344	0.232769	6	127440510	F	RSPO3	NM_032784	Body	chr6:127439265-127441072	Island
Hyper		cg25437410	0.137687	0.3704	374.344	0.232713	5	178017578	F	COL23A1	NM_173465	TSS200	chr5:178016558-178017670	Island
Hyper		cg05548912	0.216018	0.448719	374.344	0.232701	17	40464318	F				chr17:40464293-40464947	Island
Hyper		cg09524946	0.392919	0.625591	374.344	0.232671	13	50706810	R				chr13:50707585-50708019	N_Shore
Hyper		cg15564098	0.248586	0.481256	374.344	0.232671	7	27281346	R	EVX1	NM_001989	TSS1500	chr7:27282086-27283136	N_Shore
Hyper		cg22610211	0.0860199	0.318687	374.344	0.232667	3	139654264	R	CLSTN2	NM_022131	1stExon	chr3:139653430-139655115	Island
Hyper		cg13567542	0.260269	0.492925	374.344	0.232655	6	30140018	R	TRIM15	NM_033229	Body	chr6:30139718-30140263	Island
Hyper		cg14775114	0.208455	0.441049	374.344	0.232593	7	93520036	R	TFPI2;TFPI2	NM_006528;NM_006528	1stExon;5'UTR	chr7:93519366-93520184	Island
Hyper		cg15313459	0.223521	0.456031	374.344	0.232511	2	68547052	R	CNRIP1;CNRIP1;CNRIP1;CNRIP1	NM_001111101;NM_015463;NM_015463;NM_001111101	1stExon;1stExon;5'UTR;5'UTR	chr2:68546339-68547111	Island
Hyper		cg13692446	0.410686	0.643194	374.344	0.232508	13	112759719	R				chr13:112758598-112760491	Island
Hyper		cg23315078	0.0997474	0.332231	374.344	0.232484	6	73331667	F	KCNQ5;KCNQ5;KCNQ5;KCNQ5;KCNQ5;KCNQ5;KCNQ5;KCNQ5;KCNQ5;KCNQ5	NM_001160132;NM_001160134;NM_001160133;NM_001160130;NM_019842;NM_001160132;NM_001160134;NM_001160133;NM_001160130;NM_019842	5'UTR;5'UTR;5'UTR;5'UTR;5'UTR;1stExon;1stExon;1stExon;1stExon;1stExon	chr6:73330942-73333109	Island
Hyper		cg24585171	0.233431	0.465891	374.344	0.23246	4	42154345	F	BEND4;BEND4	NM_207406;NM_001159547	5'UTR;5'UTR	chr4:42152766-42154984	Island
Hyper		cg07783282	0.282382	0.514785	374.344	0.232404	12	95942964	R	USP44;USP44	NM_001042403;NM_032147	TSS1500;5'UTR	chr12:95941906-95942979	Island
Hyper		cg13349651	0.227729	0.460075	374.344	0.232346	5	33936307	F	RXFP3	NM_016568	TSS200	chr5:33936168-33938309	Island
Hyper		cg18991611	0.240755	0.473047	374.344	0.232292	8	49468828	F				chr8:49468683-49468959	Island
Hyper		cg12074025	0.155482	0.387618	374.344	0.232136	19	58238850	F	ZNF671	NM_024833	1stExon	chr19:58238585-58239028	Island
Hyper		cg12606396	0.375455	0.607433	374.344	0.231978	13	58204379	R	PCDH17	NM_001040429	TSS1500	chr13:58203586-58204322	S_Shore
Hyper		cg16370586	0.154582	0.386559	374.344	0.231977	1	181287636	R				chr1:181287300-181287873	Island
Hyper		cg11540007	0.0586549	0.290544	374.344	0.231889	2	145274975	F	ZEB2;ZEB2;ZEB2	NR_033258;NM_014795;NM_001171653	Body;5'UTR;5'UTR	chr2:145273456-145275378	Island
Hyper		cg16646616	0.194059	0.425923	374.344	0.231864	3	44040527	R				chr3:44036407-44041104	Island
Hyper		cg14284952	0.18367	0.415459	374.344	0.231789	8	104152754	R	C8orf56;BAALC;BAALC	NR_027071;NM_024812;NM_001024372	Body;TSS200;TSS200	chr8:104152726-104153390	Island
Hyper		cg09167553	0.276951	0.508715	374.344	0.231764	1	70034475	R				chr1:70032967-70034495	Island
Hyper		cg10431993	0.377976	0.609722	374.344	0.231746	12	95942790	F	USP44;USP44;USP44	NM_001278393;NM_001042403;NM_032147	TSS1500;TSS200;5'UTR	chr12:95941906-95942979	Island
Hyper		cg10904699	0.179331	0.41099	374.344	0.231659	11	123301490	R				chr11:123301049-123302149	Island
Hyper		cg04066019	0.0947673	0.326333	374.344	0.231566	3	16554466	F	RFTN1	NM_015150	5'UTR	chr3:16554327-16555413	Island
Hyper		cg01620580	0.19068	0.422138	374.344	0.231458	19	53696649	R	ZNF665	NM_024733	TSS200	chr19:53696029-53696650	Island
Hyper		cg04034767	0.249049	0.480487	374.344	0.231438	12	52400907	F	GRASP	NM_181711	1stExon	chr12:52400467-52401696	Island
Hyper		cg25537217	0.159717	0.391142	374.344	0.231426	2	175547123	R	WIPF1	NM_001077269	5'UTR	chr2:175546862-175547880	Island
Hyper		cg08624180	0.337809	0.569207	374.344	0.231398	8	89339080	R	MMP16;MMP16	NM_005941;NM_022564	Body;Body	chr8:89339965-89340481	N_Shore
Hyper		cg14252602	0.214248	0.445642	374.344	0.231394	19	22018746	R	ZNF43	NM_003423	Body	chr19:22018594-22018827	Island
Hyper		cg20208952	0.199189	0.430564	374.344	0.231375	19	37997473	F	ZNF793;ZNF793-AS1	NM_001013659;NR_110723	TSS1500;Body	chr19:37997790-37998125	N_Shore
Hyper		cg17368254	0.3108	0.54208	374.344	0.23128	12	95942847	F	USP44;USP44	NM_001042403;NM_032147	TSS1500;5'UTR	chr12:95941906-95942979	Island
Hyper		cg23833588	0.133488	0.364757	374.344	0.231269	13	46961583	F	C13orf18;C13orf18	NM_025113;NM_025113	1stExon;5'UTR	chr13:46960684-46961670	Island
Hyper		cg02157552	0.321518	0.552785	374.344	0.231267	19	37096106	R	ZNF382;ZNF382;ZNF529;ZNF529;ZNF529;ZNF529;ZNF529	NM_001256838;NM_032825;NM_001145650;NM_001145649;NM_001145650;NM_001145649;NR_027239	TSS200;TSS200;1stExon;1stExon;5'UTR;5'UTR;Body	chr19:37095680-37096589	Island
Hyper		cg01916660	0.235294	0.466397	374.344	0.231103	12	66275542	R	LOC100129940;LOC100129940;LOC100129940;HMGA2;HMGA2;HMGA2;HMGA2	NR_120478;NM_001292024;NM_001292023;NM_001300919;NM_003484;NM_001300918;NM_003483	TSS200;1stExon;1stExon;Body;Body;Body;Body
Hyper		cg14123923	0.155333	0.386435	374.344	0.231102	13	79176572	R	POU4F1	NM_006237	Body	chr13:79175610-79177985	Island
Hyper		cg26728517	0.266721	0.497758	374.344	0.231038	20	39319540	F				chr20:39316550-39319987	Island
Hyper		cg10432569	0.34607	0.577101	374.344	0.231031	17	46709858	F	MIR196A1	NR_029582	Body	chr17:46710812-46711419	N_Shore
Hyper		cg14287112	0.192607	0.423618	374.344	0.231012	6	133562485	F	EYA4;EYA4;EYA4	NM_172103;NM_172105;NM_004100	TSS200;TSS200;TSS200	chr6:133562086-133563586	Island
Hyper		cg22615158	0.0948019	0.325797	374.344	0.230995	3	55521351	F	WNT5A	NM_003392	TSS200	chr3:55520226-55522344	Island
Hyper		cg06048710	0.353529	0.584486	374.344	0.230957	X	101906169	R	GPRASP1;GPRASP1;GPRASP1;GPRASP1;ARMCX5-GPRASP2	NM_014710;NM_001099411;NM_001099410;NM_001184727;NM_001199818	TSS200;TSS200;TSS200;TSS200;5'UTR	chrX:101906001-101907017	Island
Hyper		cg01487641	0.270111	0.501065	374.344	0.230954	7	84816543	F				chr7:84814839-84816242	S_Shore
Hyper		cg14765646	0.285733	0.516547	374.344	0.230814	2	154334450	F	RPRM;RPRM	NM_019845;NM_019845	3'UTR;1stExon	chr2:154334449-154335458	Island
Hyper		cg25883825	0.238924	0.4697	374.344	0.230777	22	24594163	R
Hyper		cg11760748	0.204798	0.435479	374.344	0.230681	6	127440780	R	RSPO3	NM_032784	Body	chr6:127439265-127441072	Island
Hyper		cg24084681	0.149544	0.380092	374.344	0.230548	7	93520288	F	TFPI2	NM_006528	TSS1500	chr7:93519366-93520184	S_Shore
Hyper		cg25723050	0.301822	0.532157	374.344	0.230335	1	224804222	R	CNIH3;CNIH3	NM_152495;NM_152495	1stExon;5'UTR	chr1:224803637-224805314	Island
Hyper		cg03703637	0.311215	0.54154	374.344	0.230325	5	178771776	F	ADAMTS2;ADAMTS2	NM_021599;NM_014244	Body;Body	chr5:178770724-178772794	Island
Hyper		cg09494357	0.248078	0.478256	374.344	0.230177	6	127440008	F	RSPO3	NM_032784	TSS200	chr6:127439265-127441072	Island
Hyper		cg02362467	0.188296	0.418456	374.344	0.23016	8	104513683	R	RIMS2	NM_001100117	Body	chr8:104510870-104513913	Island
Hyper		cg26775079	0.472121	0.702203	374.344	0.230082	19	56158830	R	CCDC106	NM_013301	TSS200	chr19:56159257-56159937	N_Shore
Hyper		cg03234186	0.313966	0.543964	374.344	0.229998	19	58220657	F	ZNF154	NM_001085384	TSS200	chr19:58220189-58220517	S_Shore
Hyper		cg04828458	0.15143	0.381417	374.344	0.229986	15	79383841	R	RASGRF1;RASGRF1	NM_001145648;NM_002891	TSS1500;TSS1500	chr15:79381804-79384209	Island
Hyper		cg04301661	0.307471	0.537327	374.344	0.229856	1	12509684	F	VPS13D;VPS13D	NM_018156;NM_015378	Body;Body
Hyper		cg02246645	0.161358	0.391137	374.344	0.229778	12	103352235	F	ASCL1	NM_004316	1stExon	chr12:103351579-103352695	Island
Hyper		cg14094983	0.38255	0.612287	374.344	0.229737	7	8482099	F	NXPH1	NM_152745	Body	chr7:8481974-8482762	Island
Hyper		cg21058963	0.332904	0.562638	374.344	0.229733	6	137543824	R				chr6:137540126-137540678	S_Shelf
Hyper		cg14733048	0.297142	0.526848	374.344	0.229706	8	109095782	R	RSPO2;RSPO2	NM_178565;NM_178565	1stExon;5'UTR	chr8:109094485-109095849	Island
Hyper		cg02026062	0.251251	0.480953	374.344	0.229702	6	117086479	F	FAM162B	NM_001085480	Body	chr6:117085739-117086942	Island
Hyper		cg09580592	0.376713	0.60634	374.344	0.229627	17	907643	F	ABR;ABR;ABR	NM_021962;NM_001092;NM_001159746	3'UTR;3'UTR;3'UTR	chr17:909981-910442	N_Shelf
Hyper		cg07802350	0.221904	0.451392	374.344	0.229489	2	176956573	R	HOXD13	NM_000523	TSS1500	chr2:176956504-176956707	Island
Hyper		cg02367144	0.382493	0.611966	374.344	0.229473	2	237146137	R	ASB18	NM_212556	Body	chr2:237145613-237146576	Island
Hyper		cg03224572	0.349633	0.579041	374.344	0.229408	8	97172012	F	GDF6	NM_001001557	Body	chr8:97171805-97172022	Island
Hyper		cg05687686	0.265437	0.494842	374.344	0.229404	2	180726697	R	MIR1258;ZNF385B	NR_031659;NM_152520	TSS1500;TSS1500	chr2:180725717-180726465	S_Shore
Hyper		cg11195082	0.159906	0.389293	374.344	0.229387	1	207670065	R	CR1;CR1	NM_000651;NM_000573	Body;Body	chr1:207669637-207670015	S_Shore
Hyper		cg20299663	0.216258	0.445588	374.344	0.22933	10	7451376	F	SFMBT2	NM_001029880	5'UTR	chr10:7449376-7455339	Island
Hyper		cg01423964	0.113254	0.342498	374.344	0.229244	1	111217575	R	KCNA3;KCNA3	NM_002232;NM_002232	1stExon;5'UTR	chr1:111216244-111217937	Island
Hyper		cg08189198	0.385737	0.614953	374.344	0.229215	14	51290136	R	NIN;NIN;NIN;NIN;NIN	NM_182946;NM_020921;NM_182944;NM_016350;NM_016350	5'UTR;5'UTR;5'UTR;1stExon;5'UTR
Hyper		cg19849093	0.0633406	0.292551	374.344	0.229211	2	31361041	R	GALNT14;GALNT14;GALNT14;GALNT14;GALNT14	NM_024572;NM_001253826;NM_024572;NM_001253826;NR_045602	1stExon;1stExon;5'UTR;5'UTR;Body	chr2:31360321-31361821	Island
Hyper		cg08806408	0.284102	0.513225	374.344	0.229123	16	51185001	R	SALL1;SALL1	NM_001127892;NM_002968	TSS1500;Body	chr16:51183699-51188763	Island
Hyper		cg13668618	0.183561	0.412677	374.344	0.229116	19	58446745	F	ZNF418	NM_133460	TSS200	chr19:58446336-58446800	Island
Hyper		cg18422875	0.175291	0.40436	374.344	0.229069	5	113697897	F	KCNN2	NM_021614	TSS200	chr5:113696516-113699195	Island
Hyper		cg08976810	0.257883	0.48695	374.344	0.229067	5	44389406	R	FGF10	NM_004465	TSS1500
Hyper		cg23936023	0.0716606	0.300637	374.344	0.228977	5	82769030	R	VCAN;VCAN;VCAN;VCAN	NM_004385;NM_001164097;NM_001126336;NM_001164098	5'UTR;5'UTR;5'UTR;5'UTR	chr5:82768387-82769268	Island
Hyper		cg27038271	0.194826	0.423789	374.344	0.228963	6	127440803	R	RSPO3	NM_032784	Body	chr6:127439265-127441072	Island
Hyper		cg09505788	0.140964	0.369926	374.344	0.228963	7	117854511	F				chr7:117854128-117854721	Island
Hyper		cg26986911	0.175224	0.404171	374.344	0.228947	5	33936292	F	RXFP3	NM_016568	TSS200	chr5:33936168-33938309	Island
Hyper		cg13211683	0.398182	0.627106	374.344	0.228923	8	97171827	F	GDF6	NM_001001557	Body	chr8:97171805-97172022	Island
Hyper		cg19910780	0.0437254	0.272419	374.344	0.228693	10	6622555	F	PRKCQ	NM_006257	TSS1500	chr10:6621907-6622642	Island
Hyper		cg00459623	0.320234	0.548925	374.344	0.228692	2	176936581	F				chr2:176936246-176936809	Island
Hyper		cg12580228	0.379425	0.608106	374.344	0.228681	2	37471322	F	NDUFAF7;NDUFAF7	NM_001083946;NM_144736	Body;Body
Hyper		cg21365094	0.225215	0.453885	374.344	0.228669	4	175750637	R	GLRA3;GLRA3	NM_006529;NM_001042543	TSS200;TSS200	chr4:175750330-175750584	S_Shore
Hyper		cg12850218	0.19539	0.424026	374.344	0.228636	2	85125649	F
Hyper		cg15496474	0.187214	0.415811	374.344	0.228597	17	40400573	R	STAT5B	NM_012448	5'UTR
Hyper		cg02700891	0.38403	0.612565	374.344	0.228535	3	129693586	F	TRH;TRH	NM_007117;NM_007117	5'UTR;1stExon	chr3:129693127-129694841	Island
Hyper		cg19223129	0.54472	0.773246	374.344	0.228526	4	7052403	R	TADA2B	NM_152293	Body	chr4:7052317-7052613	Island
Hyper		cg23686014	0.212422	0.440946	374.344	0.228524	7	93519924	R	TFPI2	NM_006528	1stExon	chr7:93519366-93520184	Island
Hyper		cg00909646	0.216001	0.444442	374.344	0.228441	8	67874250	F				chr8:67873388-67875600	Island
Hyper		cg07686635	0.181186	0.409619	374.344	0.228434	19	53696642	R	ZNF665	NM_024733	TSS200	chr19:53696029-53696650	Island
Hyper		cg11664500	0.215072	0.443479	374.344	0.228407	6	133562479	F	EYA4;EYA4;EYA4	NM_172103;NM_172105;NM_004100	TSS200;TSS200;TSS200	chr6:133562086-133563586	Island
Hyper		cg10108296	0.306598	0.534983	374.344	0.228385	6	30139592	R	TRIM15	NM_033229	Body	chr6:30139718-30140263	N_Shore
Hyper		cg00343633	0.369187	0.597542	374.344	0.228355	11	105481306	R	GRIA4;GRIA4;GRIA4;GRIA4	NM_001077244;NM_000829;NM_001077243;NM_001112812	5'UTR;5'UTR;5'UTR;TSS200	chr11:105481126-105481422	Island
Hyper		cg15048660	0.131705	0.360058	374.344	0.228353	3	192126935	R	FGF12;FGF12	NM_021032;NM_004113	TSS200;Body	chr3:192125821-192127994	Island
Hyper		cg08038504	0.142179	0.37053	374.344	0.22835	1	224803763	F	CNIH3	NM_152495	TSS1500	chr1:224803637-224805314	Island
Hyper		cg13933262	0.251136	0.479439	374.344	0.228303	5	140797172	R	PCDHGA4;PCDHGA9;PCDHGA1;PCDHGB1;PCDHGB7;PCDHGB6;PCDHGB3;PCDHGB7;PCDHGA6;PCDHGA8;PCDHGA10;PCDHGA5;PCDHGB4;PCDHGA3;PCDHGA2;PCDHGB2;PCDHGA7;PCDHGB5	NM_018917;NM_018921;NM_018912;NM_018922;NM_018927;NM_018926;NM_018924;NM_032101;NM_018919;NM_032088;NM_018913;NM_018918;NM_003736;NM_018916;NM_018915;NM_018923;NM_018920;NM_018925	Body;Body;Body;Body;TSS200;Body;Body;TSS200;Body;Body;Body;Body;Body;Body;Body;Body;Body;Body	chr5:140797162-140797701	Island
Hyper		cg13926279	0.245766	0.474042	374.344	0.228277	5	157002175	R	ADAM19	NM_033274	Body	chr5:157002174-157003182	Island
Hyper		cg16818993	0.222986	0.451262	374.344	0.228276	10	7453471	F	SFMBT2	NM_001029880	TSS200	chr10:7449376-7455339	Island
Hyper		cg20686234	0.0507707	0.278984	374.344	0.228214	17	26699485	R	SARM1	NM_015077	1stExon	chr17:26698359-26699557	Island
Hyper		cg24954895	0.443058	0.671235	374.344	0.228177	5	140800761	R	PCDHGA4;PCDHGA9;PCDHGA1;PCDHGB1;PCDHGB6;PCDHGA11;PCDHGA11;PCDHGA11;PCDHGB3;PCDHGA11;PCDHGB7;PCDHGA6;PCDHGA8;PCDHGA11;PCDHGA10;PCDHGA5;PCDHGB4;PCDHGA3;PCDHGA11;PCDHGA2;PCDHGA7;PCDHGB2;PCDHGB5	NM_018917;NM_018921;NM_018912;NM_018922;NM_018926;NM_032091;NM_032092;NM_018914;NM_018924;NM_018914;NM_018927;NM_018919;NM_032088;NM_032091;NM_018913;NM_018918;NM_003736;NM_018916;NM_032092;NM_018915;NM_018920;NM_018923;NM_018925	Body;Body;Body;Body;Body;5'UTR;5'UTR;5'UTR;Body;1stExon;Body;Body;Body;1stExon;Body;Body;Body;Body;1stExon;Body;Body;Body;Body	chr5:140800760-140801072	Island
Hyper		cg23790272	0.113684	0.341859	374.344	0.228176	19	37960331	R	ZNF570;ZNF570;ZNF570	NM_144694;NM_144694;NM_001300993	1stExon;5'UTR;Body	chr19:37959852-37960615	Island
Hyper		cg08652532	0.312488	0.540601	374.344	0.228112	7	43152023	R	HECW1;HECW1	NM_001287059;NM_015052	TSS200;TSS200	chr7:43152020-43153340	Island
Hyper		cg23989821	0.422889	0.651	374.344	0.228112	14	60952405	F	C14orf39	NM_174978	5'UTR	chr14:60951976-60952946	Island
Hyper		cg08321129	0.231879	0.459881	374.344	0.228003	13	78493878	F	EDNRB;EDNRB;EDNRB	NM_003991;NM_000115;NM_001122659	TSS1500;5'UTR;TSS1500	chr13:78492425-78493382	S_Shore
Hyper		cg04988514	0.370006	0.597979	374.344	0.227974	19	48947560	F	GRIN2D;GRWD1	NM_000836;NM_031485	3'UTR;TSS1500	chr19:48945800-48947636	Island
Hyper		cg09248054	0.38	0.607909	374.344	0.227909	1	969257	F	AGRN	NM_198576	Body	chr1:967966-970238	Island
Hyper		cg25546901	0.176987	0.404844	374.344	0.227856	19	37288509	R				chr19:37288342-37288723	Island
Hyper		cg18065361	0.204171	0.431995	374.344	0.227824	8	67344588	R	ADHFE1	NM_144650	TSS200	chr8:67344497-67344989	Island
Hyper		cg10319512	0.163365	0.390997	374.344	0.227632	2	145274874	R	ZEB2;ZEB2;ZEB2	NR_033258;NM_014795;NM_001171653	Body;Body;Body	chr2:145273456-145275378	Island
Hyper		cg12887021	0.419783	0.647338	374.344	0.227555	5	134375904	R	C5orf66-AS1;C5orf66-AS1;C5orf66	NR_105049;NR_105050;NM_001277348	TSS200;TSS200;5'UTR	chr5:134374385-134376751	Island
Hyper		cg14411266	0.13396	0.361406	374.344	0.227446	2	40679582	F	SLC8A1	NM_001112802	5'UTR	chr2:40678477-40678717	S_Shore
Hyper		cg10308785	0.374214	0.601633	374.344	0.227419	17	46673625	R	LOC404266;LOC404266;LOC404266;LOC404266;HOXB6;LOC404266	NR_033203;NR_033205;NR_033204;NR_033201;NM_018952;NR_033202	Body;Body;Body;Body;3'UTR;Body	chr17:46673532-46674181	Island
Hyper		cg15649801	0.170871	0.398237	374.344	0.227366	7	93520269	R	TFPI2	NM_006528	TSS1500	chr7:93519366-93520184	S_Shore
Hyper		cg14330641	0.178926	0.406287	374.344	0.227361	4	154710399	R	SFRP2	NM_003013	TSS200	chr4:154709512-154710827	Island
Hyper		cg08594218	0.339237	0.566578	374.344	0.227341	17	46803008	R	HOXB13	NM_006361	3'UTR	chr17:46802790-46803076	Island
Hyper		cg15905435	0.29072	0.518045	374.344	0.227325	1	164290766	F				chr1:164290515-164290767	Island
Hyper		cg08162748	0.422027	0.649315	374.344	0.227288	8	101507507	F
Hyper		cg00910695	0.23257	0.459802	374.344	0.227232	8	109095568	R	RSPO2;RSPO2	NM_178565;NM_178565	1stExon;5'UTR	chr8:109094485-109095849	Island
Hyper		cg04488521	0.32402	0.551212	374.344	0.227192	5	178487716	R	ZNF354C	NM_014594	5'UTR	chr5:178487146-178487921	Island
Hyper		cg02511666	0.317621	0.544753	374.344	0.227132	3	32859116	F	TRIM71	NM_001039111	TSS1500	chr3:32858194-32860506	Island
Hyper		cg12330330	0.0589279	0.28603	374.344	0.227102	8	79428569	R	PKIA;PKIA;PKIA;PKIA	NM_181839;NM_006823;NM_006823;NM_181839	1stExon;1stExon;5'UTR;5'UTR	chr8:79428433-79428754	Island
Hyper		cg16697214	0.203807	0.430875	374.344	0.227068	7	50343361	R	IKZF1	NM_006060	TSS1500	chr7:50342895-50343456	Island
Hyper		cg17935217	0.160835	0.387894	374.344	0.227059	21	36042170	R	CLIC6	NM_053277	1stExon	chr21:36041305-36043224	Island
Hyper		cg07920503	0.423559	0.650555	374.344	0.226996	13	25745406	F	FAM123A;FAM123A	NM_199138;NM_152704	1stExon;1stExon	chr13:25743998-25746127	Island
Hyper		cg03306374	0.138455	0.36542	374.344	0.226965	16	23847325	R	PRKCB;PRKCB;PRKCB;PRKCB	NM_002738;NM_002738;NM_212535;NM_212535	1stExon;5'UTR;5'UTR;1stExon	chr16:23846941-23848102	Island
Hyper		cg06667434	0.377448	0.604409	374.344	0.226961	2	74191125	R	DGUOK-AS1;DGUOK-AS1	NR_104029;NR_104030	Body;Body
Hyper		cg04929533	0.365123	0.592047	374.344	0.226924	5	127873975	R	FBN2	NM_001999	TSS1500	chr5:127872563-127874945	Island
Hyper		cg01939274	0.338483	0.565399	374.344	0.226916	5	127874478	R	FBN2	NM_001999	TSS1500	chr5:127872563-127874945	Island
Hyper		cg05457273	0.184785	0.411692	374.344	0.226907	5	113697649	F	KCNN2	NM_021614	TSS1500	chr5:113696516-113699195	Island
Hyper		cg15910662	0.336895	0.563793	374.344	0.226898	2	105460108	R				chr2:105459127-105461770	Island
Hyper		cg24366702	0.274518	0.501403	374.344	0.226885	19	58951778	R	ZNF132	NM_003433	TSS200	chr19:58951214-58952250	Island
Hyper		cg21567792	0.0684015	0.295216	374.344	0.226815	1	38512518	F	POU3F1	NM_002699	TSS200	chr1:38510102-38513642	Island
Hyper		cg21164440	0.160182	0.386954	374.344	0.226772	14	100438737	R				chr14:100437381-100438863	Island
Hyper		cg23559689	0.412076	0.638781	374.344	0.226705	11	105481292	R	GRIA4;GRIA4;GRIA4;GRIA4	NM_001077244;NM_000829;NM_001077243;NM_001112812	5'UTR;5'UTR;5'UTR;TSS200	chr11:105481126-105481422	Island
Hyper		cg07961015	0.355879	0.582558	374.344	0.226679	5	1876215	F				chr5:1874907-1879032	Island
Hyper		cg14006863	0.410255	0.636931	374.344	0.226677	3	121903107	R	CASR;CASR	NM_001178065;NM_000388	TSS200;5'UTR	chr3:121902742-121903645	Island
Hyper		cg04701885	0.109002	0.335663	374.344	0.226662	5	473000	R	PP7080;LOC100288152	NR_024158;NR_125375	Body;TSS1500	chr5:472600-474261	Island
Hyper		cg18161950	0.223384	0.45001	374.344	0.226626	5	42995203	F				chr5:42995122-42995415	Island
Hyper		cg14669729	0.262368	0.488949	374.344	0.226581	22	25679222	R				chr22:25678576-25679273	Island
Hyper		cg01910869	0.304086	0.530619	374.344	0.226533	13	78493182	R	EDNRB;EDNRB;EDNRB	NM_003991;NM_000115;NM_001122659	TSS1500;5'UTR;TSS1500	chr13:78492425-78493382	Island
Hyper		cg07900968	0.124865	0.351364	374.344	0.226499	19	36909326	F	ZFP82	NM_133466	5'UTR	chr19:36909281-36909854	Island
Hyper		cg21865150	0.389273	0.615754	374.344	0.226481	17	46804239	R	HOXB13	NM_006361	Body	chr17:46804203-46804415	Island
Hyper		cg13371260	0.355443	0.581841	374.344	0.226398	1	156612024	F	BCAN;BCAN;BCAN;BCAN	NM_021948;NM_198427;NM_021948;NM_198427	1stExon;1stExon;5'UTR;5'UTR	chr1:156611639-156612447	Island
Hyper		cg02765913	0.100388	0.326776	374.344	0.226388	12	25102062	F	BCAT1;BCAT1;BCAT1;BCAT1;BCAT1;BCAT1	NM_001178092;NM_001178091;NM_005504;NM_001178092;NM_001178091;NM_005504	1stExon;1stExon;1stExon;5'UTR;5'UTR;5'UTR	chr12:25101607-25102073	Island
Hyper		cg04262140	0.322259	0.548631	374.344	0.226373	17	46827626	F				chr17:46827435-46827641	Island
Hyper		cg04011423	0.406209	0.632513	374.344	0.226303	3	141107482	R	ZBTB38	NM_001080412	5'UTR
Hyper		cg09275869	0.305005	0.531282	374.344	0.226277	18	44337099	F	ST8SIA5	NM_013305	TSS200	chr18:44336183-44337110	Island
Hyper		cg26141862	0.35988	0.586136	374.344	0.226256	19	37096122	R	ZNF382;ZNF382;ZNF529;ZNF529;ZNF529;ZNF529;ZNF529	NM_001256838;NM_032825;NM_001145650;NM_001145649;NM_001145650;NM_001145649;NR_027239	TSS200;TSS200;1stExon;1stExon;5'UTR;5'UTR;Body	chr19:37095680-37096589	Island
Hyper		cg14063488	0.297929	0.524176	374.344	0.226247	4	154709878	R	SFRP2	NM_003013	1stExon	chr4:154709512-154710827	Island
Hyper		cg04377145	0.0828996	0.309118	374.344	0.226219	6	73331191	R	KCNQ5;KCNQ5;KCNQ5;KCNQ5;KCNQ5	NM_001160133;NM_019842;NM_001160134;NM_001160130;NM_001160132	TSS1500;TSS1500;TSS1500;TSS1500;TSS1500	chr6:73330942-73333109	Island
Hyper		cg14168530	0.361841	0.588044	374.344	0.226203	2	45155991	R				chr2:45155195-45157049	Island
Hyper		cg13674271	0.261963	0.488091	374.344	0.226127	18	5895990	F				chr18:5894866-5896249	Island
Hyper		cg11806630	0.201552	0.427529	374.344	0.225977	15	79383858	R	RASGRF1;RASGRF1	NM_001145648;NM_002891	TSS1500;TSS1500	chr15:79381804-79384209	Island
Hyper		cg03704308	0.270653	0.496561	374.344	0.225908	7	42533414	F				chr7:42533076-42533283	S_Shore
Hyper		cg09221159	0.386944	0.612805	374.344	0.225861	10	90031426	R
Hyper		cg08408994	0.233499	0.459288	374.344	0.225789	11	44330958	F	ALX4	NM_021926	Body	chr11:44330542-44331761	Island
Hyper		cg27233989	0.0829276	0.308715	374.344	0.225787	18	52989155	R	TCF4;TCF4	NM_001083962;NM_003199	Body;Body
Hyper		cg03030717	0.163986	0.389761	374.344	0.225775	12	65218069	R				chr12:65218245-65219143	N_Shore
Hyper		cg07594636	0.158157	0.383869	374.344	0.225712	2	68547088	R	CNRIP1;CNRIP1;CNRIP1;CNRIP1	NM_001111101;NM_015463;NM_015463;NM_001111101	1stExon;1stExon;5'UTR;5'UTR	chr2:68546339-68547111	Island
Hyper		cg02569778	0.160328	0.386025	374.344	0.225697	3	44038355	F				chr3:44036407-44041104	Island
Hyper		cg11685865	0.194495	0.420121	374.344	0.225626	8	67874875	R	TCF24	NM_001193502	TSS200	chr8:67873388-67875600	Island
Hyper		cg21364111	0.168887	0.394509	374.344	0.225622	13	78493874	F	EDNRB;EDNRB;EDNRB	NM_003991;NM_000115;NM_001122659	TSS1500;5'UTR;TSS1500	chr13:78492425-78493382	S_Shore
Hyper		cg12405785	0.0926354	0.318237	374.344	0.225602	1	221053409	F	HLX	NM_021958	1stExon	chr1:221051966-221053673	Island
Hyper		cg02566288	0.168714	0.394297	374.344	0.225584	6	166667022	R				chr6:166666837-166667541	Island
Hyper		cg22120988	0.351342	0.576902	374.344	0.22556	12	65515350	R	WIF1	NM_007191	TSS200	chr12:65514878-65515863	Island
Hyper		cg01144053	0.166152	0.391707	374.344	0.225554	2	7571361	R				chr2:7571071-7571642	Island
Hyper		cg16608808	0.0977881	0.323295	374.344	0.225506	18	52989190	F	TCF4;TCF4;TCF4;TCF4;TCF4;TCF4;TCF4;TCF4;TCF4;TCF4;TCF4;TCF4;TCF4	NM_001243235;NM_001243234;NM_001243233;NM_001306208;NM_001243232;NM_001243231;NM_001306207;NM_001243227;NM_001243228;NM_001083962;NM_003199;NM_001243230;NM_001243226	TSS200;TSS200;Body;Body;Body;Body;Body;Body;Body;Body;Body;Body;Body
Hyper		cg27507700	0.144971	0.370363	374.344	0.225392	7	87230189	R	ABCB1	NM_000927	5'UTR	chr7:87230059-87230260	Island
Hyper		cg01578017	0.39257	0.617922	374.344	0.225352	7	84814683	F				chr7:84814839-84816242	N_Shore
Hyper		cg05639246	0.22055	0.445873	374.344	0.225323	6	10393778	R				chr6:10390038-10390565	S_Shelf
Hyper		cg23346462	0.19013	0.415414	374.344	0.225284	3	179754533	R	PEX5L	NM_016559	TSS200	chr3:179754520-179755245	Island
Hyper		cg24852548	0.281992	0.507216	374.344	0.225224	4	57522632	R	HOPX;HOPX;HOPX;HOPX;HOPX;HOPX;HOPX	NM_001145459;NM_139212;NM_001145459;NM_032495;NM_001145460;NM_139211;NM_139211	1stExon;5'UTR;5'UTR;Body;Body;5'UTR;1stExon	chr4:57521621-57522703	Island
Hyper		cg19767969	0.323654	0.548841	374.344	0.225187	15	83316908	F	CPEB1;CPEB1;CPEB1-AS1	NM_001288819;NM_030594;NR_046096	TSS1500;TSS200;Body	chr15:83315116-83317541	Island
Hyper		cg10322724	0.195159	0.420333	374.344	0.225174	4	20253556	R				chr4:20253276-20256868	Island
Hyper		cg03774803	0.284424	0.509597	374.344	0.225174	2	198650880	R	BOLL;BOLL;BOLL	NM_197970;NM_197970;NM_033030	1stExon;5'UTR;TSS1500	chr2:198649751-198651599	Island
Hyper		cg07350105	0.313498	0.538639	374.344	0.225141	19	37096110	R	ZNF382;ZNF382;ZNF529;ZNF529;ZNF529;ZNF529;ZNF529	NM_001256838;NM_032825;NM_001145650;NM_001145649;NM_001145650;NM_001145649;NR_027239	TSS200;TSS200;1stExon;1stExon;5'UTR;5'UTR;Body	chr19:37095680-37096589	Island
Hyper		cg04557057	0.367922	0.592987	374.344	0.225064	7	12151638	F				chr7:12151220-12151559	S_Shore
Hyper		cg10870083	0.208943	0.433991	374.344	0.225048	4	62068185	R				chr4:62065883-62068801	Island
Hyper		cg00355281	0.286615	0.511609	374.344	0.224994	7	24323767	F	NPY	NM_000905	TSS200	chr7:24323558-24325080	Island
Hyper		cg08862890	0.22406	0.44901	374.344	0.22495	5	169064451	R	DOCK2	NM_004946	Body	chr5:169064270-169064702	Island
Hyper		cg26162932	0.182596	0.407475	374.344	0.224879	4	81106342	F	PRDM8	NM_020226	TSS200	chr4:81104761-81105527	S_Shore
Hyper		cg16969623	0.198785	0.423664	374.344	0.224879	19	54024182	R	ZNF331;ZNF331	NM_018555;NM_018555	1stExon;5'UTR	chr19:54023868-54024560	Island
Hyper		cg22711111	0.203095	0.427971	374.344	0.224876	6	30139979	F	TRIM15	NM_033229	Body	chr6:30139718-30140263	Island
Hyper		cg13877915	0.314705	0.539569	374.344	0.224864	19	58951672	F	ZNF132	NM_003433	TSS200	chr19:58951214-58952250	Island
Hyper		cg00995327	0.153493	0.37834	374.344	0.224847	3	142838847	R	CHST2;CHST2	NM_004267;NM_004267	5'UTR;1stExon	chr3:142837885-142840838	Island
Hyper		cg10056356	0.217607	0.442435	374.344	0.224828	4	144621898	R	FREM3	NM_001168235	TSS200	chr4:144620822-144622218	Island
Hyper		cg05817517	0.190142	0.414942	374.344	0.2248	1	34630153	R	CSMD2	NM_052896	Body	chr1:34628783-34630976	Island
Hyper		cg21493870	0.319152	0.543869	374.344	0.224718	17	13504681	F	HS3ST3A1;HS3ST3A1	NM_006042;NM_006042	1stExon;5'UTR	chr17:13503829-13505559	Island
Hyper		cg14670435	0.203202	0.427876	374.344	0.224674	2	180726464	F	MIR1258;ZNF385B	NR_031659;NM_152520	TSS1500;TSS1500	chr2:180725717-180726465	Island
Hyper		cg00843236	0.190829	0.415492	374.344	0.224664	16	28074980	R	GSG1L	NM_001109763	TSS200	chr16:28073817-28075296	Island
Hyper		cg10076224	0.233175	0.457729	374.344	0.224554	20	37351841	F	SLC32A1	NM_080552	TSS1500	chr20:37352130-37357372	N_Shore
Hyper		cg10906602	0.259626	0.484177	374.344	0.224551	3	33259920	R	SUSD5	NM_015551	Body	chr3:33259919-33260763	Island
Hyper		cg21163429	0.314993	0.53952	374.344	0.224527	10	44788812	R				chr10:44788811-44789120	Island
Hyper		cg01791874	0.312769	0.53727	374.344	0.224501	5	16180055	R	2017-03-11	NM_001102562	TSS200	chr5:16179064-16180420	Island
Hyper		cg20154403	0.266645	0.491135	374.344	0.22449	19	37407486	R	ZNF829;ZNF568;ZNF568	NM_001037232;NM_198539;NM_198539	TSS1500;5'UTR;1stExon	chr19:37406931-37407463	S_Shore
Hyper		cg17099397	0.15282	0.377276	374.344	0.224456	1	108508185	R	VAV3	NM_006113	TSS1500	chr1:108507251-108507841	S_Shore
Hyper		cg11957331	0.288204	0.512616	374.344	0.224412	19	42828156	F	TMEM145	NM_173633	Body	chr19:42827743-42829149	Island
Hyper		cg13930105	0.0749796	0.299329	374.344	0.224349	1	158083475	R				chr1:158083270-158083540	Island
Hyper		cg04550052	0.37772	0.602009	374.344	0.224289	16	51184355	F	SALL1;SALL1;SALL1	NM_002968;NM_001127892;NM_001127892	Body;5'UTR;1stExon	chr16:51183699-51188763	Island
Hyper		cg23851860	0.0816553	0.305939	374.344	0.224284	5	157002805	F	ADAM19	NM_033274	TSS200	chr5:157002174-157003182	Island
Hyper		cg14553600	0.155452	0.379714	374.344	0.224262	21	27011793	R	JAM2;JAM2	NM_021219;NM_021219	1stExon;5'UTR	chr21:27011624-27012398	Island
Hyper		cg06966660	0.315758	0.540006	374.344	0.224248	10	123923066	R	TACC2;TACC2;TACC2;TACC2	NM_206862;NM_206860;NM_006997;NM_206861	Body;TSS200;TSS200;Body	chr10:123922850-123923542	Island
Hyper		cg06113789	0.0926129	0.316811	374.344	0.224199	6	43253097	F	TTBK1	NM_032538	Body	chr6:43252734-43253476	Island
Hyper		cg16970851	0.115482	0.339669	374.344	0.224186	12	22487658	F	ST8SIA1	NM_003034	TSS200	chr12:22486835-22488666	Island
Hyper		cg05809668	0.428603	0.652767	374.344	0.224164	7	35301188	R				chr7:35301150-35301731	Island
Hyper		cg21435336	0.177326	0.401453	374.344	0.224127	19	17392852	R	ANKLE1	NM_152363	Body	chr19:17392383-17393775	Island
Hyper		cg14564616	0.146902	0.370947	374.344	0.224045	5	1876337	F				chr5:1874907-1879032	Island
Hyper		cg23913421	0.355958	0.57996	374.344	0.224002	6	50674663	R
Hyper		cg22384902	0.107401	0.3314	374.344	0.223999	7	127671261	F	LRRC4;SND1	NM_022143;NM_014390	TSS1500;Body	chr7:127671158-127672853	Island
Hyper		cg05482942	0.206182	0.430051	374.344	0.223869	10	102899285	F				chr10:102899177-102899489	Island
Hyper		cg11973177	0.148522	0.372369	374.344	0.223848	10	17271006	F	VIM	NM_003380	5'UTR	chr10:17270430-17272617	Island
Hyper		cg13356896	0.326323	0.550163	374.344	0.22384	2	198650987	R	BOLL;BOLL	NM_197970;NM_033030	TSS200;TSS1500	chr2:198649751-198651599	Island
Hyper		cg07193766	0.275915	0.499719	374.344	0.223804	11	32457127	R	WT1;WIT1;WT1;WT1;WT1	NM_024426;NR_023920;NM_024425;NM_000378;NM_024424	TSS200;TSS200;TSS200;TSS200;TSS200	chr11:32454874-32457311	Island
Hyper		cg05854644	0.145497	0.369261	374.344	0.223764	17	26699187	R	SARM1	NM_015077	1stExon	chr17:26698359-26699557	Island
Hyper		cg20330472	0.214211	0.437958	374.344	0.223747	6	133561932	R	EYA4;EYA4;EYA4	NM_172105;NM_172103;NM_004100	TSS1500;TSS1500;TSS1500	chr6:133562086-133563586	N_Shore
Hyper		cg02527047	0.162872	0.386564	374.344	0.223692	2	149633700	R	KIF5C	NM_004522	Body	chr2:149632682-149633882	Island
Hyper		cg06895810	0.356705	0.580299	374.344	0.223593	10	5668687	R
Hyper		cg16657397	0.184591	0.408143	374.344	0.223552	3	186079367	F	DGKG;DGKG;DGKG	NM_001346;NM_001080744;NM_001080745	5'UTR;5'UTR;5'UTR	chr3:186078710-186080111	Island
Hyper		cg15400238	0.211039	0.434565	374.344	0.223526	2	154335640	F	RPRM	NM_019845	TSS1500	chr2:154334449-154335458	S_Shore
Hyper		cg15415452	0.390854	0.614378	374.344	0.223524	13	112759355	R				chr13:112758598-112760491	Island
Hyper		cg10802132	0.183295	0.406793	374.344	0.223497	5	178487500	R	ZNF354C	NM_014594	TSS200	chr5:178487146-178487921	Island
Hyper		cg27385032	0.2424	0.465898	374.344	0.223497	20	45142336	F	ZNF334;ZNF334	NM_199441;NM_018102	TSS200;TSS200	chr20:45142000-45142337	Island
Hyper		cg19686014	0.22356	0.447043	374.344	0.223483	20	56803768	F	ANKRD60	NM_001304369	TSS200	chr20:56803282-56804112	Island
Hyper		cg10883626	0.254603	0.478055	374.344	0.223452	8	105235446	F	RIMS2;RIMS2;RIMS2;RIMS2	NM_001282882;NM_001100117;NM_001282881;NM_014677	TSS200;Body;Body;Body	chr8:105235384-105235979	Island
Hyper		cg27420520	0.0982078	0.321654	374.344	0.223446	12	103352267	F	ASCL1	NM_004316	1stExon	chr12:103351579-103352695	Island
Hyper		cg15346191	0.18076	0.404185	374.344	0.223425	2	242743588	R	GAL3ST2	NM_022134	3'UTR	chr2:242742598-242743758	Island
Hyper		cg18244915	0.111174	0.334549	374.344	0.223376	19	37958453	R	ZNF569	NM_152484	TSS200	chr19:37959852-37960615	N_Shore
Hyper		cg13655250	0.322875	0.546251	374.344	0.223375	9	134544528	F	RAPGEF1;RAPGEF1	NM_198679;NM_005312	Body;Body
Hyper		cg20506550	0.0693643	0.29268	374.344	0.223316	10	7452815	F	SFMBT2	NM_001029880	5'UTR	chr10:7449376-7455339	Island
Hyper		cg03906451	0.27073	0.494014	374.344	0.223284	20	42544319	F	TOX2;TOX2;TOX2	NM_032883;NM_001098796;NM_001098797	TSS1500;TSS1500;Body	chr20:42543097-42545137	Island
Hyper		cg21479226	0.446962	0.670202	374.344	0.22324	8	69244510	R				chr8:69242920-69243803	S_Shore
Hyper		cg01516258	0.535623	0.758802	374.344	0.223179	1	100543333	F	HIAT1	NM_033055	Body
Hyper		cg13948585	0.22612	0.449258	374.344	0.223138	1	181451906	R	CACNA1E	NM_000721	TSS1500	chr1:181451311-181452049	Island
Hyper		cg09979256	0.175583	0.398641	374.344	0.223058	6	127440104	F	RSPO3;RSPO3	NM_032784;NM_032784	1stExon;5'UTR	chr6:127439265-127441072	Island
Hyper		cg08026818	0.223043	0.445964	374.344	0.222921	16	77823221	F	VAT1L	NM_020927	Body	chr16:77822375-77823134	S_Shore
Hyper		cg26238800	0.282633	0.505545	374.344	0.222912	20	45142206	F	ZNF334;ZNF334	NM_199441;NM_018102	TSS200;TSS200	chr20:45142000-45142337	Island
Hyper		cg03333330	0.269039	0.491942	374.344	0.222903	7	93520346	F	TFPI2	NM_006528	TSS1500	chr7:93519366-93520184	S_Shore
Hyper		cg04171065	0.266801	0.489623	374.344	0.222822	14	42075760	F	LRFN5	NM_152447	TSS1500	chr14:42075858-42076329	N_Shore
Hyper		cg20634967	0.45568	0.678381	374.344	0.222701	13	58204224	R				chr13:58203586-58204322	Island
Hyper		cg27142059	0.341043	0.563689	374.344	0.222647	6	30139996	F	TRIM15	NM_033229	Body	chr6:30139718-30140263	Island
Hyper		cg03563667	0.246497	0.469106	374.344	0.222609	4	142054417	R	RNF150;RNF150	NM_020724;NM_020724	1stExon;5'UTR	chr4:142053327-142054601	Island
Hyper		cg03149565	0.294281	0.516842	374.344	0.22256	4	109092769	R	LOC641518;LOC641518	NR_029373;NR_029374	TSS1500;Body	chr4:109092578-109092839	Island
Hyper		cg08717030	0.326047	0.548577	374.344	0.22253	5	76933163	F	OTP	NM_032109	Body	chr5:76932317-76933523	Island
Hyper		cg15910252	0.322434	0.544955	374.344	0.222521	2	28904192	F
Hyper		cg19898128	0.204325	0.426827	374.344	0.222502	4	166794971	F	TLL1;TLL1	NM_012464;NM_012464	1stExon;5'UTR	chr4:166794545-166795341	Island
Hyper		cg23887396	0.0555568	0.278057	374.344	0.2225	17	26699551	R	SARM1	NM_015077	Body	chr17:26698359-26699557	Island
Hyper		cg22199216	0.297402	0.519899	374.344	0.222496	22	25678988	F				chr22:25678576-25679273	Island
Hyper		cg00858362	0.116231	0.338679	374.344	0.222448	7	63767709	F				chr7:63767750-63767991	N_Shore
Hyper		cg21643178	0.224775	0.447213	374.344	0.222438	6	30139573	R	TRIM15	NM_033229	Body	chr6:30139718-30140263	N_Shore
Hyper		cg17802600	0.234915	0.457319	374.344	0.222404	19	30717501	R				chr19:30716328-30719970	Island
Hyper		cg16825290	0.117129	0.339532	374.344	0.222403	10	100993826	F	HPSE2;HPSE2;HPSE2;HPSE2	NM_001166244;NM_001166245;NM_021828;NM_001166246	Body;Body;Body;Body	chr10:100993820-100994188	Island
Hyper		cg01245966	0.239393	0.461759	374.344	0.222365	8	132053823	R	ADCY8	NM_001115	TSS1500	chr8:132052203-132054749	Island
Hyper		cg27230784	0.0988094	0.321148	374.344	0.222338	17	5404337	R	LOC728392;LOC728392	NM_001162371;NM_001162371	1stExon;5'UTR	chr17:5403131-5404602	Island
Hyper		cg15282819	0.296314	0.51864	374.344	0.222325	16	12997592	R	SHISA9;SHISA9	NM_001145204;NM_001145205	Body;Body	chr16:12994574-12997690	Island
Hyper		cg06570027	0.0922498	0.314572	374.344	0.222322	2	31361086	R	GALNT14;GALNT14;GALNT14;GALNT14;GALNT14	NM_024572;NM_001253826;NM_024572;NM_001253826;NR_045602	1stExon;1stExon;5'UTR;5'UTR;Body	chr2:31360321-31361821	Island
Hyper		cg07532183	0.528313	0.750535	374.344	0.222222	8	120684968	R
Hyper		cg27200446	0.255977	0.478182	374.344	0.222205	6	41606439	R	MDFI	NM_005586	5'UTR	chr6:41604583-41606663	Island
Hyper		cg11472279	0.186232	0.408417	374.344	0.222185	10	11059733	R	CUGBP2;CUGBP2	NM_001025077;NM_006561	Body;TSS200	chr10:11059442-11060524	Island
Hyper		cg19024969	0.259029	0.481201	374.344	0.222172	17	32905966	F	C17orf102	NM_207454	1stExon	chr17:32905965-32908951	Island
Hyper		cg22814961	0.205671	0.427814	374.344	0.222144	2	200335683	F	FLJ32063	NR_026830	Body	chr2:200335497-200336413	Island
Hyper		cg23813156	0.21083	0.432971	374.344	0.222141	20	47935243	R				chr20:47934839-47935684	Island
Hyper		cg12243732	0.208681	0.43076	374.344	0.222079	18	53257141	R	TCF4;TCF4;TCF4;TCF4;TCF4;TCF4	NM_001083962;NM_001243230;NM_003199;NM_001243227;NM_001243228;NM_001243226	TSS1500;TSS1500;TSS1500;TSS200;TSS200;Body	chr18:53257018-53257309	Island
Hyper		cg11191053	0.403675	0.625746	374.344	0.222072	9	71487221	R	PIP5K1B;PIP5K1B	NM_003558;NM_001278253	Body;Body
Hyper		cg16302790	0.283669	0.505699	374.344	0.22203	13	28498334	R	PDX1	NM_000209	Body	chr13:28498226-28499046	Island
Hyper		cg16288248	0.148108	0.37	374.344	0.221892	7	87230087	F	ABCB1	NM_000927	5'UTR	chr7:87230059-87230260	Island
Hyper		cg13589108	0.26556	0.487426	374.344	0.221866	1	177140680	F	FAM5B;FAM5B	NM_021165;NM_021165	5'UTR;1stExon	chr1:177140120-177140323	S_Shore
Hyper		cg04347874	0.378556	0.600395	374.344	0.221839	14	36987408	F	NKX2-1;NKX2-1	NM_003317;NM_001079668	Body;Body	chr14:36986362-36990576	Island
Hyper		cg20275528	0.0800536	0.301831	374.344	0.221777	17	75369484	R	SEPT9;SEPT9;SEPT9;SEPT9;SEPT9	NM_001113492;NM_001113491;NM_001113493;NM_006640;NM_001113493	5'UTR;Body;5'UTR;Body;1stExon	chr17:75368688-75370506	Island
Hyper		cg00595086	0.200306	0.422043	374.344	0.221736	8	72468561	R				chr8:72468560-72469561	Island
Hyper		cg04023150	0.252568	0.47411	374.344	0.221543	1	44873064	R	RNF220	NM_018150	5'UTR	chr1:44871109-44874047	Island
Hyper		cg11591516	0.157757	0.379298	374.344	0.221542	10	85954316	F	PCDH21	NM_033100	TSS200	chr10:85954199-85955303	Island
Hyper		cg14932016	0.245135	0.466639	374.344	0.221504	1	236849653	R	ACTN2	NM_001103	TSS200	chr1:236849472-236850323	Island
Hyper		cg17400620	0.076784	0.29824	374.344	0.221456	7	44365033	R	CAMK2B;CAMK2B;CAMK2B;CAMK2B;CAMK2B;CAMK2B;CAMK2B;CAMK2B;CAMK2B;CAMK2B;CAMK2B;CAMK2B;CAMK2B;CAMK2B;CAMK2B;CAMK2B;CAMK2B;CAMK2B	NM_172081;NM_172079;NM_172080;NM_172078;NM_001293170;NM_001220;NM_172084;NM_172083;NM_172082;NM_172081;NM_172079;NM_172080;NM_172078;NM_001293170;NM_001220;NM_172084;NM_172083;NM_172082	1stExon;1stExon;1stExon;1stExon;1stExon;1stExon;1stExon;1stExon;1stExon;5'UTR;5'UTR;5'UTR;5'UTR;5'UTR;5'UTR;5'UTR;5'UTR;5'UTR	chr7:44364432-44365328	Island
Hyper		cg07832473	0.251171	0.472582	374.344	0.221411	5	33936253	F	RXFP3	NM_016568	TSS1500	chr5:33936168-33938309	Island
Hyper		cg15292765	0.277324	0.498728	374.344	0.221405	10	34405759	F	PARD3	NM_019619	Body
Hyper		cg25266629	0.352562	0.573962	374.344	0.2214	10	102894148	R	TLX1	NM_005521	Body	chr10:102893660-102895059	Island
Hyper		cg12783819	0.126336	0.347717	374.344	0.22138	17	75369657	R	SEPT9;SEPT9;SEPT9;SEPT9	NM_001113492;NM_001113493;NM_001113491;NM_006640	5'UTR;Body;Body;Body	chr17:75368688-75370506	Island
Hyper		cg14037665	0.35375	0.57511	374.344	0.22136	2	1748617	F	PXDN	NM_012293	TSS1500	chr2:1746833-1748971	Island
Hyper		cg04063945	0.288709	0.510062	374.344	0.221353	10	23982480	R	KIAA1217	NM_001098500	TSS1500	chr10:23982382-23982589	Island
Hyper		cg02107879	0.103769	0.325084	374.344	0.221315	11	45377038	R				chr11:45376931-45377243	Island
Hyper		cg07890238	0.450806	0.672083	374.344	0.221277	8	8182454	R	PRAGMIN	NM_001080826	Body
Hyper		cg17960442	0.153713	0.374989	374.344	0.221276	5	110559581	F	CAMK4	NM_001744	TSS1500	chr5:110559569-110560446	Island
Hyper		cg09507526	0.155412	0.376586	374.344	0.221174	16	23847816	F	PRKCB;PRKCB	NM_002738;NM_212535	Body;Body	chr16:23846941-23848102	Island
Hyper		cg09469554	0.467412	0.688577	374.344	0.221165	13	96204917	R	CLDN10;CLDN10;CLDN10	NM_006984;NM_182848;NM_001160100	TSS200;Body;Body	chr13:96204691-96205496	Island
Hyper		cg09465698	0.380088	0.60124	374.344	0.221152	5	140787623	F	PCDHGA4;PCDHGA6;PCDHGB6;PCDHGA9;PCDHGA1;PCDHGA8;PCDHGA5;PCDHGB1;PCDHGB4;PCDHGA3;PCDHGA2;PCDHGA7;PCDHGB2;PCDHGB5;PCDHGB6;PCDHGB3	NM_018917;NM_018919;NM_032100;NM_018921;NM_018912;NM_032088;NM_018918;NM_018922;NM_003736;NM_018916;NM_018915;NM_018920;NM_018923;NM_018925;NM_018926;NM_018924	Body;Body;TSS200;Body;Body;Body;Body;Body;Body;Body;Body;Body;Body;Body;TSS200;Body	chr5:140787447-140788044	Island
Hyper		cg18873957	0.136351	0.35737	374.344	0.221019	1	158119673	R				chr1:158119488-158119704	Island
Hyper		cg01588438	0.381377	0.602379	374.344	0.221002	8	67344553	R	ADHFE1	NM_144650	TSS200	chr8:67344497-67344989	Island
Hyper		cg03921753	0.252398	0.473363	374.344	0.220965	16	28074670	R	GSG1L	NM_001109763	1stExon	chr16:28073817-28075296	Island
Hyper		cg23405212	0.228402	0.449333	374.344	0.220931	2	208989382	R	CRYGD	NM_006891	TSS200	chr2:208988834-208989269	S_Shore
Hyper		cg08651590	0.493372	0.714177	374.344	0.220806	2	65543410	F	SPRED2;SPRED2	NM_001128210;NM_181784	Body;Body	chr2:65540761-65541311	S_Shelf
Hyper		cg01559617	0.0661575	0.286878	374.344	0.22072	1	107684059	F	NTNG1;NTNG1;NTNG1	NM_014917;NM_001113226;NM_001113228	5'UTR;5'UTR;5'UTR	chr1:107682889-107684463	Island
Hyper		cg05661809	0.205511	0.42623	374.344	0.220718	19	37407214	R	ZNF568;ZNF829	NM_198539;NM_001037232	TSS200;TSS200	chr19:37406931-37407463	Island
Hyper		cg19439706	0.321911	0.542521	374.344	0.22061	8	72987872	R	TRPA1	NM_007332	TSS200	chr8:72987480-72988023	Island
Hyper		cg04555373	0.271667	0.492272	374.344	0.220605	8	31497042	F	NRG1	NM_013962	TSS1500	chr8:31496525-31498346	Island
Hyper		cg10231412	0.281031	0.501493	374.344	0.220462	3	194119060	F	GP5	NM_004488	5'UTR	chr3:194117601-194118988	S_Shore
Hyper		cg07420190	0.161146	0.381575	374.344	0.220429	1	220702225	R	MARK1	NM_018650	Body	chr1:220701507-220702348	Island
Hyper		cg12961842	0.20538	0.425763	374.344	0.220383	19	58446758	F	ZNF418	NM_133460	TSS200	chr19:58446336-58446800	Island
Hyper		cg26618965	0.131423	0.351754	374.344	0.220331	8	67874206	R				chr8:67873388-67875600	Island
Hyper		cg26215967	0.211354	0.431643	374.344	0.22029	15	84115897	F	SH3GL3;SH3GL3	NR_026799;NM_003027	TSS200;TSS200	chr15:84115762-84116921	Island
Hyper		cg20242280	0.263954	0.484236	374.344	0.220282	17	64826184	R
Hyper		cg07078225	0.23369	0.453935	374.344	0.220245	12	52652377	R				chr12:52652018-52652743	Island
Hyper		cg04920358	0.17646	0.396667	374.344	0.220207	8	49468800	F				chr8:49468683-49468959	Island
Hyper		cg20043137	0.21812	0.438175	374.344	0.220055	3	121903004	R	CASR;CASR	NM_001178065;NM_000388	TSS200;5'UTR	chr3:121902742-121903645	Island
Hyper		cg20945566	0.274128	0.49418	374.344	0.220052	17	46800020	F	PRAC;C17orf93	NM_032391;NR_024103	TSS200;TSS1500	chr17:46800533-46800746	N_Shore
Hyper		cg05268203	0.0799027	0.299943	374.344	0.22004	2	118981748	R				chr2:118981769-118982466	N_Shore
Hyper		cg17477445	0.207228	0.427258	374.344	0.22003	12	64062526	F	DPY19L2	NM_173812	TSS200	chr12:64061836-64062774	Island
Hyper		cg06346667	0.202174	0.422192	374.344	0.220018	3	137488697	R				chr3:137489051-137489409	N_Shore
Hyper		cg12056639	0.282312	0.50231	374.344	0.219998	17	74865925	R	MGAT5B	NM_144677	Body	chr17:74864170-74866657	Island
Hyper		cg10390058	0.404377	0.624307	374.344	0.21993	18	74962794	F	GALR1	NM_001480	1stExon	chr18:74961556-74963822	Island
Hyper		cg26162582	0.356301	0.576188	374.344	0.219887	12	4918391	R	KCNA6;KCNA6	NM_002235;NM_002235	5'UTR;1stExon	chr12:4918273-4919657	Island
Hyper		cg06310816	0.239487	0.459359	374.344	0.219872	7	42267719	F	GLI3	NM_000168	5'UTR	chr7:42267546-42267823	Island
Hyper		cg06993118	0.324055	0.543853	374.344	0.219798	5	127873980	R	FBN2	NM_001999	TSS1500	chr5:127872563-127874945	Island
Hyper		cg14098442	0.100427	0.320057	374.344	0.219631	6	73331756	F	KCNQ5;KCNQ5;KCNQ5;KCNQ5;KCNQ5;KCNQ5;KCNQ5;KCNQ5;KCNQ5;KCNQ5	NM_001160132;NM_001160134;NM_001160133;NM_001160130;NM_019842;NM_001160132;NM_001160134;NM_001160133;NM_001160130;NM_019842	5'UTR;5'UTR;5'UTR;5'UTR;5'UTR;1stExon;1stExon;1stExon;1stExon;1stExon	chr6:73330942-73333109	Island
Hyper		cg03566822	0.263793	0.483419	374.344	0.219626	10	64578476	R	EGR2	NM_001136178	5'UTR	chr10:64574660-64578778	Island
Hyper		cg00753248	0.429862	0.649469	374.344	0.219608	15	96891777	R				chr15:96895306-96895729	N_Shelf
Hyper		cg02909136	0.28904	0.508633	374.344	0.219594	20	44941542	F				chr20:44941342-44941569	Island
Hyper		cg17650607	0.256713	0.476297	374.344	0.219584	16	49315606	F	CBLN1;CBLN1	NM_004352;NM_004352	1stExon;5'UTR	chr16:49314037-49316543	Island
Hyper		cg21585707	0.477079	0.696627	374.344	0.219549	7	5535302	F	FBXL18	NM_024963	Body	chr7:5534384-5534766	S_Shore
Hyper		cg17754510	0.20578	0.425314	374.344	0.219534	6	10391412	F				chr6:10390038-10390565	S_Shore
Hyper		cg13604887	0.144003	0.363478	374.344	0.219474	19	22018953	F	ZNF43;ZNF43	NM_003423;NM_003423	5'UTR;1stExon	chr19:22018594-22018827	S_Shore
Hyper		cg15131808	0.110487	0.329941	374.344	0.219454	5	528580	F				chr5:528383-528982	Island
Hyper		cg04946749	0.330168	0.549579	374.344	0.219411	17	74865838	R	MGAT5B	NM_144677	Body	chr17:74864170-74866657	Island
Hyper		cg14650610	0.358717	0.578106	374.344	0.219388	5	136834492	F	SPOCK1	NM_004598	5'UTR	chr5:136834016-136835146	Island
Hyper		cg15988350	0.168559	0.38794	374.344	0.219381	7	32110650	R	PDE1C	NM_005020	5'UTR	chr7:32110063-32110910	Island
Hyper		cg21627409	0.280422	0.499803	374.344	0.219381	5	140810106	F	PCDHGA4;PCDHGA11;PCDHGA11;PCDHGA9;PCDHGA1;PCDHGB1;PCDHGB6;PCDHGA12;PCDHGB3;PCDHGB7;PCDHGA6;PCDHGA8;PCDHGA10;PCDHGA5;PCDHGB4;PCDHGA3;PCDHGA2;PCDHGA12;PCDHGB2;PCDHGA7;PCDHGB5	NM_018917;NM_032092;NM_018914;NM_018921;NM_018912;NM_018922;NM_018926;NM_003735;NM_018924;NM_018927;NM_018919;NM_032088;NM_018913;NM_018918;NM_003736;NM_018916;NM_018915;NM_032094;NM_018923;NM_018920;NM_018925	Body;Body;Body;Body;Body;Body;Body;TSS200;Body;Body;Body;Body;Body;Body;Body;Body;Body;TSS200;Body;Body;Body	chr5:140810494-140812617	N_Shore
Hyper		cg01295518	0.213017	0.432308	374.344	0.21929	3	238392	R	CHL1	NM_006614	TSS1500	chr3:238391-240140	Island
Hyper		cg07203784	0.0644081	0.283691	374.344	0.219283	2	175547747	F	WIPF1	NM_001077269	TSS200	chr2:175546862-175547880	Island
Hyper		cg10224098	0.380409	0.59959	374.344	0.219181	1	44873229	R	RNF220	NM_018150	5'UTR	chr1:44871109-44874047	Island
Hyper		cg17641861	0.298228	0.517281	374.344	0.219053	4	570361	F				chr4:568513-570488	Island
Hyper		cg08154107	0.345412	0.564456	374.344	0.219043	3	183994073	R	ECE2;ECE2;ECE2;ECE2	NM_001100120;NM_001037324;NM_014693;NM_001100121	Body;Body;Body;Body	chr3:183993905-183994347	Island
Hyper		cg03713642	0.360535	0.579571	374.344	0.219036	16	22825100	R	HS3ST2	NM_006043	TSS1500	chr16:22824616-22826459	Island
Hyper		cg26858704	0.229112	0.448147	374.344	0.219035	12	4918848	R	KCNA6;KCNA6	NM_002235;NM_002235	5'UTR;1stExon	chr12:4918273-4919657	Island
Hyper		cg05545132	0.0709564	0.289972	374.344	0.219016	2	144695078	F				chr2:144694666-144695180	Island
Hyper		cg05062333	0.240862	0.459859	374.344	0.218998	6	133562269	F	EYA4;EYA4;EYA4	NM_172105;NM_172103;NM_004100	TSS1500;TSS1500;TSS1500	chr6:133562086-133563586	Island
Hyper		cg22862480	0.182803	0.401742	374.344	0.21894	10	7450355	F	SFMBT2	NM_001029880	5'UTR	chr10:7449376-7455339	Island
Hyper		cg05714219	0.128111	0.347035	374.344	0.218924	2	31361104	R	GALNT14;GALNT14	NM_024572;NM_024572	1stExon;5'UTR	chr2:31360321-31361821	Island
Hyper		cg15042080	0.144233	0.363144	374.344	0.218911	8	109799756	F	TMEM74;TMEM74	NM_153015;NM_153015	1stExon;5'UTR	chr8:109799429-109799847	Island
Hyper		cg17629929	0.229304	0.448176	374.344	0.218871	5	1875548	F				chr5:1874907-1879032	Island
Hyper		cg15574705	0.168329	0.387181	374.344	0.218852	1	58715744	F	DAB1	NM_021080	5'UTR	chr1:58715272-58716095	Island
Hyper		cg12698628	0.154153	0.37293	374.344	0.218777	17	46802740	R	HOXB13	NM_006361	3'UTR	chr17:46802790-46803076	N_Shore
Hyper		cg26667356	0.199117	0.41788	374.344	0.218763	12	65218078	R	TBC1D30	NM_015279	TSS1500	chr12:65218245-65219143	N_Shore
Hyper		cg00868383	0.157371	0.376117	374.344	0.218746	19	58951814	F	ZNF132	NM_003433	TSS1500	chr19:58951214-58952250	Island
Hyper		cg18555909	0.0341304	0.252869	374.344	0.218739	1	14026587	R	PRDM2	NM_001135610	TSS200	chr1:14026481-14027200	Island
Hyper		cg00603288	0.268917	0.487633	374.344	0.218716	8	145103942	F				chr8:145103285-145108027	Island
Hyper		cg13039115	0.191072	0.409707	374.344	0.218635	12	65218052	R	TBC1D30	NM_015279	TSS1500	chr12:65218245-65219143	N_Shore
Hyper		cg09546168	0.0923429	0.310943	374.344	0.2186	16	77246495	R	SYCE1L	NM_001129979	Body	chr16:77245944-77247013	Island
Hyper		cg02300154	0.283214	0.501797	374.344	0.218582	7	70597058	R	WBSCR17	NM_022479	TSS1500	chr7:70596228-70598382	Island
Hyper		cg12872693	0.173242	0.391808	374.344	0.218566	3	179168798	R	GNB4	NM_021629	5'UTR	chr3:179168735-179169593	Island
Hyper		cg24811378	0.221613	0.440172	374.344	0.218559	17	20435473	R
Hyper		cg12676149	0.138292	0.35685	374.344	0.218558	6	30139634	F	TRIM15	NM_033229	Body	chr6:30139718-30140263	N_Shore
Hyper		cg06650542	0.183484	0.402008	374.344	0.218524	16	58498119	R	NDRG4;NDRG4;NDRG4;NDRG4	NM_022910;NM_001130487;NM_001130487;NM_020465	TSS1500;5'UTR;1stExon;5'UTR	chr16:58497033-58498595	Island
Hyper		cg03561773	0.36423	0.582753	374.344	0.218523	4	147559699	R	POU4F2	NM_004575	TSS1500	chr4:147559205-147561901	Island
Hyper		cg01088410	0.304667	0.523185	374.344	0.218519	5	170739179	R				chr5:170735169-170739863	Island
Hyper		cg04621020	0.300108	0.518581	374.344	0.218473	5	101632341	F	SLCO4C1	NM_180991	TSS200	chr5:101632049-101632373	Island
Hyper		cg02445664	0.209288	0.427676	374.344	0.218387	17	47210599	R	B4GALNT2;B4GALNT2;B4GALNT2	NM_001159387;NM_153446;NM_001159388	Body;Body;5'UTR	chr17:47209811-47210740	Island
Hyper		cg16275739	0.174581	0.392858	374.344	0.218277	13	96204860	R	CLDN10;CLDN10;CLDN10	NM_006984;NM_182848;NM_001160100	TSS200;Body;Body	chr13:96204691-96205496	Island
Hyper		cg19870698	0.309966	0.528189	374.344	0.218224	14	95239570	F				chr14:95239375-95239679	Island
Hyper		cg26756083	0.214084	0.432293	374.344	0.218208	8	89339622	F	MMP16;MMP16;MMP16;MMP16	NM_005941;NM_022564;NM_005941;NM_022564	5'UTR;5'UTR;1stExon;1stExon	chr8:89339965-89340481	N_Shore
Hyper		cg19539667	0.352057	0.570255	374.344	0.218197	17	43339831	F	LOC100133991;LOC100133991;C17orf46	NR_024435;NR_024434;NM_152343	Body;Body;TSS1500	chr17:43339124-43339832	Island
Hyper		cg06989381	0.0948946	0.313076	374.344	0.218182	17	75369087	F	SEPT9;SEPT9;SEPT9;SEPT9;SEPT9	NM_001113493;NM_001293695;NM_001113491;NM_001113492;NM_006640	TSS200;Body;Body;5'UTR;Body	chr17:75368688-75370506	Island
Hyper		cg03778155	0.163065	0.381234	374.344	0.218168	6	127440843	R	RSPO3	NM_032784	Body	chr6:127439265-127441072	Island
Hyper		cg25499397	0.298023	0.516189	374.344	0.218166	3	51990575	F	GPR62	NM_080865	1stExon	chr3:51989763-51990639	Island
Hyper		cg01718447	0.193881	0.412041	374.344	0.21816	7	30722327	R	CRHR2	NM_001883	TSS200	chr7:30721372-30722445	Island
Hyper		cg08789022	0.190009	0.408164	374.344	0.218155	2	27484942	R	SLC30A3	NM_003459	Body	chr2:27484873-27488189	Island
Hyper		cg14088478	0.309544	0.527686	374.344	0.218141	11	105481635	F	GRIA4;GRIA4;GRIA4;GRIA4;GRIA4;GRIA4;GRIA4;GRIA4;GRIA4	NM_000829;NM_001077244;NM_001077243;NM_001112812;NM_001112812;NM_000829;NM_001077244;NM_001077243;NR_046356	5'UTR;5'UTR;5'UTR;5'UTR;1stExon;ExonBnd;ExonBnd;ExonBnd;Body	chr11:105481126-105481422	S_Shore
Hyper		cg18686498	0.236587	0.454643	374.344	0.218056	13	102069257	F	NALCN	NM_052867	TSS1500	chr13:102068116-102069258	Island
Hyper		cg24757310	0.202701	0.420751	374.344	0.21805	2	61372226	R	C2orf74	NM_001143960	TSS200
Hyper		cg17174023	0.2692	0.487217	374.344	0.218017	22	50987453	F	KLHDC7B	NM_138433	1stExon	chr22:50984972-50988141	Island
Hyper		cg24668736	0.298362	0.516164	374.344	0.217802	8	65490184	F	LOC401463	NR_015374	TSS1500	chr8:65491083-65491319	N_Shore
Hyper		cg16859884	0.176842	0.394634	374.344	0.217792	19	5829172	F				chr19:5829048-5829474	Island
Hyper		cg24115264	0.246046	0.463813	374.344	0.217767	13	43149043	R	TNFSF11;TNFSF11	NM_003701;NM_033012	Body;5'UTR	chr13:43148277-43149282	Island
Hyper		cg24899822	0.220186	0.437848	374.344	0.217662	2	193059899	R	TMEFF2;TMEFF2;TMEFF2	NM_001305145;NM_001305134;NM_016192	TSS1500;TSS1500;TSS1500	chr2:193058995-193060812	Island
Hyper		cg11013726	0.175897	0.393556	374.344	0.21766	15	65116557	F	PIF1	NM_025049	5'UTR	chr15:65116013-65116567	Island
Hyper		cg11988831	0.096269	0.31392	374.344	0.217651	20	4803490	F	RASSF2	NM_014737	5'UTR	chr20:4803013-4804146	Island
Hyper		cg23809442	0.284197	0.501816	374.344	0.217619	13	102569876	F	FGF14;FGF14	NM_175929;NM_004115	Body;TSS1500	chr13:102568425-102569495	S_Shore
Hyper		cg07871590	0.114799	0.332395	374.344	0.217596	7	127671193	R	LRRC4;SND1	NM_022143;NM_014390	TSS200;Body	chr7:127671158-127672853	Island
Hyper		cg04855216	0.263043	0.480607	374.344	0.217564	5	118609467	R	TNFAIP8	NM_001077654	Body
Hyper		cg02340083	0.290526	0.508021	374.344	0.217496	1	50882006	R				chr1:50881884-50882103	Island
Hyper		cg26472441	0.214492	0.431952	374.344	0.21746	20	37302712	R				chr20:37302813-37303388	N_Shore
Hyper		cg11672037	0.339475	0.55692	374.344	0.217445	15	48010808	F	SEMA6D;SEMA6D;SEMA6D;SEMA6D;SEMA6D;SEMA6D;SEMA6D;SEMA6D;SEMA6D;SEMA6D;SEMA6D;SEMA6D	NM_153616;NM_153617;NM_153619;NM_153617;NM_020858;NM_153618;NM_153616;NM_020858;NM_153618;NM_153619;NM_024966;NM_024966	5'UTR;1stExon;1stExon;5'UTR;5'UTR;1stExon;1stExon;1stExon;5'UTR;5'UTR;5'UTR;1stExon	chr15:48009418-48011044	Island
Hyper		cg13818654	0.326911	0.544348	374.344	0.217437	13	78493126	F	EDNRB;EDNRB;EDNRB	NM_000115;NM_001122659;NM_003991	5'UTR;TSS200;TSS200	chr13:78492425-78493382	Island
Hyper		cg11878331	0.193447	0.410858	374.344	0.21741	8	72469507	R				chr8:72468560-72469561	Island
Hyper		cg25365260	0.357994	0.57539	374.344	0.217396	17	46669781	R	LOC404266;LOC404266;LOC404266;LOC404266;HOXB5	NR_033203;NR_033204;NR_033201;NR_033202;NM_002147	Body;Body;Body;Body;Body	chr17:46669434-46669811	Island
Hyper		cg22834653	0.127336	0.344728	374.344	0.217392	3	192232077	F	FGF12	NM_004113	Body	chr3:192232072-192233137	Island
Hyper		cg10600178	0.121537	0.338929	374.344	0.217391	7	87258094	R	RUNDC3B;RUNDC3B;RUNDC3B;ABCB1;RUNDC3B;RUNDC3B;RUNDC3B	NM_138290;NM_001134406;NM_001134405;NM_000927;NM_001134405;NM_001134406;NM_138290	1stExon;5'UTR;1stExon;5'UTR;5'UTR;1stExon;5'UTR	chr7:87256958-87258444	Island
Hyper		cg12541280	0.221688	0.439052	374.344	0.217364	1	12509445	R	VPS13D;VPS13D	NM_018156;NM_015378	Body;Body
Hyper		cg13950829	0.392584	0.60987	374.344	0.217286	10	11060652	R	CUGBP2;CUGBP2	NM_006561;NM_001025077	Body;Body	chr10:11059442-11060524	S_Shore
Hyper		cg04237663	0.216838	0.434115	374.344	0.217277	8	110987019	R	KCNV1	NM_014379	TSS200	chr8:110987857-110988072	N_Shore
Hyper		cg18606364	0.290264	0.507539	374.344	0.217275	5	140624898	F	PCDHB15	NM_018935	TSS200	chr5:140626444-140627373	N_Shore
Hyper		cg27087622	0.22154	0.438792	374.344	0.217252	5	87970114	R	LOC645323;LOC645323;LOC645323	NR_024383;NR_015436;NR_024384	Body;Body;TSS1500	chr5:87969960-87972070	Island
Hyper		cg20577027	0.253044	0.470288	374.344	0.217244	2	198651356	R	BOLL;BOLL;BOLL	NM_033030;NM_197970;NM_001284358	TSS1500;TSS1500;TSS1500	chr2:198649751-198651599	Island
Hyper		cg05997779	0.331026	0.548237	374.344	0.217211	1	16292047	F	ZBTB17;ZBTB17;ZBTB17;ZBTB17	NM_001242884;NM_001287604;NM_001287603;NM_003443	5'UTR;5'UTR;5'UTR;5'UTR
Hyper		cg01743819	0.277291	0.494468	374.344	0.217177	1	177134171	F	ASTN1;ASTN1;ASTN1	NM_207108;NM_001286164;NM_004319	TSS200;TSS200;TSS200	chr1:177133392-177133846	S_Shore
Hyper		cg24371075	0.256066	0.473206	374.344	0.21714	17	8533391	F	MYH10	NM_005964	5'UTR	chr17:8533004-8534933	Island
Hyper		cg17095728	0.259712	0.476828	374.344	0.217116	1	231297516	R	TRIM67	NM_001004342	TSS1500	chr1:231297812-231299777	N_Shore
Hyper		cg04306564	0.266892	0.484007	374.344	0.217115	5	146889771	F	DPYSL3	NM_001197294	TSS200	chr5:146888750-146889840	Island
Hyper		cg20567847	0.127077	0.344129	374.344	0.217052	7	155167038	R				chr7:155164557-155167854	Island
Hyper		cg26745222	0.221051	0.4381	374.344	0.217049	20	42543878	F	TOX2;TOX2;TOX2	NM_001098796;NM_001098797;NM_032883	TSS1500;Body;TSS1500	chr20:42543097-42545137	Island
Hyper		cg26133272	0.283947	0.500973	374.344	0.217026	6	84417697	F	SNAP91;SNAP91;SNAP91;SNAP91;SNAP91;SNAP91	NM_001242792;NM_014841;NM_001242793;NM_001242794;NM_001256718;NM_001256717	5'UTR;5'UTR;5'UTR;5'UTR;5'UTR;5'UTR	chr6:84417597-84419378	Island
Hyper		cg00745399	0.193857	0.41088	374.344	0.217024	19	52839924	F	ZNF610;ZNF610;ZNF610	NM_001161425;NM_001161427;NM_001161426	5'UTR;5'UTR;5'UTR	chr19:52839444-52839937	Island
Hyper		cg11793699	0.384807	0.601809	374.344	0.217003	1	156814901	R	NTRK1;INSRR	NM_001007792;NM_014215	Body;Body	chr1:156814881-156815792	Island
Hyper		cg26831241	0.0806854	0.297686	374.344	0.217	2	175546916	R	WIPF1	NM_001077269	5'UTR	chr2:175546862-175547880	Island
Hyper		cg07135042	0.277472	0.494421	374.344	0.216949	19	56905152	R	ZNF582	NM_144690	TSS1500	chr19:56904636-56905355	Island
Hyper		cg15654121	0.306583	0.523502	374.344	0.216919	1	34630944	F	CSMD2	NM_052896	Body	chr1:34628783-34630976	Island
Hyper		cg21982950	0.216445	0.433343	374.344	0.216897	5	1876200	F				chr5:1874907-1879032	Island
Hyper		cg27288764	0.302052	0.51894	374.344	0.216889	5	33892457	F	ADAMTS12	NM_030955	TSS1500	chr5:33892191-33892403	S_Shore
Hyper		cg08858437	0.117655	0.334446	374.344	0.216792	3	142838938	F	CHST2;CHST2	NM_004267;NM_004267	5'UTR;1stExon	chr3:142837885-142840838	Island
Hyper		cg02401399	0.234465	0.451251	374.344	0.216787	19	36523584	R	CLIP3	NM_015526	5'UTR	chr19:36523391-36523887	Island
Hyper		cg18337963	0.42154	0.63832	374.344	0.21678	11	46383209	F	DGKZ;DGKZ;DGKZ;DGKZ;DGKZ	NM_001105540;NM_201533;NM_001105540;NM_003646;NM_201532	1stExon;Body;5'UTR;Body;Body
Hyper		cg18973112	0.233491	0.450254	374.344	0.216764	9	132382463	R	NTMT1;NTMT1;C9orf50	NM_001286797;NM_001286796;NM_199350	TSS200;5'UTR;1stExon	chr9:132382432-132383004	Island
Hyper		cg07922719	0.103781	0.320523	374.344	0.216743	9	117150338	F	AKNA	NM_030767	5'UTR
Hyper		cg08372619	0.137189	0.353878	374.344	0.216689	8	109799518	F	TMEM74	NM_153015	5'UTR	chr8:109799429-109799847	Island
Hyper		cg26110710	0.371894	0.588579	374.344	0.216685	13	88323607	F	SLITRK5	NM_015567	TSS1500	chr13:88323569-88324640	Island
Hyper		cg00133595	0.152663	0.369337	374.344	0.216673	16	31228059	R	TRIM72;PYDC1	NM_001008274;NM_152901	Body;3'UTR	chr16:31225956-31228264	Island
Hyper		cg05258261	0.273526	0.490188	374.344	0.216662	3	140770608	F	SPSB4	NM_080862	TSS200	chr3:140769886-140771080	Island
Hyper		cg16480938	0.209319	0.42597	374.344	0.216652	18	5895225	F				chr18:5894866-5896249	Island
Hyper		cg03577655	0.264567	0.481216	374.344	0.216649	7	49815365	R	VWC2	NM_198570	Body	chr7:49813008-49815752	Island
Hyper		cg09968620	0.334731	0.551339	374.344	0.216608	2	176987383	R	HOXD9	NM_014213	TSS200	chr2:176986424-176988291	Island
Hyper		cg02636497	0.160092	0.376686	374.344	0.216594	1	107683725	R	NTNG1;NTNG1;NTNG1	NM_014917;NM_001113226;NM_001113228	5'UTR;5'UTR;5'UTR	chr1:107682889-107684463	Island
Hyper		cg27515369	0.363946	0.580531	374.344	0.216585	3	140770599	F	SPSB4	NM_080862	TSS200	chr3:140769886-140771080	Island
Hyper		cg06172475	0.134199	0.350766	374.344	0.216567	11	128563903	F	FLI1;FLI1;FLI1	NM_002017;NM_002017;NM_001167681	1stExon;5'UTR;5'UTR	chr11:128562671-128565011	Island
Hyper		cg24704859	0.18036	0.396751	374.344	0.21639	19	37406859	F	ZNF568;ZNF568;ZNF568;ZNF568;ZNF568;ZNF568;ZNF829;ZNF829;ZNF829	NM_001204836;NM_001204835;NM_198539;NM_001204839;NM_001204837;NM_001204838;NM_001037232;NM_001171979;NM_001171979	TSS1500;TSS1500;TSS1500;TSS1500;TSS1500;TSS1500;5'UTR;1stExon;5'UTR	chr19:37406931-37407463	N_Shore
Hyper		cg00208153	0.379018	0.595401	374.344	0.216383	13	58206058	F	PCDH17;PCDH17	NM_001040429;NM_001040429	5'UTR;1stExon	chr13:58206526-58208930	N_Shore
Hyper		cg05915316	0.288126	0.50449	374.344	0.216364	13	112710548	R				chr13:112709884-112712665	Island
Hyper		cg15698066	0.201488	0.417836	374.344	0.216349	14	100438647	R				chr14:100437381-100438863	Island
Hyper		cg03349184	0.358259	0.574549	374.344	0.21629	6	28740982	R
Hyper		cg14633783	0.178755	0.394981	374.344	0.216226	8	21645870	F	GFRA2;GFRA2;GFRA2;GFRA2;GFRA2;GFRA2	NM_001165039;NM_001165038;NM_001495;NM_001165039;NM_001165038;NM_001495	1stExon;5'UTR;1stExon;5'UTR;1stExon;5'UTR	chr8:21644908-21647845	Island
Hyper		cg06936564	0.310323	0.526521	374.344	0.216198	19	40314927	F				chr19:40314926-40315144	Island
Hyper		cg24507144	0.168558	0.38471	374.344	0.216152	13	103047225	F	FGF14	NM_175929	Body	chr13:103046680-103047226	Island
Hyper		cg26266842	0.321536	0.537681	374.344	0.216145	1	99470801	R	LPPR5;LPPR5	NM_001037317;NM_001010861	TSS1500;TSS1500	chr1:99469932-99470968	Island
Hyper		cg10698928	0.332633	0.548778	374.344	0.216145	8	65290320	F	MIR124-2	NR_029669	TSS1500	chr8:65290108-65290946	Island
Hyper		cg22465905	0.165321	0.381449	374.344	0.216128	13	30392514	R	UBL3	NM_007106	Body
Hyper		cg14011639	0.294354	0.510475	374.344	0.21612	5	140797234	F	PCDHGA4;PCDHGA9;PCDHGA1;PCDHGB1;PCDHGB7;PCDHGB6;PCDHGB3;PCDHGB7;PCDHGA6;PCDHGA8;PCDHGA10;PCDHGA5;PCDHGB4;PCDHGA3;PCDHGA2;PCDHGB2;PCDHGA7;PCDHGB5	NM_018917;NM_018921;NM_018912;NM_018922;NM_018927;NM_018926;NM_018924;NM_032101;NM_018919;NM_032088;NM_018913;NM_018918;NM_003736;NM_018916;NM_018915;NM_018923;NM_018920;NM_018925	Body;Body;Body;Body;TSS200;Body;Body;TSS200;Body;Body;Body;Body;Body;Body;Body;Body;Body;Body	chr5:140797162-140797701	Island
Hyper		cg08278489	0.192828	0.408931	374.344	0.216103	5	178487485	R	ZNF354C	NM_014594	TSS200	chr5:178487146-178487921	Island
Hyper		cg26709300	0.456081	0.672183	374.344	0.216102	16	30106682	R	YPEL3;YPEL3	NM_031477;NM_001145524	1stExon;Body	chr16:30107511-30107875	N_Shore
Hyper		cg23330563	0.168243	0.384313	374.344	0.216069	1	108506977	R	VAV3-AS1;VAV3	NR_046653;NM_006113	TSS200;Body	chr1:108507251-108507841	N_Shore
Hyper		cg04917391	0.244659	0.460647	374.344	0.215989	4	40859259	F	APBB2;APBB2;APBB2;APBB2;APBB2;APBB2;APBB2	NM_004307;NM_001166051;NM_001166053;NM_001166050;NM_001166052;NM_173075;NM_001166054	Body;TSS200;TSS200;Body;TSS200;Body;TSS200	chr4:40858884-40859162	S_Shore
Hyper		cg07279933	0.184619	0.400572	374.344	0.215952	6	127440413	R	RSPO3	NM_032784	1stExon	chr6:127439265-127441072	Island
Hyper		cg07638479	0.20687	0.422815	374.344	0.215945	4	42400464	R	SHISA3	NM_001080505	Body	chr4:42399152-42400802	Island
Hyper		cg06327407	0.149395	0.365292	374.344	0.215897	20	2781399	F	CPXM1	NM_019609	TSS200	chr20:2780978-2781497	Island
Hyper		cg07127762	0.279088	0.494846	374.344	0.215758	3	192445040	F	FGF12	NM_004113	5'UTR
Hyper		cg19452056	0.0928671	0.308618	374.344	0.215751	15	72565039	F	PARP6	NM_020214	TSS1500	chr15:72564442-72565165	Island
Hyper		cg14377593	0.160688	0.376412	374.344	0.215724	7	93520183	F	TFPI2	NM_006528	TSS200	chr7:93519366-93520184	Island
Hyper		cg15167646	0.148699	0.36442	374.344	0.215721	17	47653306	R	NXPH3;NXPH3	NM_007225;NM_007225	1stExon;5'UTR	chr17:47653211-47654369	Island
Hyper		cg01630690	0.427326	0.643024	374.344	0.215698	14	36992001	F				chr14:36991594-36992488	Island
Hyper		cg02756375	0.266719	0.482417	374.344	0.215698	4	20254324	F	SLIT2;SLIT2;SLIT2	NM_001289136;NM_001289135;NM_004787	TSS1500;TSS1500;TSS1500	chr4:20253276-20256868	Island
Hyper		cg04779631	0.217583	0.433235	374.344	0.215652	15	84115895	F	SH3GL3;SH3GL3	NR_026799;NM_003027	TSS200;TSS200	chr15:84115762-84116921	Island
Hyper		cg04814450	0.182608	0.398258	374.344	0.215651	16	72821665	F	ZFHX3;ZFHX3	NM_001164766;NM_006885	Body;Body	chr16:72821140-72821592	S_Shore
Hyper		cg10662390	0.456802	0.672405	374.344	0.215602	1	24046776	R
Hyper		cg16638266	0.191021	0.406603	374.344	0.215582	3	55522835	F				chr3:55522560-55522836	Island
Hyper		cg07401230	0.249784	0.465338	374.344	0.215554	8	9763877	F				chr8:9762661-9764748	Island
Hyper		cg15013463	0.350824	0.566373	374.344	0.215549	10	79398475	R	KCNMA1;KCNMA1;KCNMA1;KCNMA1;KCNMA1;KCNMA1;KCNMA1;KCNMA1;KCNMA1	NM_002247;NM_001161353;NM_001161352;NM_001014797;NM_001271522;NM_001271521;NM_001271520;NM_001271519;NM_001271518	TSS1500;TSS1500;TSS1500;TSS1500;TSS1500;TSS1500;TSS1500;TSS1500;TSS1500	chr10:79396095-79398495	Island
Hyper		cg10443049	0.405873	0.621395	374.344	0.215521	7	8481537	R	NXPH1	NM_152745	Body	chr7:8481974-8482762	N_Shore
Hyper		cg00522056	0.116464	0.331923	374.344	0.215459	2	154335386	R	RPRM	NM_019845	TSS200	chr2:154334449-154335458	Island
Hyper		cg09455442	0.338677	0.554136	374.344	0.215459	13	100782160	R	PCCA;PCCA;PCCA	NM_001127692;NM_001178004;NM_000282	Body;Body;Body
Hyper		cg26256401	0.20808	0.423521	374.344	0.215442	3	44037543	R				chr3:44036407-44041104	Island
Hyper		cg07438617	0.212403	0.427821	374.344	0.215418	17	46655289	R	HOXB4	NM_024015	1stExon	chr17:46655215-46655604	Island
Hyper		cg19807373	0.189265	0.404681	374.344	0.215416	X	21392642	F	CNKSR2;CNKSR2;CNKSR2;CNKSR2;CNKSR2;CNKSR2;CNKSR2;CNKSR2	NM_014927;NM_001168648;NM_001168649;NM_001168647;NM_014927;NM_001168648;NM_001168649;NM_001168647	5'UTR;5'UTR;5'UTR;5'UTR;1stExon;1stExon;1stExon;1stExon	chrX:21391835-21393408	Island
Hyper		cg02957700	0.317449	0.532839	374.344	0.21539	2	198651048	R	BOLL;BOLL;BOLL;BOLL;BOLL	NM_001284362;NM_001284361;NM_033030;NM_197970;NM_001284358	TSS1500;TSS1500;TSS1500;TSS200;TSS200	chr2:198649751-198651599	Island
Hyper		cg25950325	0.280584	0.495954	374.344	0.21537	4	41753712	R				chr4:41753669-41753947	Island
Hyper		cg08857144	0.157502	0.372838	374.344	0.215336	2	70995351	F	ADD2;ADD2;ADD2;ADD2;ADD2	NM_017484;NM_017483;NM_017482;NM_017488;NM_001617	TSS200;TSS200;TSS200;TSS200;TSS200	chr2:70994447-70995385	Island
Hyper		cg09237843	0.279219	0.494524	374.344	0.215305	2	193060603	R	TMEFF2;TMEFF2;TMEFF2	NM_001305145;NM_001305134;NM_016192	TSS1500;TSS1500;TSS1500	chr2:193058995-193060812	Island
Hyper		cg23866687	0.165309	0.380611	374.344	0.215302	11	96026956	F	MAML2	NM_032427	Body
Hyper		cg27028555	0.181991	0.397139	374.344	0.215148	11	128563027	R	FLI1;FLI1	NM_002017;NM_001167681	TSS1500;5'UTR	chr11:128562671-128565011	Island
Hyper		cg23253569	0.292911	0.508034	374.344	0.215123	21	34398222	F	OLIG2	NM_005806	TSS200	chr21:34395128-34400245	Island
Hyper		cg16785690	0.176161	0.391275	374.344	0.215115	9	135037323	R	NTNG2	NM_032536	TSS200	chr9:135036713-135038933	Island
Hyper		cg12243597	0.32687	0.54193	374.344	0.21506	12	62585877	F	FAM19A2;FAM19A2	NM_178539;NM_178539	5'UTR;1stExon	chr12:62584768-62586268	Island
Hyper		cg04454951	0.367038	0.58207	374.344	0.215032	7	49813031	R	VWC2	NM_198570	TSS1500	chr7:49813008-49815752	Island
Hyper		cg02322989	0.209107	0.424133	374.344	0.215026	2	142888598	R	LRP1B;LRP1B	NM_018557;NM_018557	5'UTR;1stExon	chr2:142887724-142888553	S_Shore
Hyper		cg17722675	0.410145	0.625162	374.344	0.215018	6	133563382	R	EYA4;EYA4;EYA4	NM_004100;NM_172105;NM_172103	5'UTR;5'UTR;5'UTR	chr6:133562086-133563586	Island
Hyper		cg06539804	0.178253	0.393252	374.344	0.214999	20	2781489	F	CPXM1	NM_019609	TSS1500	chr20:2780978-2781497	Island
Hyper		cg25164624	0.306547	0.521499	374.344	0.214952	20	3641641	R	GFRA4;GFRA4	NM_145762;NM_022139	Body;Body	chr20:3641130-3642114	Island
Hyper		cg04753856	0.111694	0.326633	374.344	0.214939	13	46961443	F	KIAA0226L;KIAA0226L;KIAA0226L;KIAA0226L;KIAA0226L;KIAA0226L;KIAA0226L;KIAA0226L;KIAA0226L;KIAA0226L;KIAA0226L;KIAA0226L;KIAA0226L	NM_001286762;NM_001286766;NM_001286765;NM_001286764;NM_001286763;NM_025113;NM_001286766;NM_001286764;NM_001286762;NM_025113;NM_001286761;NM_001286765;NM_001286763	1stExon;1stExon;1stExon;1stExon;1stExon;1stExon;5'UTR;5'UTR;5'UTR;5'UTR;5'UTR;5'UTR;5'UTR	chr13:46960684-46961670	Island
Hyper		cg21495963	0.345883	0.56081	374.344	0.214926	1	68306507	R	GNG12-AS1	NR_040077	Body
Hyper		cg23148701	0.146519	0.361414	374.344	0.214895	12	64062498	F	DPY19L2	NM_173812	TSS200	chr12:64061836-64062774	Island
Hyper		cg24885417	0.116417	0.331264	374.344	0.214847	7	24323764	F	NPY	NM_000905	TSS200	chr7:24323558-24325080	Island
Hyper		cg23129478	0.288262	0.503102	374.344	0.214839	18	44337922	F	ST8SIA5	NM_013305	TSS1500	chr18:44337510-44338100	Island
Hyper		cg07219542	0.126193	0.341029	374.344	0.214836	1	110210770	R	GSTM2;GSTM2	NM_000848;NM_001142368	1stExon;1stExon	chr1:110210581-110210956	Island
Hyper		cg15802898	0.241129	0.455954	374.344	0.214826	9	100615201	F	FOXE1	NM_004473	TSS1500	chr9:100615234-100617510	N_Shore
Hyper		cg09354309	0.193028	0.407829	374.344	0.214801	12	22487437	R	ST8SIA1;ST8SIA1	NM_003034;NM_003034	5'UTR;1stExon	chr12:22486835-22488666	Island
Hyper		cg14175690	0.358754	0.57355	374.344	0.214796	1	119527638	R	TBX15	NM_152380	5'UTR	chr1:119526782-119527192	S_Shore
Hyper		cg18430990	0.249342	0.464135	374.344	0.214793	1	1475941	R	TMEM240	NM_001114748	TSS1500	chr1:1476093-1476669	N_Shore
Hyper		cg15428578	0.171891	0.386661	374.344	0.21477	15	33603312	R	RYR3	NM_001036	Body	chr15:33602816-33604003	Island
Hyper		cg27259382	0.0395974	0.254349	374.344	0.214751	1	38512851	F	POU3F1	NM_002699	TSS1500	chr1:38510102-38513642	Island
Hyper		cg27546237	0.337135	0.551863	374.344	0.214728	13	110960452	R	COL4A1;COL4A2	NM_001845;NM_001846	TSS1500;Body	chr13:110958891-110960590	Island
Hyper		cg23496260	0.194741	0.409468	374.344	0.214727	5	17218089	R	BASP1;LOC285696	NM_006317;NR_027253	5'UTR;TSS1500	chr5:17217788-17219021	Island
Hyper		cg23235241	0.286215	0.500915	374.344	0.2147	16	25704505	R	HS3ST4	NM_006040	Body	chr16:25702955-25704631	Island
Hyper		cg20680720	0.180939	0.395608	374.344	0.214669	19	37407216	R	ZNF568;ZNF829	NM_198539;NM_001037232	TSS200;TSS200	chr19:37406931-37407463	Island
Hyper		cg03813164	0.308957	0.523554	374.344	0.214598	10	11059725	R	CUGBP2;CUGBP2	NM_001025077;NM_006561	Body;TSS200	chr10:11059442-11060524	Island
Hyper		cg18011672	0.439021	0.653573	374.344	0.214552	2	190522601	F				chr2:190526058-190526419	N_Shelf
Hyper		cg08768569	0.173489	0.388013	374.344	0.214524	10	106400565	F	SORCS3	NM_014978	TSS1500	chr10:106399567-106402812	Island
Hyper		cg06528584	0.255234	0.469747	374.344	0.214513	19	40314899	F				chr19:40314926-40315144	N_Shore
Hyper		cg22150680	0.503679	0.718186	374.344	0.214507	3	193692556	F
Hyper		cg03462699	0.0987956	0.313226	374.344	0.214431	2	242743214	F	GAL3ST2	NM_022134	Body	chr2:242742598-242743758	Island
Hyper		cg12086464	0.292022	0.506449	374.344	0.214427	4	2814064	R	SH3BP2;SH3BP2;SH3BP2	NM_001145855;NM_001145855;NM_001122681	1stExon;5'UTR;5'UTR
Hyper		cg09383947	0.198264	0.412645	374.344	0.214381	19	52839936	F	ZNF610;ZNF610;ZNF610	NM_001161425;NM_001161427;NM_001161426	5'UTR;5'UTR;5'UTR	chr19:52839444-52839937	Island
Hyper		cg20312077	0.523618	0.737964	374.344	0.214346	8	327768	F
Hyper		cg09528825	0.245829	0.460116	374.344	0.214287	16	28074388	F	GSG1L	NM_001109763	Body	chr16:28073817-28075296	Island
Hyper		cg24961583	0.340584	0.554867	374.344	0.214283	3	27765409	F				chr3:27765196-27765675	Island
Hyper		cg26733301	0.12391	0.338168	374.344	0.214258	20	61585924	F	SLC17A9	NM_022082	Body	chr20:61583891-61584222	S_Shore
Hyper		cg03087607	0.322437	0.536669	374.344	0.214232	6	134210667	R	TCF21;TCF21	NM_198392;NM_003206	1stExon;1stExon	chr6:134210639-134211218	Island
Hyper		cg13709263	0.324983	0.539196	374.344	0.214213	9	34623776	R	ARID3C	NM_001017363	Body	chr9:34623512-34624081	Island
Hyper		cg02575448	0.273807	0.488003	374.344	0.214196	5	140749735	R	PCDHGA4;PCDHGB3;PCDHGA1;PCDHGA5;PCDHGB1;PCDHGA3;PCDHGB3;PCDHGA2;PCDHGB2	NM_018917;NM_032097;NM_018912;NM_018918;NM_018922;NM_018916;NM_018924;NM_018915;NM_018923	Body;TSS1500;Body;Body;Body;Body;TSS1500;Body;Body	chr5:140750050-140750264	N_Shore
Hyper		cg19443257	0.16944	0.383615	374.344	0.214175	3	140770549	F	SPSB4	NM_080862	TSS200	chr3:140769886-140771080	Island
Hyper		cg26772854	0.183878	0.39805	374.344	0.214172	3	159756793	R				chr3:159756632-159756997	Island
Hyper		cg05006349	0.265769	0.479869	374.344	0.214099	1	14925517	R	KIAA1026;KIAA1026	NM_015209;NM_201628	1stExon;1stExon	chr1:14924610-14925993	Island
Hyper		cg18760621	0.157113	0.371202	374.344	0.214089	1	158083299	F				chr1:158083270-158083540	Island
Hyper		cg27041794	0.294791	0.508877	374.344	0.214087	10	11059708	R	CUGBP2;CUGBP2	NM_001025077;NM_006561	Body;TSS200	chr10:11059442-11060524	Island
Hyper		cg25495606	0.179902	0.393955	374.344	0.214053	19	40315401	F				chr19:40314926-40315144	S_Shore
Hyper		cg25156646	0.384186	0.598228	374.344	0.214042	19	36523600	R	CLIP3;CLIP3;LOC101927572	NM_015526;NM_001199570;NM_001290056	5'UTR;TSS200;Body	chr19:36523391-36523887	Island
Hyper		cg23786625	0.31811	0.532143	374.344	0.214034	10	106402741	F	SORCS3	NM_014978	Body	chr10:106399567-106402812	Island
Hyper		cg22859276	0.394141	0.608174	374.344	0.214032	7	24950930	F	OSBPL3	NM_015550	5'UTR
Hyper		cg03987919	0.245372	0.459394	374.344	0.214022	5	11384885	R	CTNND2;CTNND2;CTNND2;CTNND2;CTNND2	NR_109988;NM_001288716;NM_001288715;NM_001332;NM_001288717	Body;Body;Body;Body;5'UTR	chr5:11384681-11385521	Island
Hyper		cg08996579	0.302438	0.516386	374.344	0.213949	10	50817804	R	SLC18A3;CHAT	NM_003055;NM_020984	TSS1500;5'UTR	chr10:50817601-50820356	Island
Hyper		cg26284520	0.288873	0.502801	374.344	0.213928	17	27472382	R	MYO18A;MYO18A	NM_203318;NM_078471	Body;Body
Hyper		cg16055026	0.300561	0.514463	374.344	0.213902	5	87974547	F	LOC645323;LOC645323	NR_015436;NR_024383	Body;TSS1500	chr5:87976094-87976546	N_Shore
Hyper		cg02150867	0.147126	0.360983	374.344	0.213857	14	42075865	F	LRFN5	NM_152447	TSS1500	chr14:42075858-42076329	Island
Hyper		cg11216632	0.325977	0.53983	374.344	0.213853	1	155944655	F	ARHGEF2;ARHGEF2;ARHGEF2	NM_001162383;NM_001162384;NM_004723	Body;Body;5'UTR	chr1:155947678-155948490	N_Shelf
Hyper		cg11493126	0.0846699	0.298516	374.344	0.213846	12	65218217	F	TBC1D30	NM_015279	TSS200	chr12:65218245-65219143	N_Shore
Hyper		cg08141395	0.334423	0.54826	374.344	0.213837	11	95987382	R	MAML2	NM_032427	Body
Hyper		cg00272200	0.249423	0.463222	374.344	0.213798	5	44388972	F	FGF10	NM_004465	TSS200
Hyper		cg19712965	0.0735635	0.287328	374.344	0.213764	1	244013006	F				chr1:244012712-244013245	Island
Hyper		cg25438493	0.188613	0.402343	374.344	0.21373	7	87229554	F	ABCB1	NM_000927	5'UTR	chr7:87229551-87229890	Island
Hyper		cg17934824	0.123925	0.337646	374.344	0.213721	1	218520792	R	TGFB2;TGFB2	NM_003238;NM_001135599	Body;Body	chr1:218519057-218519674	S_Shore
Hyper		cg26205771	0.243077	0.456718	374.344	0.213641	8	53851156	R	NPBWR1	NM_005285	TSS1500	chr8:53851701-53854426	N_Shore
Hyper		cg04117435	0.259856	0.473459	374.344	0.213603	13	102069251	F	NALCN	NM_052867	TSS1500	chr13:102068116-102069258	Island
Hyper		cg23756251	0.232557	0.446147	374.344	0.213589	3	179754521	R	PEX5L	NM_016559	TSS200	chr3:179754520-179755245	Island
Hyper		cg24242823	0.0979992	0.311513	374.344	0.213513	7	24323675	R	NPY	NM_000905	TSS200	chr7:24323558-24325080	Island
Hyper		cg14614811	0.287694	0.501149	374.344	0.213455	5	159399681	R	ADRA1B	NM_000679	3'UTR	chr5:159399004-159399928	Island
Hyper		cg19708605	0.528827	0.742185	374.344	0.213359	2	86299447	R	POLR1A	NM_015425	Body
Hyper		cg14880499	0.106848	0.3202	374.344	0.213351	13	25745768	F	FAM123A;FAM123A;FAM123A;FAM123A	NM_199138;NM_152704;NM_152704;NM_199138	1stExon;1stExon;5'UTR;5'UTR	chr13:25743998-25746127	Island
Hyper		cg14215472	0.277726	0.491024	374.344	0.213299	17	27940404	F	ANKRD13B	NM_152345	Body	chr17:27939298-27940770	Island
Hyper		cg00674365	0.439397	0.652645	374.344	0.213248	19	57019069	F	ZNF471	NM_020813	TSS200	chr19:57018743-57019506	Island
Hyper		cg17099212	0.231342	0.444559	374.344	0.213218	10	64967241	R	JMJD1C;JMJD1C	NM_001282948;NM_032776	Body;Body
Hyper		cg05674784	0.280329	0.493502	374.344	0.213173	6	85474595	F	TBX18	NM_001080508	TSS1500	chr6:85472702-85474132	S_Shore
Hyper		cg10595052	0.377941	0.59111	374.344	0.213168	7	8194004	R	ICA1;ICA1;ICA1;ICA1	NM_004968;NM_001276478;NM_022307;NM_001136020	Body;Body;Body;Body
Hyper		cg22719913	0.176135	0.389283	374.344	0.213148	15	83776023	F	TM6SF1;TM6SF1	NM_001144903;NM_023003	TSS1500;TSS1500	chr15:83775861-83776922	Island
Hyper		cg16124975	0.322422	0.535568	374.344	0.213146	17	79938941	F	ASPSCR1	NM_024083	Body	chr17:79935137-79936051	S_Shelf
Hyper		cg10033195	0.164863	0.378008	374.344	0.213144	8	67874870	F	TCF24	NM_001193502	TSS200	chr8:67873388-67875600	Island
Hyper		cg06320828	0.234457	0.447499	374.344	0.213042	3	137488591	R				chr3:137489051-137489409	N_Shore
Hyper		cg13789775	0.177857	0.390897	374.344	0.21304	17	46655724	R	HOXB4;HOXB4	NM_024015;NM_024015	1stExon;5'UTR	chr17:46654053-46654369	S_Shore
Hyper		cg09257332	0.207031	0.419937	374.344	0.212906	19	36909913	R	ZFP82	NM_133466	TSS1500	chr19:36909281-36909854	S_Shore
Hyper		cg21963643	0.120433	0.33333	374.344	0.212897	1	181451911	R	CACNA1E	NM_000721	TSS1500	chr1:181451311-181452049	Island
Hyper		cg00674679	0.416505	0.629398	374.344	0.212892	2	176931680	F				chr2:176931575-176932663	Island
Hyper		cg12169536	0.204326	0.417218	374.344	0.212892	18	25758430	R	CDH2	NM_001792	TSS1500	chr18:25755414-25758175	S_Shore
Hyper		cg16306898	0.210485	0.423353	374.344	0.212868	1	1475675	F	C1orf70	NM_001114748	1stExon	chr1:1476093-1476669	N_Shore
Hyper		cg16504626	0.282305	0.495144	374.344	0.212839	8	57070013	F				chr8:57069687-57070047	Island
Hyper		cg01347879	0.467656	0.680485	374.344	0.212829	8	134419681	R
Hyper		cg14323109	0.201576	0.414404	374.344	0.212828	4	55991943	F	KDR	NM_002253	TSS200	chr4:55991402-55992171	Island
Hyper		cg09799658	0.245256	0.458064	374.344	0.212808	7	19157304	R	TWIST1	NM_000474	TSS200	chr7:19156050-19158042	Island
Hyper		cg08630279	0.11937	0.332167	374.344	0.212797	19	37958346	R	ZNF569	NM_152484	TSS200	chr19:37957726-37958390	Island
Hyper		cg16953816	0.655977	0.868754	374.344	0.212777	12	123349952	F	VPS37B	NM_024667	3'UTR	chr12:123351641-123351918	N_Shore
Hyper		cg17344755	0.17181	0.384549	374.344	0.212739	3	154797563	R	MME;MME;MME;MME	NM_007288;NM_007287;NM_007289;NM_000902	TSS1500;TSS200;TSS1500;5'UTR	chr3:154797398-154797988	Island
Hyper		cg22149137	0.329264	0.541987	374.344	0.212723	17	46804414	F	HOXB13	NM_006361	Body	chr17:46804203-46804415	Island
Hyper		cg16440069	0.4502	0.662918	374.344	0.212718	11	47546111	F	CELF1;CELF1	NM_006560;NM_001172639	5'UTR;TSS1500
Hyper		cg04223424	0.184049	0.396753	374.344	0.212704	5	42994776	F				chr5:42994626-42994936	Island
Hyper		cg08409173	0.313565	0.526247	374.344	0.212683	19	7853544	R	CLEC4GP1	NR_002931	Body	chr19:7852932-7854557	Island
Hyper		cg04469880	0.324748	0.537426	374.344	0.212678	19	36736565	R				chr19:36736021-36736884	Island
Hyper		cg24341611	0.33928	0.551915	374.344	0.212636	17	50235279	F	CA10;CA10;CA10;CA10	NM_020178;NM_001082534;NM_001082533;NM_020178	1stExon;5'UTR;5'UTR;5'UTR	chr17:50235175-50236466	Island
Hyper		cg16136098	0.16519	0.377779	374.344	0.212588	1	107683532	F	NTNG1;NTNG1;NTNG1	NM_014917;NM_001113226;NM_001113228	5'UTR;5'UTR;5'UTR	chr1:107682889-107684463	Island
Hyper		cg26559018	0.338591	0.551174	374.344	0.212583	3	32001837	F	OSBPL10;OSBPL10	NM_001174060;NM_017784	Body;Body
Hyper		cg05915293	0.149206	0.36176	374.344	0.212554	16	2041512	F	SYNGR3	NM_004209	Body	chr16:2041825-2043026	N_Shore
Hyper		cg03387135	0.228151	0.440679	374.344	0.212528	20	61809827	F	MIR124-3	NR_029670	TSS200	chr20:61806254-61810867	Island
Hyper		cg11595155	0.096332	0.308854	374.344	0.212522	19	37960414	R	ZNF570;ZNF570	NM_144694;NM_144694	5'UTR;1stExon	chr19:37959852-37960615	Island
Hyper		cg08063125	0.402997	0.615516	374.344	0.212518	19	56989543	R	ZNF667;ZNF667	NM_022103;NR_030740	TSS1500;TSS1500	chr19:56988313-56989741	Island
Hyper		cg12373617	0.344739	0.557244	374.344	0.212506	5	113698140	F	KCNN2;KCNN2	NM_021614;NM_021614	1stExon;5'UTR	chr5:113696516-113699195	Island
Hyper		cg13758543	0.397141	0.609639	374.344	0.212498	13	79169714	F				chr13:79170114-79171231	N_Shore
Hyper		cg24154325	0.335978	0.548454	374.344	0.212476	14	29247705	R	C14orf23;C14orf23	NR_026732;NR_026731	Body;Body	chr14:29247324-29247624	S_Shore
Hyper		cg23483765	0.0848314	0.297301	374.344	0.21247	5	156886996	R	NIPAL4	NM_001099287	TSS200	chr5:156886969-156887440	Island
Hyper		cg11064034	0.21739	0.429795	374.344	0.212405	12	114877421	F				chr12:114878143-114879155	N_Shore
Hyper		cg09226904	0.263764	0.47611	374.344	0.212347	11	61544986	R	MYRF;MYRF	NM_001127392;NM_013279	Body;Body	chr11:61544727-61545563	Island
Hyper		cg16098981	0.247858	0.460181	374.344	0.212323	20	24449865	F	TMEM90B;TMEM90B	NM_024893;NM_024893	5'UTR;1stExon	chr20:24449844-24452037	Island
Hyper		cg00920970	0.155145	0.367459	374.344	0.212314	6	152129388	F	ESR1;ESR1;ESR1;ESR1	NM_001122740;NM_001122741;NM_000125;NM_001122742	Body;Body;1stExon;Body	chr6:152128822-152129771	Island
Hyper		cg14314818	0.143458	0.355739	374.344	0.212281	8	41504258	F	NKX6-3	NM_152568	Body	chr8:41503916-41504266	Island
Hyper		cg02109394	0.262827	0.475079	374.344	0.212252	9	99983562	F				chr9:99983210-99984959	Island
Hyper		cg10038802	0.196566	0.408792	374.344	0.212226	6	137082826	F	MAP3K5	NM_005923	Body
Hyper		cg11891579	0.145724	0.357831	374.344	0.212107	5	158478533	F	EBF1	NM_024007	Body	chr5:158478378-158478630	Island
Hyper		cg27489939	0.118967	0.331049	374.344	0.212082	16	89007818	F	CBFA2T3;CBFA2T3	NM_175931;NM_005187	TSS1500;Body	chr16:89006334-89008600	Island
Hyper		cg01162672	0.27227	0.484342	374.344	0.212072	6	133562275	F	EYA4;EYA4;EYA4	NM_172105;NM_172103;NM_004100	TSS1500;TSS1500;TSS1500	chr6:133562086-133563586	Island
Hyper		cg15424739	0.134259	0.346288	374.344	0.21203	19	18901666	F	COMP	NM_000095	Body	chr19:18899037-18902284	Island
Hyper		cg13699355	0.387887	0.599883	374.344	0.211997	2	468179	R				chr2:467849-468659	Island
Hyper		cg02611744	0.451389	0.663384	374.344	0.211995	18	74962792	F	GALR1	NM_001480	1stExon	chr18:74961556-74963822	Island
Hyper		cg20041366	0.290343	0.502311	374.344	0.211968	12	62586267	F	FAM19A2;FAM19A2	NM_178539;NM_178539	5'UTR;1stExon	chr12:62584768-62586268	Island
Hyper		cg25090499	0.193722	0.405637	374.344	0.211914	13	26043165	F	ATP8A2	NM_016529	Body	chr13:26042693-26043486	Island
Hyper		cg11093548	0.247997	0.459872	374.344	0.211875	7	28450001	F	CREB5	NM_182899	5'UTR	chr7:28448716-28450028	Island
Hyper		cg19285800	0.248631	0.460483	374.344	0.211853	13	21520379	R				chr13:21520328-21520564	Island
Hyper		cg24403976	0.192852	0.4047	374.344	0.211848	18	52989267	R	TCF4;TCF4;TCF4;TCF4;TCF4;TCF4;TCF4;TCF4;TCF4;TCF4;TCF4;TCF4;TCF4	NM_001243235;NM_001243234;NM_001243233;NM_001306208;NM_001243232;NM_001243231;NM_001306207;NM_001243227;NM_001243228;NM_001083962;NM_003199;NM_001243230;NM_001243226	TSS200;TSS200;Body;Body;Body;Body;Body;Body;Body;Body;Body;Body;Body
Hyper		cg04171539	0.211123	0.422961	374.344	0.211838	4	134068777	F				chr4:134069162-134070442	N_Shore
Hyper		cg09493505	0.379854	0.591678	374.344	0.211824	7	49813111	R	VWC2	NM_198570	TSS200	chr7:49813008-49815752	Island
Hyper		cg02325540	0.181511	0.393328	374.344	0.211817	10	94834557	R	CYP26A1;CYP26A1	NM_000783;NM_057157	Body;Body	chr10:94833272-94835256	Island
Hyper		cg06970370	0.137312	0.349121	374.344	0.211809	1	121261077	R	LOC647121	NR_003955	Body	chr1:121260857-121261525	Island
Hyper		cg17993900	0.230227	0.442034	374.344	0.211807	8	55380008	R				chr8:55378928-55380186	Island
Hyper		cg06908618	0.55937	0.771105	374.344	0.211735	16	87739453	F	LOC100129637	NR_024488	TSS200	chr16:87738617-87738851	S_Shore
Hyper		cg01785576	0.377149	0.588832	374.344	0.211683	10	7450112	F	SFMBT2;SFMBT2	NM_001018039;NM_001029880	5'UTR;5'UTR	chr10:7449376-7455339	Island
Hyper		cg09383816	0.395546	0.607127	374.344	0.211581	8	67344556	R	ADHFE1	NM_144650	TSS200	chr8:67344497-67344989	Island
Hyper		cg11854491	0.209355	0.420913	374.344	0.211559	13	46961115	F	C13orf18	NM_025113	5'UTR	chr13:46960684-46961670	Island
Hyper		cg00981837	0.214727	0.426271	374.344	0.211543	5	33936262	F	RXFP3	NM_016568	TSS1500	chr5:33936168-33938309	Island
Hyper		cg17053963	0.242489	0.454019	374.344	0.21153	3	44063832	R				chr3:44063314-44063837	Island
Hyper		cg24437180	0.264034	0.475556	374.344	0.211522	12	66275880	F	LOC100129940;LOC100129940;LOC100129940;LOC100129940;LOC100129940;HMGA2;HMGA2;HMGA2;HMGA2	NM_001292024;NM_001292023;NR_120478;NM_001292024;NM_001292023;NM_001300919;NM_003484;NM_001300918;NM_003483	1stExon;1stExon;TSS1500;5'UTR;5'UTR;Body;Body;Body;Body
Hyper		cg21159370	0.359226	0.570687	374.344	0.211461	7	88389282	F	ZNF804B;ZNF804B	NM_181646;NM_181646	1stExon;5'UTR	chr7:88388488-88389283	Island
Hyper		cg00246932	0.188646	0.40007	374.344	0.211424	16	56228498	R	DKFZP434H168;GNAO1;GNAO1	NR_026889;NM_020988;NM_138736	TSS200;Body;Body	chr16:56224731-56224980	S_Shelf
Hyper		cg11009353	0.352552	0.563957	374.344	0.211405	19	20844411	F	ZNF626;ZNF626	NM_001076675;NM_145297	TSS200;TSS200
Hyper		cg16318112	0.394311	0.605657	374.344	0.211346	1	969254	F	AGRN	NM_198576	Body	chr1:967966-970238	Island
Hyper		cg13785152	0.14984	0.361158	374.344	0.211317	17	1992458	R	SMG6;SMG6;SMG6;SMG6	NM_001282326;NM_001256828;NM_001256827;NM_017575	TSS1500;Body;Body;Body
Hyper		cg16787600	0.349445	0.560762	374.344	0.211317	10	106400880	R	SORCS3;SORCS3	NM_014978;NM_014978	1stExon;5'UTR	chr10:106399567-106402812	Island
Hyper		cg12621171	0.316737	0.528031	374.344	0.211294	5	88185768	F	MEF2C	NM_001131005	5'UTR	chr5:88185224-88185589	S_Shore
Hyper		cg00950958	0.0743869	0.285662	374.344	0.211275	20	42543646	R	TOX2;TOX2;TOX2	NM_001098796;NM_001098797;NM_032883	TSS1500;Body;TSS1500	chr20:42543097-42545137	Island
Hyper		cg25918303	0.172725	0.383969	374.344	0.211244	11	106889334	F	GUCY1A2	NM_000855	TSS200	chr11:106888323-106890203	Island
Hyper		cg08487063	0.272903	0.484146	374.344	0.211243	10	102894639	F	TLX1	NM_005521	Body	chr10:102893660-102895059	Island
Hyper		cg15904283	0.442416	0.653658	374.344	0.211241	10	23484867	R				chr10:23483897-23484498	S_Shore
Hyper		cg18282456	0.240852	0.452087	374.344	0.211235	14	51561492	R	TRIM9;TRIM9	NM_015163;NM_052978	1stExon;1stExon	chr14:51560116-51562487	Island
Hyper		cg08858649	0.31289	0.524089	374.344	0.211199	6	30139903	R	TRIM15	NM_033229	Body	chr6:30139718-30140263	Island
Hyper		cg24039631	0.317043	0.528231	374.344	0.211188	19	56905013	R	ZNF582	NM_144690	TSS200	chr19:56904636-56905355	Island
Hyper		cg22660147	0.240959	0.452095	374.344	0.211137	17	46656093	R	HOXB4	NM_024015	TSS1500	chr17:46654053-46654369	S_Shore
Hyper		cg15079957	0.40373	0.614852	374.344	0.211122	4	2489588	F	RNF4;RNF4;RNF4	NM_002938;NM_001185010;NM_001185009	5'UTR;5'UTR;5'UTR
Hyper		cg23013309	0.176855	0.387977	374.344	0.211122	12	65218841	R				chr12:65218245-65219143	Island
Hyper		cg26925064	0.178727	0.38983	374.344	0.211103	5	80689796	F	RNU5E;RNU5D;ACOT12	NR_002754;NR_002755;NM_130767	Body;Body;Body	chr5:80689818-80690228	N_Shore
Hyper		cg19064258	0.320493	0.531575	374.344	0.211082	16	22826117	F	HS3ST2	NM_006043	1stExon	chr16:22824616-22826459	Island
Hyper		cg19283840	0.353406	0.564485	374.344	0.211079	8	67344642	R	ADHFE1	NM_144650	TSS200	chr8:67344497-67344989	Island
Hyper		cg14270293	0.329867	0.540934	374.344	0.211066	4	152149064	F	SH3D19;SH3D19	NM_001009555;NM_001128923	TSS1500;TSS1500
Hyper		cg00516289	0.0715603	0.282617	374.344	0.211057	2	225907035	F	DOCK10	NM_014689	1stExon	chr2:225906653-225907464	Island
Hyper		cg26298814	0.185042	0.396076	374.344	0.211034	3	33259889	R	SUSD5	NM_015551	Body	chr3:33259919-33260763	N_Shore
Hyper		cg08826251	0.318082	0.529108	374.344	0.211026	14	58332909	F				chr14:58331676-58333121	Island
Hyper		cg17170188	0.136789	0.347792	374.344	0.211003	8	38324293	R	FGFR1;FGFR1;FGFR1;FGFR1;FGFR1;FGFR1;FGFR1;FGFR1;FGFR1	NM_001174064;NM_001174066;NM_001174065;NM_015850;NM_023110;NM_023106;NM_001174063;NM_023105;NM_001174067	5'UTR;5'UTR;5'UTR;5'UTR;5'UTR;5'UTR;5'UTR;5'UTR;5'UTR	chr8:38323719-38324070	S_Shore
Hyper		cg27301032	0.26282	0.473822	374.344	0.211002	13	112721425	F	SOX1	NM_005986	TSS1500	chr13:112720564-112723582	Island
Hyper		cg05135549	0.433217	0.644194	374.344	0.210977	22	17850690	R				chr22:17849474-17850733	Island
Hyper		cg10634922	0.231566	0.442532	374.344	0.210967	2	142888052	R	LRP1B	NM_018557	Body	chr2:142887724-142888553	Island
Hyper		cg19811761	0.377508	0.588404	374.344	0.210896	19	57019022	F	ZNF471	NM_020813	TSS200	chr19:57018743-57019506	Island
Hyper		cg02279670	0.150532	0.361419	374.344	0.210887	13	79177195	F	POU4F1	NM_006237	Body	chr13:79175610-79177985	Island
Hyper		cg25208017	0.254411	0.465262	374.344	0.21085	1	240255486	R	FMN2	NM_020066	1stExon	chr1:240254959-240257063	Island
Hyper		cg21170796	0.398543	0.60938	374.344	0.210837	1	119528164	F	TBX15	NM_152380	5'UTR	chr1:119529819-119530712	N_Shore
Hyper		cg15237265	0.213349	0.42414	374.344	0.210791	18	53257153	R	TCF4;TCF4	NM_001083962;NM_003199	TSS1500;TSS1500	chr18:53257018-53257309	Island
Hyper		cg24942186	0.186955	0.397735	374.344	0.210781	3	55521373	F	WNT5A	NM_003392	TSS200	chr3:55520226-55522344	Island
Hyper		cg23971170	0.536763	0.747542	374.344	0.21078	1	165326269	F	LMX1A	NM_177398	TSS1500	chr1:165324191-165326328	Island
Hyper		cg04165577	0.348609	0.559367	374.344	0.210758	2	54281229	R
Hyper		cg19790321	0.234294	0.445046	374.344	0.210752	2	61372165	F	C2orf74	NM_001143960	TSS200
Hyper		cg04395788	0.516037	0.726757	374.344	0.21072	8	119081939	R	EXT1	NM_000127	Body
Hyper		cg12684209	0.364628	0.575337	374.344	0.210708	6	393110	R	IRF4	NM_002460	5'UTR	chr6:391188-393790	Island
Hyper		cg16477262	0.40557	0.616272	374.344	0.210703	3	37949403	F	CTDSPL;CTDSPL	NM_005808;NM_001008392	Body;Body
Hyper		cg01803808	0.439556	0.65025	374.344	0.210694	3	156008793	R	KCNAB1;KCNAB1;KCNAB1;KCNAB1;KCNAB1;KCNAB1	NM_001308222;NM_172159;NM_172159;NM_001308217;NM_172160;NM_003471	TSS200;5'UTR;1stExon;Body;Body;Body	chr3:156008991-156009320	N_Shore
Hyper		cg03278146	0.345408	0.5561	374.344	0.210692	18	5197327	F	LOC642597	NM_001145194	TSS200	chr18:5196243-5197389	Island
Hyper		cg00207392	0.317638	0.528316	374.344	0.210678	16	27248847	F	NSMCE1	NM_145080	Body
Hyper		cg15775138	0.144523	0.355197	374.344	0.210674	7	127744389	R				chr7:127744194-127744554	Island
Hyper		cg00778995	0.267085	0.477714	374.344	0.210629	2	105470558	R	POU3F3	NM_006236	TSS1500	chr2:105468851-105473488	Island
Hyper		cg22544863	0.414367	0.624944	374.344	0.210577	19	15580400	R	PGLYRP2	NM_052890	Body	chr19:15580382-15580863	Island
Hyper		cg22409420	0.119464	0.32995	374.344	0.210486	18	53255401	F	TCF4;TCF4;TCF4;TCF4	NM_001083962;NM_001083962;NM_003199;NM_003199	1stExon;5'UTR;1stExon;5'UTR	chr18:53257018-53257309	N_Shore
Hyper		cg09450085	0.22364	0.434114	374.344	0.210475	2	118593888	R				chr2:118593639-118594234	Island
Hyper		cg04529785	0.229292	0.439744	374.344	0.210452	12	117799083	F	NOS1	NM_000620	5'UTR	chr12:117798076-117799448	Island
Hyper		cg16674025	0.425305	0.635731	374.344	0.210425	13	47167669	F	LRCH1;LRCH1;LRCH1	NM_015116;NM_001164211;NM_001164213	Body;Body;Body
Hyper		cg08074851	0.252225	0.462644	374.344	0.210419	2	47797590	R	KCNK12	NM_022055	TSS200	chr2:47796923-47799166	Island
Hyper		cg05961935	0.191524	0.401895	374.344	0.210371	2	145274125	R	ZEB2;ZEB2;ZEB2	NR_033258;NM_014795;NM_001171653	Body;Body;Body	chr2:145273456-145275378	Island
Hyper		cg22183049	0.0778007	0.288165	374.344	0.210364	5	139143972	R				chr5:139143965-139144177	Island
Hyper		cg20196129	0.0949734	0.305328	374.344	0.210354	10	31609347	R	ZEB1;ZEB1;LOC220930;ZEB1;ZEB1;ZEB1	NM_001128128;NR_024286;NR_024284;NM_030751;NR_024287;NR_024285	TSS1500;Body;TSS1500;Body;Body;Body	chr10:31607227-31610094	Island
Hyper		cg17362052	0.340226	0.550489	374.344	0.210262	4	107955762	R	DKK2	NM_014421	Body	chr4:107956555-107957453	N_Shore
Hyper		cg12494488	0.483901	0.694137	374.344	0.210236	20	11900410	F	BTBD3;BTBD3;BTBD3;BTBD3;BTBD3;BTBD3	NM_001282550;NM_001282551;NM_014962;NM_001282554;NM_001282552;NM_181443	Body;Body;Body;Body;Body;Body
Hyper		cg11342468	0.193674	0.403903	374.344	0.210229	12	103889784	R	C12orf42;C12orf42	NM_001099336;NM_198521	TSS200;TSS200	chr12:103889148-103889843	Island
Hyper		cg04072323	0.33761	0.54779	374.344	0.21018	2	229046325	R	SPHKAP;SPHKAP;SPHKAP;SPHKAP	NM_001142644;NM_030623;NM_001142644;NM_030623	1stExon;5'UTR;5'UTR;1stExon	chr2:229045957-229046553	Island
Hyper		cg06682024	0.268531	0.478687	374.344	0.210156	2	112664134	F	MERTK	NM_006343	Body
Hyper		cg03926815	0.349516	0.559612	374.344	0.210096	3	13114681	R	IQSEC1	NM_001134382	TSS200	chr3:13114627-13115245	Island
Hyper		cg02774186	0.281787	0.491804	374.344	0.210016	18	57364587	F	CCBE1;CCBE1	NM_133459;NM_133459	5'UTR;1stExon	chr18:57363714-57365001	Island
Hyper		cg15046304	0.612632	0.822616	374.344	0.209984	17	75205489	F	SEC14L1;SEC14L1;SEC14L1;SEC14L1;SEC14L1	NM_001143999;NM_003003;NM_001143998;NM_001039573;NM_001144001	Body;Body;Body;Body;Body	chr17:75209459-75209672	N_Shelf
Hyper		cg16284207	0.0886938	0.298677	374.344	0.209984	5	17216824	F	BASP1;BASP1;LOC285696	NM_006317;NM_001271606;NR_027253	TSS1500;TSS200;Body	chr5:17216489-17217036	Island
Hyper		cg10764357	0.12319	0.333171	374.344	0.209981	12	25102072	F	BCAT1;BCAT1	NM_005504;NM_005504	1stExon;5'UTR	chr12:25101607-25102073	Island
Hyper		cg19954537	0.147715	0.357664	374.344	0.209949	2	97204401	F	ARID5A	NM_212481	Body	chr2:97202313-97203787	S_Shore
Hyper		cg14792774	0.508334	0.718281	374.344	0.209948	16	11833132	R	TXNDC11;TXNDC11	NM_015914;NM_001303447	Body;Body	chr16:11836073-11837092	N_Shelf
Hyper		cg03853987	0.195362	0.405306	374.344	0.209945	2	101034279	F	CHST10	NM_004854	TSS200	chr2:101033606-101034296	Island
Hyper		cg25526475	0.180132	0.390047	374.344	0.209915	19	53696326	R	ZNF665	NM_024733	5'UTR	chr19:53696029-53696650	Island
Hyper		cg00282510	0.235561	0.445441	374.344	0.209881	9	100611516	F				chr9:100610696-100611517	Island
Hyper		cg23036244	0.104962	0.314831	374.344	0.209869	12	25102064	F	BCAT1;BCAT1;BCAT1;BCAT1;BCAT1;BCAT1	NM_001178092;NM_001178091;NM_005504;NM_001178092;NM_001178091;NM_005504	1stExon;1stExon;1stExon;5'UTR;5'UTR;5'UTR	chr12:25101607-25102073	Island
Hyper		cg25311780	0.29935	0.509143	374.344	0.209794	12	66275865	F	LOC100129940;LOC100129940;LOC100129940;LOC100129940;LOC100129940;HMGA2;HMGA2;HMGA2;HMGA2	NM_001292024;NM_001292023;NR_120478;NM_001292024;NM_001292023;NM_001300919;NM_003484;NM_001300918;NM_003483	1stExon;1stExon;TSS1500;5'UTR;5'UTR;Body;Body;Body;Body
Hyper		cg11332363	0.198384	0.408139	374.344	0.209754	19	54023999	R	ZNF331	NM_018555	TSS200	chr19:54023868-54024560	Island
Hyper		cg19115272	0.0731269	0.282877	374.344	0.20975	6	30139538	F	TRIM15	NM_033229	Body	chr6:30139718-30140263	N_Shore
Hyper		cg23302682	0.245534	0.45524	374.344	0.209705	6	166580952	F	T	NM_003181	Body	chr6:166579973-166583423	Island
Hyper		cg24745738	0.265443	0.47509	374.344	0.209648	13	78493958	F	EDNRB;EDNRB;EDNRB	NM_003991;NM_000115;NM_001122659	TSS1500;5'UTR;TSS1500	chr13:78492425-78493382	S_Shore
Hyper		cg10566778	0.364305	0.573942	374.344	0.209637	19	57183241	F	ZNF835	NM_001005850	TSS200	chr19:57182887-57183375	Island
Hyper		cg22366088	0.208196	0.417821	374.344	0.209624	4	154713789	R				chr4:154713537-154714240	Island
Hyper		cg20207108	0.419453	0.629055	374.344	0.209602	X	101906181	R	GPRASP1;GPRASP1;GPRASP1	NM_001099410;NM_001099411;NM_014710	TSS200;TSS200;TSS200	chrX:101906001-101907017	Island
Hyper		cg15100100	0.288895	0.49846	374.344	0.209565	1	77332993	R	ST6GALNAC5	NM_030965	TSS200	chr1:77333111-77334534	N_Shore
Hyper		cg13598256	0.31859	0.528118	374.344	0.209528	5	140801286	R	PCDHGA4;PCDHGA9;PCDHGA1;PCDHGB1;PCDHGB6;PCDHGB3;PCDHGA11;PCDHGB7;PCDHGA6;PCDHGA8;PCDHGA11;PCDHGA10;PCDHGA5;PCDHGB4;PCDHGA3;PCDHGA11;PCDHGA2;PCDHGB2;PCDHGA7;PCDHGB5	NM_018917;NM_018921;NM_018912;NM_018922;NM_018926;NM_018924;NM_018914;NM_018927;NM_018919;NM_032088;NM_032091;NM_018913;NM_018918;NM_003736;NM_018916;NM_032092;NM_018915;NM_018923;NM_018920;NM_018925	Body;Body;Body;Body;Body;Body;1stExon;Body;Body;Body;1stExon;Body;Body;Body;Body;1stExon;Body;Body;Body;Body	chr5:140802399-140802832	N_Shore
Hyper		cg03329165	0.239523	0.449015	374.344	0.209491	3	112052218	R	CD200;CD200	NM_001004196;NM_005944	Body;Body	chr3:112051893-112052406	Island
Hyper		cg10521450	0.452057	0.661501	374.344	0.209444	10	105439280	R	SH3PXD2A	NM_014631	Body
Hyper		cg00259618	0.0908868	0.300287	374.344	0.2094	12	103889655	F	C12orf42;C12orf42;C12orf42	NM_198521;NM_001099336;NM_001099336	5'UTR;1stExon;5'UTR	chr12:103889148-103889843	Island
Hyper		cg12926104	0.12969	0.339083	374.344	0.209393	7	19157339	R	TWIST1	NM_000474	TSS200	chr7:19156050-19158042	Island
Hyper		cg23849078	0.0828869	0.292276	374.344	0.20939	7	63767841	R				chr7:63767750-63767991	Island
Hyper		cg00332249	0.162082	0.371472	374.344	0.209389	11	14995258	F	CALCA;CALCA;CALCA	NM_001741;NM_001033953;NM_001033952	TSS1500;TSS1500;TSS1500	chr11:14995128-14995908	Island
Hyper		cg13264840	0.433863	0.643235	374.344	0.209372	7	142494213	R				chr7:142494563-142495248	N_Shore
Hyper		cg00878023	0.321298	0.530494	374.344	0.209196	X	21392544	R	CNKSR2;CNKSR2;CNKSR2;CNKSR2;CNKSR2;CNKSR2;CNKSR2;CNKSR2	NM_001168647;NM_001168648;NM_001168648;NM_014927;NM_001168647;NM_001168649;NM_014927;NM_001168649	1stExon;1stExon;5'UTR;1stExon;5'UTR;5'UTR;5'UTR;1stExon	chrX:21391835-21393408	Island
Hyper		cg22070855	0.355803	0.564972	374.344	0.209169	3	172167527	R	GHSR;GHSR	NM_198407;NM_004122	TSS1500;TSS1500	chr3:172167526-172167866	Island
Hyper		cg15895121	0.446836	0.655996	374.344	0.20916	5	141625843	F
Hyper		cg26328510	0.268036	0.477182	374.344	0.209147	10	11059718	R	CUGBP2;CUGBP2	NM_001025077;NM_006561	Body;TSS200	chr10:11059442-11060524	Island
Hyper		cg03526142	0.405428	0.614545	374.344	0.209117	17	33864734	F	SLFN12L;SLFN12L	NM_001145027;NM_001145027	5'UTR;1stExon
Hyper		cg15768103	0.271859	0.480901	374.344	0.209043	2	127413936	R	GYPC;GYPC	NM_016815;NM_002101	Body;Body	chr2:127413696-127414171	Island
Hyper		cg17327430	0.224196	0.433235	374.344	0.209039	20	45142329	F	ZNF334;ZNF334;ZNF334	NM_018102;NM_001270497;NR_073026	TSS200;TSS200;TSS200	chr20:45142000-45142337	Island
Hyper		cg10639888	0.105718	0.314735	374.344	0.209017	2	154335368	R	RPRM	NM_019845	TSS200	chr2:154334449-154335458	Island
Hyper		cg03711182	0.178165	0.38718	374.344	0.209014	15	79383924	R	RASGRF1;RASGRF1	NM_001145648;NM_002891	TSS1500;TSS1500	chr15:79381804-79384209	Island
Hyper		cg00177451	0.259752	0.468759	374.344	0.209007	16	51186266	R	SALL1	NM_002968	TSS1500	chr16:51183699-51188763	Island
Hyper		cg20286810	0.306641	0.515634	374.344	0.208993	3	194119159	F	GP5	NM_004488	5'UTR	chr3:194117601-194118988	S_Shore
Hyper		cg23927275	0.388539	0.597499	374.344	0.20896	6	21100415	R	CDKAL1	NM_017774	Body
Hyper		cg24851364	0.233414	0.442343	374.344	0.208929	10	57390306	R				chr10:57390343-57391215	N_Shore
Hyper		cg23905164	0.385448	0.594331	374.344	0.208882	17	46827513	F				chr17:46827435-46827641	Island
Hyper		cg18129621	0.31551	0.524381	374.344	0.208871	22	29875991	F	NEFH	NM_021076	TSS200	chr22:29875919-29877242	Island
Hyper		cg23467008	0.126813	0.335674	374.344	0.20886	6	152128537	R	ESR1;ESR1;ESR1;ESR1;ESR1	NM_000125;NM_001122741;NM_001122740;NM_001122742;NM_001122740	TSS1500;5'UTR;1stExon;5'UTR;5'UTR	chr6:152128822-152129771	N_Shore
Hyper		cg24960526	0.471504	0.680301	374.344	0.208797	11	47546137	F	CELF1;CELF1	NM_006560;NM_001172639	5'UTR;TSS1500
Hyper		cg23883409	0.0610725	0.269852	374.344	0.20878	8	142425636	F				chr8:142425440-142425716	Island
Hyper		cg27014380	0.30027	0.509024	374.344	0.208754	3	133393454	R				chr3:133393118-133393657	Island
Hyper		cg09629657	0.125492	0.334189	374.344	0.208697	5	179220795	R	LTC4S	NM_145867	TSS200	chr5:179222608-179223825	N_Shore
Hyper		cg05507988	0.204398	0.413053	374.344	0.208655	6	88877150	R	CNR1;CNR1;CNR1;CNR1	NM_001160259;NM_016083;NM_001160258;NM_001160226	TSS1500;TSS1500;TSS1500;TSS1500	chr6:88875397-88877449	Island
Hyper		cg08003628	0.518999	0.727609	374.344	0.20861	8	106332188	R	ZFPM2	NM_012082	Body	chr8:106330518-106332120	S_Shore
Hyper		cg26267038	0.318348	0.52689	374.344	0.208542	X	21392988	R	CNKSR2;CNKSR2;CNKSR2;CNKSR2;CNKSR2;CNKSR2;CNKSR2;CNKSR2	NM_001168647;NM_001168648;NM_001168648;NM_014927;NM_001168647;NM_001168649;NM_014927;NM_001168649	1stExon;1stExon;5'UTR;1stExon;5'UTR;5'UTR;5'UTR;1stExon	chrX:21391835-21393408	Island
Hyper		cg12092090	0.211216	0.419744	374.344	0.208528	19	13617584	R	CACNA1A;CACNA1A	NM_001127221;NM_001127222	TSS1500;TSS1500	chr19:13616752-13617267	S_Shore
Hyper		cg20142172	0.364352	0.57287	374.344	0.208518	18	76738055	F				chr18:76737005-76741244	Island
Hyper		cg16081737	0.501512	0.710018	374.344	0.208506	10	57387712	F				chr10:57388068-57388528	N_Shore
Hyper		cg08602190	0.294359	0.502859	374.344	0.2085	10	128076260	R	ADAM12;ADAM12	NM_003474;NM_021641	Body;Body	chr10:128076155-128077482	Island
Hyper		cg02452944	0.422507	0.631004	374.344	0.208497	5	140810109	F	PCDHGA4;PCDHGA11;PCDHGA11;PCDHGA9;PCDHGA1;PCDHGB1;PCDHGB6;PCDHGA12;PCDHGB3;PCDHGB7;PCDHGA6;PCDHGA8;PCDHGA10;PCDHGA5;PCDHGB4;PCDHGA3;PCDHGA2;PCDHGA12;PCDHGB2;PCDHGA7;PCDHGB5	NM_018917;NM_032092;NM_018914;NM_018921;NM_018912;NM_018922;NM_018926;NM_003735;NM_018924;NM_018927;NM_018919;NM_032088;NM_018913;NM_018918;NM_003736;NM_018916;NM_018915;NM_032094;NM_018923;NM_018920;NM_018925	Body;Body;Body;Body;Body;Body;Body;TSS200;Body;Body;Body;Body;Body;Body;Body;Body;Body;TSS200;Body;Body;Body	chr5:140810494-140812617	N_Shore
Hyper		cg09153930	0.295713	0.504174	374.344	0.208461	2	27070303	R	DPYSL5	NM_020134	TSS1500	chr2:27070302-27072922	Island
Hyper		cg23180938	0.232297	0.440753	374.344	0.208456	5	115152485	F	CDO1	NM_001801	TSS200	chr5:115151348-115152713	Island
Hyper		cg21101720	0.345968	0.554422	374.344	0.208454	17	27940509	R	ANKRD13B	NM_152345	Body	chr17:27939298-27940770	Island
Hyper		cg13242070	0.287753	0.496186	374.344	0.208433	1	228652067	R				chr1:228651447-228652529	Island
Hyper		cg19431448	0.150633	0.359065	374.344	0.208433	15	79383385	R	RASGRF1;RASGRF1	NM_001145648;NM_002891	TSS200;TSS200	chr15:79381804-79384209	Island
Hyper		cg06530490	0.137724	0.346025	374.344	0.208301	2	118981783	R				chr2:118981769-118982466	Island
Hyper		cg19623717	0.383113	0.591397	374.344	0.208283	20	5296442	F	PROKR2	NM_144773	TSS1500	chr20:5296266-5297798	Island
Hyper		cg08866608	0.185939	0.394161	374.344	0.208222	13	58203798	R				chr13:58203586-58204322	Island
Hyper		cg03636215	0.0865708	0.294792	374.344	0.208222	1	38512601	F	POU3F1	NM_002699	TSS200	chr1:38510102-38513642	Island
Hyper		cg14270789	0.154222	0.362426	374.344	0.208204	13	25620954	R				chr13:25620937-25621554	Island
Hyper		cg13601435	0.323902	0.532048	374.344	0.208146	9	120507431	F				chr9:120507227-120507642	Island
Hyper		cg27537628	0.230128	0.438259	374.344	0.208131	19	56159288	F	CCDC106;CCDC106	NM_013301;NM_013301	5'UTR;1stExon	chr19:56159257-56159937	Island
Hyper		cg24487076	0.0930219	0.301124	374.344	0.208102	10	23983496	F	KIAA1217	NM_001098500	TSS200	chr10:23983366-23984978	Island
Hyper		cg02984614	0.193215	0.401298	374.344	0.208083	17	31618409	R	ACCN1;ACCN1	NM_183377;NM_001094	Body;Body	chr17:31618345-31620465	Island
Hyper		cg08668790	0.352101	0.560168	374.344	0.208067	19	58220662	F	ZNF154	NM_001085384	TSS200	chr19:58220189-58220517	S_Shore
Hyper		cg11734710	0.109538	0.317571	374.344	0.208033	1	158083159	R				chr1:158083270-158083540	N_Shore
Hyper		cg05951536	0.241335	0.449335	374.344	0.208	19	57183202	F	ZNF835	NM_001005850	TSS200	chr19:57182887-57183375	Island
Hyper		cg02864844	0.317773	0.525728	374.344	0.207955	7	149917263	F				chr7:149916640-149918264	Island
Hyper		cg22871668	0.238879	0.446827	374.344	0.207947	6	133562492	F	EYA4;EYA4;EYA4	NM_172103;NM_172105;NM_004100	TSS200;TSS200;TSS200	chr6:133562086-133563586	Island
Hyper		cg18252360	0.147602	0.355538	374.344	0.207936	2	105461192	F				chr2:105459127-105461770	Island
Hyper		cg08058894	0.275977	0.483892	374.344	0.207915	20	42544178	F	TOX2;TOX2;TOX2	NM_001098796;NM_001098797;NM_032883	TSS1500;Body;TSS1500	chr20:42543097-42545137	Island
Hyper		cg14965220	0.219184	0.427022	374.344	0.207838	10	28034091	F	MKX	NM_173576	5'UTR	chr10:28030182-28035211	Island
Hyper		cg17027195	0.0850327	0.29278	374.344	0.207747	7	69064093	R	AUTS2;AUTS2;AUTS2;AUTS2;AUTS2;AUTS2	NM_001127231;NM_015570;NM_001127232;NM_001127231;NM_015570;NM_001127232	1stExon;1stExon;5'UTR;5'UTR;5'UTR;1stExon	chr7:69062374-69065037	Island
Hyper		cg22748799	0.372389	0.580063	374.344	0.207674	19	58570790	R	ZNF135;ZNF135;ZNF135;ZNF135;ZNF135	NM_001164527;NM_001164529;NM_003436;NM_007134;NM_001164530	Body;Body;5'UTR;Body;Body	chr19:58570393-58571779	Island
Hyper		cg24258699	0.259002	0.466626	374.344	0.207624	8	72756901	R	MSC	NM_005098	TSS200	chr8:72755783-72756667	S_Shore
Hyper		cg04425375	0.199695	0.407291	374.344	0.207596	22	24551678	F	CABIN1;CABIN1;CABIN1	NM_001201429;NM_001199281;NM_012295	Body;Body;Body	chr22:24551813-24552696	N_Shore
Hyper		cg07805604	0.318796	0.526368	374.344	0.207572	19	56158885	R	CCDC106	NM_013301	TSS200	chr19:56159257-56159937	N_Shore
Hyper		cg09638407	0.185003	0.392564	374.344	0.207561	3	142839022	F	CHST2;CHST2	NM_004267;NM_004267	5'UTR;1stExon	chr3:142837885-142840838	Island
Hyper		cg11630404	0.253624	0.46118	374.344	0.207555	4	113442346	F				chr4:113444181-113444389	N_Shore
Hyper		cg23264395	0.436456	0.644009	374.344	0.207553	1	207096239	R	FCMR;FCMR;FCMR	NM_001193338;NM_001142473;NM_005449	TSS1500;TSS1500;TSS1500
Hyper		cg20134916	0.300296	0.507812	374.344	0.207516	11	32457055	R	WT1-AS;WT1-AS;WT1-AS;WT1-AS;WT1;WT1;WT1;WT1-AS;WT1;WT1;WT1	NR_023920;NR_120547;NR_120548;NR_120549;NM_024424;NM_024426;NM_000378;NR_120546;NM_024424;NM_024426;NM_000378	TSS200;TSS200;TSS200;TSS200;5'UTR;5'UTR;5'UTR;TSS1500;1stExon;1stExon;1stExon	chr11:32454874-32457311	Island
Hyper		cg05221057	0.301136	0.508631	374.344	0.207494	13	112711587	R				chr13:112709884-112712665	Island
Hyper		cg18777299	0.299457	0.506919	374.344	0.207462	4	26994740	F	STIM2;STIM2;STIM2	NM_001169117;NM_020860;NM_001169118	Body;Body;Body
Hyper		cg11565299	0.248367	0.455822	374.344	0.207455	6	30139478	F	TRIM15	NM_033229	Body	chr6:30139718-30140263	N_Shore
Hyper		cg18492813	0.201405	0.40883	374.344	0.207425	X	21392842	F	CNKSR2;CNKSR2;CNKSR2;CNKSR2;CNKSR2;CNKSR2;CNKSR2;CNKSR2	NM_014927;NM_001168648;NM_001168649;NM_001168647;NM_014927;NM_001168648;NM_001168649;NM_001168647	5'UTR;5'UTR;5'UTR;5'UTR;1stExon;1stExon;1stExon;1stExon	chrX:21391835-21393408	Island
Hyper		cg05663573	0.312621	0.520038	374.344	0.207417	3	170302890	F	SLC7A14	NM_020949	5'UTR	chr3:170303044-170303249	N_Shore
Hyper		cg18448949	0.189953	0.397369	374.344	0.207416	2	176993089	R	HOXD8	NM_019558	TSS1500	chr2:176992950-176993186	Island
Hyper		cg06631010	0.278902	0.486273	374.344	0.20737	4	20254322	F	SLIT2;SLIT2;SLIT2	NM_001289136;NM_001289135;NM_004787	TSS1500;TSS1500;TSS1500	chr4:20253276-20256868	Island
Hyper		cg10317138	0.323147	0.530474	374.344	0.207327	10	128075923	R	ADAM12;ADAM12	NM_003474;NM_021641	Body;Body	chr10:128076155-128077482	N_Shore
Hyper		cg24405307	0.148222	0.35547	374.344	0.207248	5	146889763	F	DPYSL3	NM_001197294	TSS200	chr5:146888750-146889840	Island
Hyper		cg11249313	0.0887427	0.295967	374.344	0.207224	2	225907606	R	DOCK10	NM_014689	TSS1500	chr2:225906653-225907464	S_Shore
Hyper		cg12619536	0.083872	0.291074	374.344	0.207202	1	108508067	F	VAV3	NM_006113	TSS1500	chr1:108507251-108507841	S_Shore
Hyper		cg02240446	0.245975	0.453143	374.344	0.207168	14	92790019	F	SLC24A4;SLC24A4;SLC24A4	NM_153648;NM_153647;NM_153646	5'UTR;5'UTR;TSS200	chr14:92789494-92790712	Island
Hyper		cg00687686	0.190571	0.397549	374.344	0.206978	16	58497236	R	NDRG4;NDRG4	NM_020465;NM_001130487	TSS1500;TSS1500	chr16:58497033-58498595	Island
Hyper		cg20065768	0.37008	0.577051	374.344	0.206971	16	29796685	F				chr16:29796361-29796757	Island
Hyper		cg17846334	0.227039	0.433999	374.344	0.206961	20	49639134	F	KCNG1	NM_002237	5'UTR	chr20:49639071-49640212	Island
Hyper		cg11389764	0.361146	0.5681	374.344	0.206954	12	101111593	R				chr12:101109863-101111622	Island
Hyper		cg06678678	0.349044	0.555974	374.344	0.206929	3	55523099	R				chr3:55520226-55522344	S_Shore
Hyper		cg15034345	0.310488	0.517368	374.344	0.20688	2	5836111	R	SOX11;SOX11	NM_003108;NM_003108	3'UTR;1stExon	chr2:5836068-5837643	Island
Hyper		cg01570424	0.156834	0.36364	374.344	0.206806	5	2038922	F				chr5:2038527-2038949	Island
Hyper		cg08949408	0.344246	0.551031	374.344	0.206784	10	16562470	F	C1QL3	NM_001010908	Body	chr10:16561604-16563822	Island
Hyper		cg25013011	0.183384	0.390149	374.344	0.206765	12	130389010	F	TMEM132D	NM_133448	TSS1500	chr12:130387609-130389139	Island
Hyper		cg23511613	0.134301	0.34103	374.344	0.206729	2	88752322	F	FOXI3	NM_001135649	TSS1500	chr2:88751335-88752865	Island
Hyper		cg08498787	0.253934	0.460661	374.344	0.206727	11	57250780	F				chr11:57249946-57250848	Island
Hyper		cg10341154	0.343363	0.550052	374.344	0.206689	4	164265442	R	NPY5R	NM_006174	5'UTR	chr4:164264821-164265772	Island
Hyper		cg02809746	0.296918	0.503593	374.344	0.206675	16	49312033	R				chr16:49311413-49312308	Island
Hyper		cg02002231	0.218967	0.42564	374.344	0.206673	4	81187798	R	FGF5;FGF5;FGF5;FGF5	NM_033143;NM_004464;NM_033143;NM_004464	1stExon;5'UTR;5'UTR;1stExon	chr4:81187494-81187913	Island
Hyper		cg22649311	0.242132	0.448774	374.344	0.206642	4	134067896	F				chr4:134069162-134070442	N_Shore
Hyper		cg04681963	0.311164	0.517786	374.344	0.206622	5	178451078	R	ZNF879	NM_001136116	5'UTR	chr5:178450630-178451216	Island
Hyper		cg10946669	0.207491	0.414101	374.344	0.20661	4	20253130	R				chr4:20253276-20256868	N_Shore
Hyper		cg17453780	0.184453	0.391061	374.344	0.206608	12	113013048	R				chr12:113013099-113013529	N_Shore
Hyper		cg20030310	0.221222	0.427793	374.344	0.206571	1	158119489	R				chr1:158119488-158119704	Island
Hyper		cg27467803	0.413828	0.620337	374.344	0.206509	13	58203618	R				chr13:58203586-58204322	Island
Hyper		cg17495719	0.305553	0.511959	374.344	0.206406	4	144621945	R	FREM3	NM_001168235	TSS200	chr4:144620822-144622218	Island
Hyper		cg15387132	0.12075	0.327153	374.344	0.206403	6	26044204	R	HIST1H2BB;HIST1H3C	NM_021062;NM_003531	TSS1500;TSS1500	chr6:26044203-26044469	Island
Hyper		cg25066490	0.0898236	0.296224	374.344	0.2064	10	105253950	R	NEURL;NEURL	NM_004210;NM_004210	5'UTR;1stExon	chr10:105253191-105254428	Island
Hyper		cg22699279	0.098557	0.304955	374.344	0.206398	15	79383890	R	RASGRF1;RASGRF1	NM_001145648;NM_002891	TSS1500;TSS1500	chr15:79381804-79384209	Island
Hyper		cg02621694	0.208149	0.414531	374.344	0.206382	4	81951472	F	BMP3	NM_001201	TSS1500	chr4:81951941-81952808	N_Shore
Hyper		cg25035988	0.203062	0.40944	374.344	0.206378	10	57387978	F				chr10:57388068-57388528	N_Shore
Hyper		cg21509568	0.241999	0.448374	374.344	0.206375	4	152148925	R	SH3D19;SH3D19;SH3D19;SH3D19	NM_001009555;NM_001128923;NM_001243349;NM_001243349	TSS1500;TSS1500;1stExon;5'UTR
Hyper		cg06479755	0.0966092	0.302972	374.344	0.206363	21	27012313	R	JAM2	NM_021219	Body	chr21:27011624-27012398	Island
Hyper		cg18633693	0.358376	0.564737	374.344	0.206361	10	23982387	R	KIAA1217	NM_001098500	TSS1500	chr10:23982382-23982589	Island
Hyper		cg15490840	0.174983	0.381324	374.344	0.206342	20	37352085	F	SLC32A1	NM_080552	TSS1500	chr20:37352130-37357372	N_Shore
Hyper		cg17882919	0.240047	0.446352	374.344	0.206305	8	72755184	R	MSC-AS1;MSC;MSC-AS1	NR_033651;NM_005098;NR_033652	TSS1500;Body;TSS200	chr8:72753874-72754755	S_Shore
Hyper		cg08539841	0.0808866	0.287158	374.344	0.206271	10	23983538	F	KIAA1217	NM_001098500	TSS200	chr10:23983366-23984978	Island
Hyper		cg01064265	0.149209	0.355455	374.344	0.206246	16	55363058	F	IRX6	NM_024335	Body	chr16:55362737-55363287	Island
Hyper		cg13193455	0.271207	0.477453	374.344	0.206246	1	38511455	F	POU3F1	NM_002699	1stExon	chr1:38510102-38513642	Island
Hyper		cg21772509	0.331348	0.537566	374.344	0.206218	8	41503840	F	NKX6-3	NM_152568	3'UTR	chr8:41503916-41504266	N_Shore
Hyper		cg10634619	0.236468	0.442634	374.344	0.206166	1	3663435	R	KIAA0495;KIAA0495	NM_207306;NM_207306	1stExon;5'UTR	chr1:3662963-3664085	Island
Hyper		cg27220924	0.0803806	0.286542	374.344	0.206161	2	101034246	F	CHST10	NM_004854	TSS200	chr2:101033606-101034296	Island
Hyper		cg13478528	0.281936	0.488056	374.344	0.20612	19	48928024	R	GRIN2D	NM_000836	Body
Hyper		cg25668236	0.283681	0.489762	374.344	0.206081	5	100236841	R	ST8SIA4;ST8SIA4	NM_005668;NM_175052	Body;Body	chr5:100236567-100236955	Island
Hyper		cg17507573	0.145762	0.351821	374.344	0.206059	15	79382998	F	RASGRF1;RASGRF1;RASGRF1;RASGRF1	NM_001145648;NM_002891;NM_001145648;NM_002891	5'UTR;1stExon;1stExon;5'UTR	chr15:79381804-79384209	Island
Hyper		cg04144226	0.266488	0.47254	374.344	0.206052	7	119912636	F	KCND2	NM_012281	TSS1500	chr7:119912840-119913883	N_Shore
Hyper		cg10774877	0.264931	0.470815	374.344	0.205884	13	102068989	R	NALCN	NM_052867	TSS200	chr13:102068116-102069258	Island
Hyper		cg11286063	0.40154	0.6074	374.344	0.20586	5	140613859	R	PCDHB18	NR_001281	TSS200	chr5:140615391-140616353	N_Shore
Hyper		cg26365854	0.201839	0.407671	374.344	0.205832	11	44330903	F	ALX4	NM_021926	Body	chr11:44330542-44331761	Island
Hyper		cg02329038	0.396198	0.602002	374.344	0.205805	17	46710001	R	MIR196A1	NR_029582	TSS200	chr17:46710812-46711419	N_Shore
Hyper		cg25805709	0.107789	0.313531	374.344	0.205742	3	44596770	R	ZNF167;ZNF167;ZNF167;ZNF167	NM_018651;NM_025169;NM_025169;NM_018651	1stExon;1stExon;5'UTR;5'UTR	chr3:44596535-44597018	Island
Hyper		cg26064264	0.309703	0.51538	374.344	0.205677	10	79398472	R	KCNMA1;KCNMA1;KCNMA1;KCNMA1;KCNMA1;KCNMA1;KCNMA1;KCNMA1;KCNMA1	NM_002247;NM_001161353;NM_001161352;NM_001014797;NM_001271522;NM_001271521;NM_001271520;NM_001271519;NM_001271518	TSS1500;TSS1500;TSS1500;TSS1500;TSS1500;TSS1500;TSS1500;TSS1500;TSS1500	chr10:79396095-79398495	Island
Hyper		cg23698960	0.526075	0.73175	374.344	0.205675	22	40772232	F	SGSM3;SGSM3	NM_015705;NM_001301849	5'UTR;5'UTR
Hyper		cg03611826	0.277444	0.483109	374.344	0.205665	10	24738681	F	KIAA1217;KIAA1217;KIAA1217;KIAA1217;KIAA1217;KIAA1217	NM_001282769;NM_001282769;NM_019590;NM_001282768;NM_001282767;NM_001098500	1stExon;5'UTR;Body;Body;Body;Body
Hyper		cg05885936	0.32542	0.531055	374.344	0.205635	2	132088912	R
Hyper		cg23756236	0.251171	0.456787	374.344	0.205616	19	37825572	R	HKR1	NM_181786	TSS200	chr19:37825101-37825756	Island
Hyper		cg23623622	0.176224	0.38183	374.344	0.205605	6	30139880	F	TRIM15	NM_033229	Body	chr6:30139718-30140263	Island
Hyper		cg08325191	0.422962	0.628564	374.344	0.205602	10	134756610	R	C10orf93	NM_173572	TSS1500	chr10:134755663-134756852	Island
Hyper		cg08033114	0.214728	0.420308	374.344	0.20558	17	32907919	F	TMEM132E;TMEM132E	NM_207313;NM_207313	1stExon;5'UTR	chr17:32905965-32908951	Island
Hyper		cg17377625	0.217185	0.422762	374.344	0.205576	3	16555347	F	RFTN1	NM_015150	TSS200	chr3:16554327-16555413	Island
Hyper		cg23724641	0.332553	0.538062	374.344	0.205509	2	133426653	R	LYPD1;LYPD1	NM_001077427;NM_144586	5'UTR;Body	chr2:133426652-133428870	Island
Hyper		cg14780632	0.375444	0.580918	374.344	0.205475	11	65816521	F	GAL3ST3;GAL3ST3	NM_033036;NM_033036	5'UTR;1stExon	chr11:65816404-65816665	Island
Hyper		cg08193528	0.339038	0.544513	374.344	0.205474	4	110223999	F	COL25A1;COL25A1;COL25A1;COL25A1	NM_001256074;NR_045756;NM_032518;NM_198721	TSS1500;TSS1500;TSS1500;TSS1500	chr4:110222970-110224257	Island
Hyper		cg00927554	0.239085	0.444552	374.344	0.205467	12	95941920	R	USP44;USP44	NM_001042403;NM_032147	5'UTR;5'UTR	chr12:95941906-95942979	Island
Hyper		cg09043127	0.17277	0.378199	374.344	0.205429	8	79428444	R	PKIA;PKIA;PKIA;PKIA	NM_181839;NM_006823;NM_006823;NM_181839	1stExon;1stExon;5'UTR;5'UTR	chr8:79428433-79428754	Island
Hyper		cg04760071	0.231542	0.436918	374.344	0.205377	6	38682982	R	DNAH8	NM_001206927	TSS200	chr6:38682949-38683265	Island
Hyper		cg00605787	0.412931	0.618279	374.344	0.205347	15	100258023	F
Hyper		cg13769792	0.448616	0.653962	374.344	0.205346	15	100258219	R
Hyper		cg07951347	0.20895	0.414273	374.344	0.205323	6	27463250	F				chr6:27463176-27463379	Island
Hyper		cg11236727	0.302589	0.507864	374.344	0.205275	2	119609592	R				chr2:119611296-119611881	N_Shore
Hyper		cg02193611	0.284737	0.489895	374.344	0.205158	10	23982779	R	KIAA1217	NM_001098500	TSS1500	chr10:23983366-23984978	N_Shore
Hyper		cg24347663	0.139228	0.34437	374.344	0.205142	2	70995349	F	ADD2;ADD2;ADD2;ADD2;ADD2	NM_017484;NM_017483;NM_017482;NM_017488;NM_001617	TSS200;TSS200;TSS200;TSS200;TSS200	chr2:70994447-70995385	Island
Hyper		cg12938068	0.138112	0.343243	374.344	0.205132	13	28549698	R				chr13:28549839-28550246	N_Shore
Hyper		cg13997680	0.392741	0.59787	374.344	0.20513	6	28226980	F	ZKSCAN4;NKAPL;ZKSCAN4	NM_001304506;NM_001007531;NM_001304506	5'UTR;TSS200;1stExon	chr6:28226979-28227483	Island
Hyper		cg06873806	0.193599	0.398708	374.344	0.205109	8	65492792	F	BHLHE22	NM_152414	TSS200	chr8:65492935-65494452	N_Shore
Hyper		cg17863743	0.207992	0.413042	374.344	0.20505	10	100993587	R	HPSE2;HPSE2;HPSE2;HPSE2	NM_001166244;NM_001166245;NM_021828;NM_001166246	Body;Body;Body;Body	chr10:100993820-100994188	N_Shore
Hyper		cg19595835	0.111032	0.316052	374.344	0.20502	1	158150945	R	CD1D	NM_001766	Body	chr1:158150620-158151503	Island
Hyper		cg00547441	0.15859	0.363573	374.344	0.204983	7	50344724	R	IKZF1	NM_006060	5'UTR	chr7:50342895-50343456	S_Shore
Hyper		cg12861034	0.0854527	0.290433	374.344	0.204981	17	38347816	F	RAPGEFL1	NM_016339	Body	chr17:38347533-38347765	S_Shore
Hyper		cg11090352	0.275375	0.480324	374.344	0.204948	3	96532043	R	EPHA6	NM_001080448	TSS1500	chr3:96532023-96533625	Island
Hyper		cg15948960	0.459447	0.66434	374.344	0.204893	14	90501734	R	TDP1;TDP1	NM_001008744;NM_018319	Body;Body
Hyper		cg17088073	0.277073	0.481949	374.344	0.204876	1	50882910	R				chr1:50882997-50883426	N_Shore
Hyper		cg23639412	0.227444	0.432278	374.344	0.204834	2	145277596	F	ZEB2;ZEB2;ZEB2;ZEB2;ZEB2	NR_033258;NM_014795;NM_001171653;NM_014795;NM_001171653	Body;5'UTR;1stExon;1stExon;5'UTR	chr2:145273456-145275378	S_Shelf
Hyper		cg10106804	0.0826154	0.287396	374.344	0.20478	1	35258594	F	GJA4	NM_002060	TSS200	chr1:35258564-35258791	Island
Hyper		cg02653559	0.339564	0.544321	374.344	0.204758	3	147112081	F	ZIC4;ZIC4;ZIC4	NM_001168378;NM_032153;NM_001168379	Body;Body;Body	chr3:147113608-147114479	N_Shore
Hyper		cg18143296	0.409276	0.614023	374.344	0.204746	3	157812763	F				chr3:157812053-157812764	Island
Hyper		cg24158594	0.0416436	0.246379	374.344	0.204735	8	60030763	F	TOX	NM_014729	Body	chr8:60030134-60032356	Island
Hyper		cg03714619	0.405716	0.610432	374.344	0.204716	2	45160445	R				chr2:45161427-45163058	N_Shore
Hyper		cg11939071	0.10645	0.311139	374.344	0.204689	12	113494429	R	DTX1	NM_004416	TSS1500	chr12:113494389-113495534	Island
Hyper		cg14277392	0.147814	0.352482	374.344	0.204669	19	57018933	F	ZNF471	NM_020813	TSS1500	chr19:57018743-57019506	Island
Hyper		cg02169734	0.0627965	0.267426	374.344	0.204629	6	80656973	R	ELOVL4	NM_022726	1stExon	chr6:80656744-80657593	Island
Hyper		cg04636841	0.131641	0.336254	374.344	0.204613	7	63768139	F				chr7:63767750-63767991	S_Shore
Hyper		cg19113326	0.0862804	0.29089	374.344	0.20461	7	39454157	R	POU6F2;POU6F2	NM_007252;NM_001166018	Body;Body	chr7:39453515-39454291	Island
Hyper		cg02143364	0.402747	0.607343	374.344	0.204597	19	56158748	F	CCDC106	NM_013301	TSS1500	chr19:56159257-56159937	N_Shore
Hyper		cg27170782	0.244726	0.44931	374.344	0.204584	17	46800028	F	PRAC;C17orf93	NM_032391;NR_024103	TSS200;TSS1500	chr17:46800533-46800746	N_Shore
Hyper		cg01975483	0.205245	0.409826	374.344	0.20458	2	145274201	R	ZEB2;ZEB2;ZEB2	NR_033258;NM_014795;NM_001171653	Body;Body;Body	chr2:145273456-145275378	Island
Hyper		cg18717967	0.512761	0.717314	374.344	0.204553	8	8182747	F	PRAGMIN	NM_001080826	Body
Hyper		cg03573824	0.178941	0.383488	374.344	0.204547	2	175547126	R	WIPF1	NM_001077269	5'UTR	chr2:175546862-175547880	Island
Hyper		cg14852134	0.230294	0.4348	374.344	0.204506	20	13200748	R				chr20:13200670-13202616	Island
Hyper		cg11623861	0.177365	0.381866	374.344	0.204501	19	37997294	F	ZNF793	NM_001013659	TSS1500	chr19:37997790-37998125	N_Shore
Hyper		cg01059913	0.156179	0.360678	374.344	0.204499	12	120033155	F	TMEM233	NM_001136534	Body	chr12:120031494-120033212	Island
Hyper		cg10573018	0.307128	0.511587	374.344	0.204459	1	38100837	F	RSPO1	NM_001038633	TSS1500	chr1:38099677-38100864	Island
Hyper		cg05224741	0.244013	0.448449	374.344	0.204436	6	10422322	F				chr6:10422321-10422648	Island
Hyper		cg08347047	0.196567	0.400974	374.344	0.204407	12	21680426	R	C12orf39	NM_030572	Body	chr12:21680408-21680982	Island
Hyper		cg05255351	0.321886	0.526225	374.344	0.204339	5	1503979	R	LPCAT1	NM_024830	Body
Hyper		cg26412722	0.167777	0.372111	374.344	0.204335	21	27012615	R	JAM2	NM_021219	Body	chr21:27011624-27012398	S_Shore
Hyper		cg19897940	0.160797	0.365079	374.344	0.204282	11	128563685	R	FLI1;FLI1	NM_002017;NM_001167681	TSS200;5'UTR	chr11:128562671-128565011	Island
Hyper		cg17650274	0.488799	0.693049	374.344	0.204249	20	25064127	F	VSX1;VSX1	NM_199425;NM_014588	TSS1500;TSS1500	chr20:25063838-25065525	Island
Hyper		cg15190742	0.186589	0.390829	374.344	0.20424	4	42154140	R	BEND4;BEND4	NM_207406;NM_001159547	Body;Body	chr4:42152766-42154984	Island
Hyper		cg23867997	0.159689	0.363891	374.344	0.204202	20	61810624	R				chr20:61806254-61810867	Island
Hyper		cg12680609	0.263076	0.467242	374.344	0.204166	8	144328500	R	ZFP41;ZFP41	NM_001271156;NM_173832	TSS1500;TSS1500	chr8:144328103-144329545	Island
Hyper		cg27162750	0.244584	0.448738	374.344	0.204154	3	13114728	R	IQSEC1	NM_001134382	TSS200	chr3:13114627-13115245	Island
Hyper		cg21837192	0.224134	0.428266	374.344	0.204132	12	54398765	F				chr12:54399412-54399654	N_Shore
Hyper		cg11965976	0.361002	0.56507	374.344	0.204068	5	127874463	R	FBN2	NM_001999	TSS1500	chr5:127872563-127874945	Island
Hyper		cg25042430	0.294824	0.498881	374.344	0.204057	10	23982579	F	KIAA1217	NM_001098500	TSS1500	chr10:23982382-23982589	Island
Hyper		cg03376794	0.241428	0.445449	374.344	0.204021	16	25704507	R	HS3ST4	NM_006040	Body	chr16:25702955-25704631	Island
Hyper		cg07413251	0.29762	0.501618	374.344	0.203997	3	27771667	F				chr3:27771638-27771942	Island
Hyper		cg01268824	0.31129	0.515274	374.344	0.203984	19	58220818	F	ZNF154	NM_001085384	TSS1500	chr19:58220189-58220517	S_Shore
Hyper		cg01447112	0.245289	0.449269	374.344	0.20398	7	6703803	R				chr7:6703503-6704075	Island
Hyper		cg18255353	0.43289	0.636827	374.344	0.203937	4	154712422	F				chr4:154712073-154712706	Island
Hyper		cg17556563	0.17677	0.380662	374.344	0.203892	2	88752059	R	FOXI3	NM_001135649	TSS200	chr2:88751335-88752865	Island
Hyper		cg15285250	0.521948	0.725798	374.344	0.20385	7	8482107	F	NXPH1	NM_152745	Body	chr7:8481974-8482762	Island
Hyper		cg14472521	0.517625	0.721455	374.344	0.20383	15	101604420	R	LRRK1	NM_024652	Body
Hyper		cg05131623	0.382952	0.586779	374.344	0.203827	3	179755285	F	PEX5L	NM_016559	TSS1500	chr3:179754520-179755245	S_Shore
Hyper		cg24813176	0.23908	0.442864	374.344	0.203785	2	219736167	F	WNT6	NM_006522	Body	chr2:219736132-219736592	Island
Hyper		cg07375082	0.210134	0.413896	374.344	0.203762	5	158478481	F	EBF1;EBF1;EBF1	NM_001290360;NM_024007;NM_182708	Body;Body;Body	chr5:158478378-158478630	Island
Hyper		cg04417028	0.135076	0.338829	374.344	0.203753	11	110583882	F	ARHGAP20	NM_020809	TSS1500	chr11:110581839-110583883	Island
Hyper		cg06375628	0.253713	0.457397	374.344	0.203684	4	41883879	F				chr4:41883492-41884570	Island
Hyper		cg13218903	0.194299	0.39794	374.344	0.203642	2	154335379	R	RPRM	NM_019845	TSS200	chr2:154334449-154335458	Island
Hyper		cg22679003	0.21656	0.42012	374.344	0.20356	18	25756510	R	CDH2	NM_001792	Body	chr18:25755414-25758175	Island
Hyper		cg24189359	0.319384	0.522908	374.344	0.203524	3	192444927	F	FGF12	NM_004113	Body
Hyper		cg05860890	0.240503	0.443976	374.344	0.203473	8	110986870	F	KCNV1;KCNV1	NM_014379;NM_014379	5'UTR;1stExon	chr8:110986113-110986983	Island
Hyper		cg25291138	0.262004	0.465468	374.344	0.203465	10	7451822	R	SFMBT2	NM_001029880	5'UTR	chr10:7449376-7455339	Island
Hyper		cg24166864	0.348582	0.552034	374.344	0.203452	12	65515290	R	WIF1	NM_007191	TSS200	chr12:65514878-65515863	Island
Hyper		cg27089125	0.292455	0.495858	374.344	0.203402	19	52873426	F	ZNF880	NM_001145434	Body	chr19:52873084-52873572	Island
Hyper		cg01808171	0.225301	0.428689	374.344	0.203388	19	20844422	F	ZNF626;ZNF626	NM_001076675;NM_145297	TSS200;TSS200
Hyper		cg21192579	0.0859326	0.28929	374.344	0.203357	2	127534872	F				chr2:127534732-127535186	Island
Hyper		cg15836660	0.315763	0.519116	374.344	0.203353	13	78493128	F	EDNRB;EDNRB;EDNRB	NM_000115;NM_001122659;NM_003991	5'UTR;TSS200;TSS200	chr13:78492425-78493382	Island
Hyper		cg05874561	0.349717	0.553035	374.344	0.203319	4	154709828	R	SFRP2	NM_003013	1stExon	chr4:154709512-154710827	Island
Hyper		cg25203704	0.143158	0.346467	374.344	0.203309	5	17216922	R	LOC285696;BASP1	NR_027253;NM_006317	Body;TSS1500	chr5:17216489-17217036	Island
Hyper		cg21044637	0.373129	0.576423	374.344	0.203294	13	45014024	R	TSC22D1;TSC22D1;TSC22D1	NM_001243798;NM_001243799;NM_183422	5'UTR;Body;Body	chr13:45011151-45011395	S_Shelf
Hyper		cg11684826	0.463502	0.666786	374.344	0.203284	7	6055582	F	AIMP2	NM_006303	Body
Hyper		cg19088984	0.192023	0.395307	374.344	0.203284	5	100239319	R	ST8SIA4;ST8SIA4	NM_175052;NM_005668	TSS1500;TSS1500	chr5:100238722-100239138	S_Shore
Hyper		cg03247926	0.244598	0.447875	374.344	0.203277	13	29069623	R	FLT1;FLT1;FLT1;FLT1	NM_001160030;NM_001159920;NM_001160031;NM_002019	TSS1500;TSS1500;TSS1500;TSS1500	chr13:29067788-29069977	Island
Hyper		cg20677171	0.521453	0.724727	374.344	0.203274	19	56608297	R	ZNF787	NM_001002836	Body	chr19:56608791-56609103	N_Shore
Hyper		cg22860978	0.314448	0.517674	374.344	0.203226	3	111456713	F	PLCXD2;PHLDB2;PLCXD2	NM_153268;NM_001134437;NM_001185106	Body;5'UTR;3'UTR
Hyper		cg12919520	0.339927	0.543115	374.344	0.203188	15	27216088	F	GABRG3	NM_033223	TSS1500	chr15:27215951-27216856	Island
Hyper		cg06288251	0.296615	0.499801	374.344	0.203185	3	132757087	R	TMEM108;TMEM108	NM_023943;NM_001136469	TSS200;TSS200	chr3:132756985-132757895	Island
Hyper		cg20295442	0.333835	0.536984	374.344	0.20315	8	67344665	R	ADHFE1	NM_144650	TSS200	chr8:67344497-67344989	Island
Hyper		cg02018277	0.121342	0.324476	374.344	0.203134	15	65116255	R	PIF1	NM_025049	Body	chr15:65116013-65116567	Island
Hyper		cg22513591	0.0617385	0.264825	374.344	0.203086	2	31360896	F	GALNT14;GALNT14;GALNT14	NM_024572;NM_001253826;NR_045602	1stExon;1stExon;Body	chr2:31360321-31361821	Island
Hyper		cg04730961	0.25437	0.457434	374.344	0.203065	1	39193634	F
Hyper		cg14455170	0.322616	0.525679	374.344	0.203063	13	42002398	R
Hyper		cg06653699	0.189103	0.392138	374.344	0.203035	16	51185082	R	SALL1;SALL1	NM_001127892;NM_002968	TSS1500;1stExon	chr16:51183699-51188763	Island
Hyper		cg22413388	0.135972	0.338996	374.344	0.203024	22	46367617	R	WNT7B	NM_058238	Body	chr22:46366726-46368726	Island
Hyper		cg02318629	0.203825	0.406849	374.344	0.203024	2	47797415	R	KCNK12	NM_022055	1stExon	chr2:47796923-47799166	Island
Hyper		cg23003534	0.145127	0.348144	374.344	0.203016	10	105036747	F	INA	NM_032727	TSS200	chr10:105036628-105038084	Island
Hyper		cg05085809	0.169208	0.372221	374.344	0.203013	17	46671083	F	LOC404266;LOC404266;HOXB5;LOC404266;HOXB5;LOC404266	NR_033203;NR_033204;NM_002147;NR_033201;NM_002147;NR_033202	Body;Body;5'UTR;Body;1stExon;Body	chr17:46670522-46671458	Island
Hyper		cg13117720	0.257002	0.460008	374.344	0.203006	9	134273801	R				chr9:134269881-134270252	S_Shelf
Hyper		cg21475402	0.383107	0.586098	374.344	0.202992	1	156612140	F	BCAN;BCAN	NM_021948;NM_198427	5'UTR;5'UTR	chr1:156611639-156612447	Island
Hyper		cg22014661	0.339449	0.54244	374.344	0.202991	6	62996130	F	KHDRBS2	NM_152688	TSS200	chr6:62995855-62996228	Island
Hyper		cg17241776	0.399789	0.602777	374.344	0.202988	13	51417469	F	DLEU7	NM_198989	1stExon	chr13:51417371-51418149	Island
Hyper		cg27494087	0.23335	0.436323	374.344	0.202973	17	74070431	F	GALR2	NM_003857	TSS1500	chr17:74070404-74073530	Island
Hyper		cg12152002	0.311095	0.514042	374.344	0.202947	14	57279496	R	OTX2OS1	NR_029385	TSS1500	chr14:57278068-57278287	S_Shore
Hyper		cg13184800	0.21428	0.417163	374.344	0.202884	19	22034915	F	ZNF43;ZNF43;ZNF43;ZNF43;ZNF43	NM_001256653;NM_001256651;NM_001256650;NM_001256649;NM_001256648	TSS200;TSS200;TSS200;TSS200;TSS200	chr19:22034394-22034943	Island
Hyper		cg07701237	0.126779	0.329647	374.344	0.202868	6	26044220	R	HIST1H2BB;HIST1H3C	NM_021062;NM_003531	TSS1500;TSS1500	chr6:26044203-26044469	Island
Hyper		cg03011535	0.252781	0.455632	374.344	0.202851	20	42544794	R	TOX2;TOX2;TOX2;TOX2;TOX2	NM_001098796;NM_001098797;NM_032883;NM_001098796;NM_032883	5'UTR;Body;1stExon;1stExon;5'UTR	chr20:42543097-42545137	Island
Hyper		cg07482795	0.160832	0.363676	374.344	0.202844	19	37997730	R	ZNF793	NM_001013659	TSS200	chr19:37997790-37998125	N_Shore
Hyper		cg13479358	0.207159	0.409992	374.344	0.202834	6	28603052	F				chr6:28602853-28603295	Island
Hyper		cg06848185	0.0594253	0.262194	374.344	0.202769	17	75368902	R	SEPT9;SEPT9;SEPT9;SEPT9	NM_001113493;NM_001113492;NM_001113491;NM_006640	TSS1500;5'UTR;Body;Body	chr17:75368688-75370506	Island
Hyper		cg16303846	0.164162	0.366924	374.344	0.202762	2	225907539	F	DOCK10	NM_014689	TSS1500	chr2:225906653-225907464	S_Shore
Hyper		cg00593536	0.384257	0.586987	374.344	0.20273	2	139538222	R	NXPH2	NM_007226	TSS1500	chr2:139537692-139538650	Island
Hyper		cg15083233	0.27	0.472723	374.344	0.202723	9	112810402	F	PALM2-AKAP2;AKAP2;PALM2-AKAP2	NM_147150;NM_001004065;NM_007203	Body;TSS1500;Body	chr9:112810858-112811128	N_Shore
Hyper		cg13554177	0.398019	0.600703	374.344	0.202684	6	79780164	R	PHIP	NM_017934	Body
Hyper		cg06000825	0.121929	0.32461	374.344	0.202681	5	100236649	F	ST8SIA4;ST8SIA4	NM_005668;NM_175052	Body;Body	chr5:100236567-100236955	Island
Hyper		cg11713803	0.200889	0.403548	374.344	0.202658	19	22034876	R	ZNF43;ZNF43;ZNF43;ZNF43;ZNF43	NM_001256653;NM_001256651;NM_001256650;NM_001256649;NM_001256648	TSS200;TSS200;TSS200;TSS200;TSS200	chr19:22034394-22034943	Island
Hyper		cg05728754	0.365297	0.567917	374.344	0.202621	12	47225326	F				chr12:47224912-47225664	Island
Hyper		cg06181518	0.210221	0.412818	374.344	0.202597	6	133562196	R	EYA4;EYA4;EYA4	NM_172105;NM_172103;NM_004100	TSS1500;TSS1500;TSS1500	chr6:133562086-133563586	Island
Hyper		cg27076487	0.339934	0.542518	374.344	0.202583	X	140271364	R	LDOC1	NM_012317	TSS200	chrX:140270950-140271553	Island
Hyper		cg12592691	0.402027	0.604566	374.344	0.202539	7	51102023	F	COBL	NM_015198	Body
Hyper		cg06442437	0.369191	0.571722	374.344	0.202531	2	102679203	F
Hyper		cg13648501	0.146954	0.349465	374.344	0.202511	5	142785258	F	NR3C1;NR3C1;NR3C1;NR3C1	NM_001018075;NM_001018077;NM_001018076;NM_001018074	5'UTR;5'UTR;TSS1500;5'UTR	chr5:142782071-142785071	S_Shore
Hyper		cg07334393	0.0457299	0.248219	374.344	0.202489	1	108507764	F	VAV3;VAV3-AS1	NM_006113;NR_046653	TSS1500;Body	chr1:108507251-108507841	Island
Hyper		cg18179931	0.336176	0.538642	374.344	0.202466	3	194119058	F	GP5	NM_004488	5'UTR	chr3:194117601-194118988	S_Shore
Hyper		cg02961004	0.310357	0.512822	374.344	0.202465	10	57387702	F				chr10:57388068-57388528	N_Shore
Hyper		cg08406370	0.0733835	0.275847	374.344	0.202464	16	23846893	R	PRKCB;PRKCB	NM_002738;NM_212535	TSS1500;TSS1500	chr16:23846941-23848102	N_Shore
Hyper		cg15104644	0.244251	0.446713	374.344	0.202462	1	231297103	F				chr1:231296559-231297345	Island
Hyper		cg12593812	0.223086	0.42553	374.344	0.202444	3	51990638	F	GPR62	NM_080865	1stExon	chr3:51989763-51990639	Island
Hyper		cg07612840	0.426911	0.629345	374.344	0.202434	X	38861718	F
Hyper		cg07529534	0.0946771	0.297103	374.344	0.202426	8	41511314	F	ANK1;ANK1;ANK1;ANK1;ANK1;ANK1;ANK1;ANK1	NM_001142446;NM_000037;NM_020476;NM_020478;NM_020480;NM_001142445;NM_020475;NM_020477	3'UTR;3'UTR;3'UTR;3'UTR;3'UTR;3'UTR;3'UTR;3'UTR	chr8:41510987-41511648	Island
Hyper		cg23931360	0.332899	0.535316	374.344	0.202417	18	76738053	F				chr18:76737005-76741244	Island
Hyper		cg24870497	0.23914	0.441553	374.344	0.202412	4	96469519	F	UNC5C	NM_003728	Body	chr4:96469456-96469667	Island
Hyper		cg17375267	0.449701	0.652085	374.344	0.202385	19	46915776	R	CCDC8	NM_032040	1stExon	chr19:46915311-46915802	Island
Hyper		cg22060073	0.248515	0.450834	374.344	0.202319	8	132052942	R	ADCY8	NM_001115	TSS200	chr8:132052203-132054749	Island
Hyper		cg18654812	0.373338	0.575653	374.344	0.202316	8	26722863	F	ADRA1A;ADRA1A;ADRA1A;ADRA1A;ADRA1A;ADRA1A;ADRA1A;ADRA1A	NM_033302;NM_033304;NM_033303;NM_000680;NM_033302;NM_033304;NM_033303;NM_000680	5'UTR;5'UTR;5'UTR;5'UTR;1stExon;1stExon;1stExon;1stExon	chr8:26721642-26724566	Island
Hyper		cg04123776	0.233161	0.435445	374.344	0.202283	1	170630602	F				chr1:170630456-170630851	Island
Hyper		cg01481159	0.348858	0.551073	374.344	0.202215	20	21489196	F				chr20:21485932-21496714	Island
Hyper		cg04248332	0.424792	0.626986	374.344	0.202194	1	31423071	R	SNORD103A;PUM1;PUM1	NR_004054;NM_014676;NM_001020658	TSS1500;Body;Body
Hyper		cg26699569	0.225363	0.427555	374.344	0.202191	4	81952653	R	BMP3	NM_001201	1stExon	chr4:81951941-81952808	Island
Hyper		cg14487131	0.393578	0.595728	374.344	0.202151	9	79633737	F	FOXB2	NM_001013735	TSS1500	chr9:79633326-79636030	Island
Hyper		cg09603306	0.488061	0.690211	374.344	0.20215	10	114781546	R	TCF7L2;TCF7L2;TCF7L2;TCF7L2;TCF7L2;TCF7L2;TCF7L2;TCF7L2;TCF7L2;TCF7L2;TCF7L2;TCF7L2;TCF7L2	NM_001198525;NM_001198528;NM_001198527;NM_001198531;NM_001146286;NM_001146284;NM_001146283;NM_001198530;NM_001198529;NM_001146285;NM_001146274;NM_030756;NM_001198526	Body;Body;Body;Body;Body;Body;Body;Body;Body;Body;Body;Body;Body
Hyper		cg12026967	0.668032	0.870168	374.344	0.202135	18	19780728	R	GATA6	NM_005257	Body	chr18:19780619-19780899	Island
Hyper		cg02712194	0.261592	0.463723	374.344	0.202132	7	88387998	F	ZNF804B	NM_181646	TSS1500	chr7:88388488-88389283	N_Shore
Hyper		cg07551254	0.242678	0.444768	374.344	0.20209	9	92316384	R	UNQ6494	NR_024280	Body
Hyper		cg19123296	0.171596	0.373665	374.344	0.202069	2	145277741	R	ZEB2;ZEB2;ZEB2;ZEB2;ZEB2	NR_033258;NM_014795;NM_001171653;NM_014795;NM_001171653	Body;5'UTR;1stExon;1stExon;5'UTR	chr2:145281736-145282269	N_Shelf
Hyper		cg27541188	0.172965	0.375033	374.344	0.202068	8	145104322	F				chr8:145103285-145108027	Island
Hyper		cg03667051	0.172905	0.374962	374.344	0.202057	2	7571641	F				chr2:7571071-7571642	Island
Hyper		cg05151803	0.124814	0.326842	374.344	0.202029	7	155167283	R				chr7:155164557-155167854	Island
Hyper		cg15212349	0.159225	0.361252	374.344	0.202027	5	1444852	F	SLC6A3	NM_001044	5'UTR	chr5:1444678-1446648	Island
Hyper		cg04947286	0.206784	0.408781	374.344	0.201998	4	158142752	R	GRIA2;GRIA2;GRIA2	NM_001083620;NM_001083619;NM_000826	5'UTR;Body;Body	chr4:158141404-158141836	S_Shore
Hyper		cg06997381	0.127413	0.329374	374.344	0.201961	5	6449090	R	UBE2QL1	NM_001145161	1stExon	chr5:6448753-6449629	Island
Hyper		cg20072442	0.275709	0.477668	374.344	0.20196	2	80530255	R	CTNNA2;LRRTM1;CTNNA2	NM_004389;NM_178839;NM_001164883	Body;Body;Body	chr2:80529677-80530846	Island
Hyper		cg06634060	0.381335	0.583286	374.344	0.201951	3	192232717	R	FGF12	NM_004113	Body	chr3:192232072-192233137	Island
Hyper		cg04012526	0.354678	0.556614	374.344	0.201936	3	20098967	F	KAT2B	NM_003884	Body
Hyper		cg20093099	0.278124	0.480011	374.344	0.201886	6	133562592	R	EYA4;EYA4;EYA4;EYA4;EYA4;EYA4;EYA4;EYA4	NM_001301012;NM_001301013;NM_004100;NM_172103;NM_172105;NM_004100;NM_172103;NM_172105	TSS200;TSS200;1stExon;1stExon;1stExon;5'UTR;5'UTR;5'UTR	chr6:133562086-133563586	Island
Hyper		cg10323552	0.257328	0.459159	374.344	0.20183	13	53424032	R	PCDH8;PCDH8	NM_032949;NM_002590	TSS1500;TSS1500	chr13:53424941-53425995	N_Shore
Hyper		cg09618102	0.35216	0.553986	374.344	0.201825	2	1747364	R	PXDN	NM_012293	Body	chr2:1746833-1748971	Island
Hyper		cg23318063	0.285387	0.487205	374.344	0.201818	14	58332751	F				chr14:58331676-58333121	Island
Hyper		cg03132773	0.258958	0.460732	374.344	0.201774	16	22824877	R	HS3ST2	NM_006043	TSS1500	chr16:22824616-22826459	Island
Hyper		cg19419279	0.139577	0.34134	374.344	0.201763	11	123300867	R				chr11:123301049-123302149	N_Shore
Hyper		cg07852757	0.158891	0.360654	374.344	0.201762	10	64575442	F	EGR2;EGR2;EGR2;EGR2	NM_001136178;NM_000399;NM_001136179;NM_001136177	Body;Body;Body;Body	chr10:64574660-64578778	Island
Hyper		cg15369199	0.241411	0.44313	374.344	0.201718	X	21392801	F	CNKSR2;CNKSR2;CNKSR2;CNKSR2;CNKSR2;CNKSR2;CNKSR2;CNKSR2	NM_014927;NM_001168648;NM_001168649;NM_001168647;NM_014927;NM_001168648;NM_001168649;NM_001168647	5'UTR;5'UTR;5'UTR;5'UTR;1stExon;1stExon;1stExon;1stExon	chrX:21391835-21393408	Island
Hyper		cg00465841	0.207277	0.408982	374.344	0.201705	8	65494451	F	BHLHE22	NM_152414	1stExon	chr8:65492935-65494452	Island
Hyper		cg24504927	0.2947	0.49635	374.344	0.20165	12	85667353	F
Hyper		cg24660009	0.235048	0.436691	374.344	0.201643	6	28458175	F				chr6:28457568-28457926	S_Shore
Hyper		cg03015784	0.228961	0.430603	374.344	0.201641	2	98963410	R	CNGA3;CNGA3	NM_001079878;NM_001298	5'UTR;5'UTR	chr2:98962873-98964187	Island
Hyper		cg10246327	0.431273	0.632856	374.344	0.201584	9	96845038	F	PTPDC1;PTPDC1	NM_177995;NM_001253830	Body;Body
Hyper		cg06188083	0.271773	0.473345	374.344	0.201573	10	91093005	F	IFIT3;IFIT3	NM_001549;NM_001031683	Body;Body
Hyper		cg19197515	0.226007	0.42757	374.344	0.201564	4	122686430	F	PP12613;TMEM155	NR_024365;NM_152399	Body;TSS200	chr4:122685860-122686565	Island
Hyper		cg18297960	0.507471	0.709029	374.344	0.201559	7	1142765	F	C7orf50;C7orf50;C7orf50	NM_001134395;NM_032350;NM_001134396	Body;Body;Body	chr7:1142631-1142862	Island
Hyper		cg20090364	0.220935	0.422482	374.344	0.201547	9	133538420	R				chr9:133534534-133542394	Island
Hyper		cg08215918	0.272536	0.474062	374.344	0.201526	13	37005557	F	CCNA1;CCNA1;CCNA1;CCNA1	NM_001111047;NM_003914;NM_001111045;NM_001111046	TSS1500;TSS1500;TSS1500;TSS1500	chr13:37005581-37006453	N_Shore
Hyper		cg22535307	0.213507	0.415026	374.344	0.201519	15	48938370	F	FBN1	NM_000138	TSS1500	chr15:48936810-48938577	Island
Hyper		cg25900280	0.20461	0.406126	374.344	0.201516	17	59534847	R	TBX4	NM_018488	Body	chr17:59531723-59535254	Island
Hyper		cg16559361	0.646889	0.848386	374.344	0.201497	16	88543440	F	ZFPM1	NM_153813	Body	chr16:88539860-88540532	S_Shelf
Hyper		cg22497741	0.0930746	0.294572	374.344	0.201497	1	1475644	R	C1orf70	NM_001114748	Body	chr1:1476093-1476669	N_Shore
Hyper		cg10777851	0.223949	0.425438	374.344	0.201489	3	112051808	F	CD200;CD200	NM_001004196;NM_005944	TSS200;TSS200	chr3:112051893-112052406	N_Shore
Hyper		cg12557867	0.163248	0.364724	374.344	0.201476	10	1779033	F	ADARB2	NM_018702	Body	chr10:1778784-1780018	Island
Hyper		cg15407528	0.182308	0.383767	374.344	0.20146	6	30418985	F				chr6:30418844-30419630	Island
Hyper		cg14622790	0.385249	0.586685	374.344	0.201437	14	24641433	F	REC8;REC8;REC8;REC8	NM_005132;NM_005132;NM_001048205;NM_001048205	1stExon;5'UTR;5'UTR;1stExon	chr14:24641053-24642220	Island
Hyper		cg16589135	0.170255	0.371667	374.344	0.201412	3	44063404	F				chr3:44063314-44063837	Island
Hyper		cg02649987	0.143325	0.344685	374.344	0.20136	11	106888392	F	GUCY1A2	NM_000855	Body	chr11:106888323-106890203	Island
Hyper		cg06207052	0.228892	0.43024	374.344	0.201349	20	37434231	F	PPP1R16B	NM_015568	TSS200	chr20:37434206-37435592	Island
Hyper		cg00220152	0.40323	0.60454	374.344	0.20131	19	46803912	F	HIF3A;HIF3A;HIF3A;RNU6-66P	NM_022462;NM_152796;NM_152795;NR_046936	5'UTR;5'UTR;Body;Body	chr19:46800053-46800603	S_Shelf
Hyper		cg16921310	0.162183	0.363483	374.344	0.2013	12	103351987	F	ASCL1;ASCL1	NM_004316;NM_004316	5'UTR;1stExon	chr12:103351579-103352695	Island
Hyper		cg24535439	0.332961	0.534239	374.344	0.201278	1	1566351	R	MMP23B	NM_006983	TSS1500	chr1:1564421-1570006	Island
Hyper		cg26990102	0.262772	0.464025	374.344	0.201253	2	119606746	R	EN1	NM_001426	TSS1500	chr2:119606569-119606826	Island
Hyper		cg06728579	0.187631	0.388871	374.344	0.201239	16	56224901	R	GNAO1;GNAO1;LOC283856	NM_020988;NM_138736;NR_027078	TSS1500;TSS1500;Body	chr16:56224731-56224980	Island
Hyper		cg26712080	0.220175	0.421406	374.344	0.201231	3	55519588	F	WNT5A	NM_003392	Body	chr3:55519089-55519623	Island
Hyper		cg13911723	0.119149	0.320363	374.344	0.201214	7	6655120	R	ZNF853	NM_017560	TSS1500	chr7:6654745-6655860	Island
Hyper		cg23726526	0.252505	0.453665	374.344	0.20116	9	96711316	F				chr9:96710811-96711717	Island
Hyper		cg19743073	0.122711	0.323855	374.344	0.201144	1	244081054	R				chr1:244080540-244081093	Island
Hyper		cg03060201	0.203464	0.404552	374.344	0.201089	19	37407374	R	ZNF568;ZNF568;ZNF829	NM_198539;NM_198539;NM_001037232	5'UTR;1stExon;TSS200	chr19:37406931-37407463	Island
Hyper		cg08784462	0.272085	0.473152	374.344	0.201067	3	142683069	R	PAQR9	NM_198504	TSS1500	chr3:142681137-142683268	Island
Hyper		cg26394244	0.262508	0.463557	374.344	0.201049	14	52536066	F	NID2	NM_007361	TSS200	chr14:52534581-52536722	Island
Hyper		cg24282639	0.271625	0.472672	374.344	0.201047	4	41883867	F	LINC00682	NR_104143	Body	chr4:41883492-41884570	Island
Hyper		cg17801117	0.0669088	0.267945	374.344	0.201037	3	117716461	F				chr3:117716100-117716564	Island
Hyper		cg16018474	0.315279	0.516267	374.344	0.200988	1	158119501	R				chr1:158119488-158119704	Island
Hyper		cg18157837	0.16884	0.369824	374.344	0.200984	4	82136464	F	PRKG2;PRKG2	NM_001282485;NM_006259	TSS200;TSS200	chr4:82135888-82136535	Island
Hyper		cg15308062	0.127221	0.328201	374.344	0.20098	12	21680981	F	C12orf39	NM_030572	Body	chr12:21680408-21680982	Island
Hyper		cg00436496	0.282196	0.483175	374.344	0.20098	15	96885119	R				chr15:96883941-96884533	S_Shore
Hyper		cg26309457	0.254053	0.455022	374.344	0.200969	6	166218237	R				chr6:166218333-166218876	N_Shore
Hyper		cg21250296	0.142569	0.34353	374.344	0.200961	6	26044405	R	HIST1H2BB;HIST1H3C	NM_021062;NM_003531	TSS1500;TSS1500	chr6:26044203-26044469	Island
Hyper		cg14056110	0.317034	0.517981	374.344	0.200947	17	50236465	F	CA10;CA10;CA10	NM_020178;NM_001082534;NM_001082533	TSS1500;5'UTR;5'UTR	chr17:50235175-50236466	Island
Hyper		cg12623648	0.0887354	0.289679	374.344	0.200943	5	178487384	R	ZNF354C	NM_014594	TSS1500	chr5:178487146-178487921	Island
Hyper		cg13511752	0.239242	0.440176	374.344	0.200934	10	74094697	R	DNAJB12;DNAJB12	NM_001002762;NM_017626	3'UTR;3'UTR
Hyper		cg01779771	0.243013	0.443945	374.344	0.200932	8	105235715	R	RIMS2;RIMS2	NM_014677;NM_001100117	Body;Body	chr8:105235384-105235979	Island
Hyper		cg03884132	0.194993	0.395889	374.344	0.200896	15	33009531	R	GREM1	NM_013372	TSS1500	chr15:33009530-33011696	Island
Hyper		cg19772399	0.267376	0.468261	374.344	0.200885	11	133825319	F	IGSF9B	NM_014987	Body	chr11:133825337-133827457	N_Shore
Hyper		cg11559250	0.256403	0.457265	374.344	0.200862	5	83679123	F	EDIL3	NM_005711	Body	chr5:83679584-83680720	N_Shore
Hyper		cg00129651	0.0696967	0.270554	374.344	0.200858	17	38347710	F	RAPGEFL1	NM_016339	Body	chr17:38347533-38347765	Island
Hyper		cg10566121	0.302711	0.503534	374.344	0.200823	11	30606026	F	MPPED2	NM_001145399	5'UTR	chr11:30606004-30608128	Island
Hyper		cg07952047	0.216915	0.417694	374.344	0.200779	19	54024110	R	ZNF331	NM_018555	TSS200	chr19:54023868-54024560	Island
Hyper		cg07515940	0.1535	0.354253	374.344	0.200753	5	178487576	R	ZNF354C	NM_014594	TSS200	chr5:178487146-178487921	Island
Hyper		cg16779463	0.0904373	0.29118	374.344	0.200743	17	75369055	R	SEPT9;SEPT9;SEPT9;SEPT9	NM_001113493;NM_001113492;NM_001113491;NM_006640	TSS1500;5'UTR;Body;Body	chr17:75368688-75370506	Island
Hyper		cg09252204	0.202735	0.403458	374.344	0.200723	X	21392644	F	CNKSR2;CNKSR2;CNKSR2;CNKSR2;CNKSR2;CNKSR2;CNKSR2;CNKSR2	NM_001168647;NM_001168648;NM_001168648;NM_014927;NM_001168647;NM_001168649;NM_014927;NM_001168649	1stExon;1stExon;5'UTR;1stExon;5'UTR;5'UTR;5'UTR;1stExon	chrX:21391835-21393408	Island
Hyper		cg05379541	0.384093	0.584815	374.344	0.200722	7	27252541	R				chr7:27252681-27253835	N_Shore
Hyper		cg23829904	0.301384	0.502022	374.344	0.200638	22	25679145	R				chr22:25678576-25679273	Island
Hyper		cg24297049	0.32581	0.526448	374.344	0.200637	13	37005273	F	CCNA1;CCNA1;CCNA1;CCNA1	NM_001111047;NM_003914;NM_001111045;NM_001111046	TSS1500;TSS1500;TSS1500;TSS1500	chr13:37005581-37006453	N_Shore
Hyper		cg24871714	0.292688	0.493316	374.344	0.200628	19	37095466	F	ZNF529;ZNF529;ZNF529;ZNF382	NR_027239;NM_001145650;NM_001145649;NM_032825	Body;5'UTR;5'UTR;TSS1500	chr19:37095680-37096589	N_Shore
Hyper		cg18637383	0.328784	0.529393	374.344	0.200609	2	37308026	F	HEATR5B	NM_019024	Body	chr2:37311072-37311893	N_Shelf
Hyper		cg17092594	0.389167	0.589771	374.344	0.200604	9	100615349	F	FOXE1	NM_004473	TSS200	chr9:100615234-100617510	Island
Hyper		cg20174180	0.0551355	0.255729	374.344	0.200594	16	77246227	R	SYCE1L	NM_001129979	Body	chr16:77245944-77247013	Island
Hyper		cg19022525	0.415936	0.61652	374.344	0.200584	17	40664917	R	ATP6V0A1;ATP6V0A1;ATP6V0A1	NM_005177;NM_001130021;NM_001130020	Body;Body;Body
Hyper		cg07563569	0.118187	0.318762	374.344	0.200575	17	47653309	R	NXPH3;NXPH3	NM_007225;NM_007225	1stExon;5'UTR	chr17:47653211-47654369	Island
Hyper		cg07382943	0.213022	0.413577	374.344	0.200555	19	51830477	R	IGLON5	NM_001101372	Body	chr19:51830064-51831145	Island
Hyper		cg15737840	0.090103	0.290631	374.344	0.200528	1	108507483	R	VAV3;VAV3-AS1	NM_006113;NR_046653	1stExon;Body	chr1:108507251-108507841	Island
Hyper		cg17739841	0.327785	0.528308	374.344	0.200523	20	24450698	R	TMEM90B	NM_024893	5'UTR	chr20:24449844-24452037	Island
Hyper		cg04865906	0.526756	0.727275	374.344	0.200519	8	124712719	R	ANXA13;ANXA13	NM_004306;NM_001003954	Body;Body
Hyper		cg11009817	0.151448	0.351929	374.344	0.200481	5	101632372	F	SLCO4C1	NM_180991	TSS200	chr5:101632049-101632373	Island
Hyper		cg09423312	0.53288	0.733355	374.344	0.200475	7	1163549	F	C7orf50;C7orf50;C7orf50	NM_001134395;NM_032350;NM_001134396	Body;Body;Body
Hyper		cg22374485	0.204965	0.405432	374.344	0.200467	12	21927425	R	KCNJ8	NM_004982	5'UTR
Hyper		cg11632238	0.25118	0.451619	374.344	0.200439	3	44040539	F				chr3:44036407-44041104	Island
Hyper		cg22840361	0.452587	0.652938	374.344	0.200351	15	96887919	R				chr15:96887793-96888030	Island
Hyper		cg02830865	0.353437	0.553762	374.344	0.200325	X	124339930	R				chrX:124338904-124339940	Island
Hyper		cg25387487	0.264872	0.465194	374.344	0.200322	5	157003181	F	ADAM19	NM_033274	TSS1500	chr5:157002174-157003182	Island
Hyper		cg03848978	0.439542	0.639861	374.344	0.200319	3	141102964	R	ZBTB38	NM_001080412	5'UTR
Hyper		cg04282449	0.385278	0.58558	374.344	0.200301	9	95968045	R	WNK2;WNK2	NM_001282394;NM_006648	Body;Body
Hyper		cg04493931	0.121242	0.32151	374.344	0.200267	21	15399653	R				chr21:15399937-15400194	N_Shore
Hyper		cg12295100	0.207576	0.407833	374.344	0.200257	X	101906886	R	GPRASP1;GPRASP1;GPRASP1	NM_014710;NM_001099410;NM_001099411	5'UTR;5'UTR;5'UTR	chrX:101906001-101907017	Island
Hyper		cg27430961	0.105903	0.306149	374.344	0.200246	16	77246657	R	SYCE1L	NM_001129979	Body	chr16:77245944-77247013	Island
Hyper		cg03934782	0.272454	0.472683	374.344	0.20023	16	77822989	F	VAT1L	NM_020927	Body	chr16:77822375-77823134	Island
Hyper		cg08204023	0.436934	0.637157	374.344	0.200223	5	37835109	F	GDNF;GDNF;GDNF	NM_199231;NM_199234;NM_000514	5'UTR;TSS1500;5'UTR	chr5:37834671-37835128	Island
Hyper		cg11562502	0.203677	0.4039	374.344	0.200223	4	113441626	F				chr4:113444181-113444389	N_Shelf
Hyper		cg20072171	0.314121	0.514313	374.344	0.200192	3	62356962	R	FEZF2	NM_018008	Body	chr3:62356773-62357315	Island
Hyper		cg16202331	0.319323	0.519491	374.344	0.200168	4	13532655	F				chr4:13530847-13531244	S_Shore
Hyper		cg03096151	0.162627	0.362782	374.344	0.200155	16	28074983	R	GSG1L	NM_001109763	TSS200	chr16:28073817-28075296	Island
Hyper		cg27189087	0.42565	0.625795	374.344	0.200145	18	56941246	F	RAX	NM_013435	TSS1500	chr18:56939624-56941540	Island
Hyper		cg00594128	0.130393	0.330484	374.344	0.200091	5	178450882	R	ZNF879;ZNF879	NM_001136116;NM_001136116	1stExon;5'UTR	chr5:178450630-178451216	Island
Hyper		cg23244488	0.36411	0.564199	374.344	0.200089	7	19146032	F				chr7:19145872-19146256	Island
Hyper		cg13592399	0.184848	0.384915	374.344	0.200068	14	52535758	F	NID2;NID2	NM_007361;NM_007361	5'UTR;1stExon	chr14:52534581-52536722	Island
Hyper		cg07907045	0.217974	0.418035	374.344	0.200061	7	37488991	F	ELMO1;ELMO1	NM_014800;NM_001206480	TSS1500;TSS200	chr7:37487354-37488672	S_Shore
Hyper		cg24588381	0.389021	0.589035	374.344	0.200015	13	28551145	R				chr13:28551514-28552973	N_Shore
Hypo		cg22302675	0.689733	0.489701	-317.334	-0.200032	7	157742562	R	PTPRN2;PTPRN2;PTPRN2;PTPRN2;PTPRN2	NM_001308268;NM_002847;NM_130843;NM_130842;NM_001308267	Body;Body;Body;Body;Body
Hypo		cg07019450	0.509628	0.309567	-303.591	-0.200061	8	141506552	R
Hypo		cg21176211	0.668341	0.468262	-309.735	-0.200079	2	237828078	R
Hypo		cg25999637	0.823943	0.623829	-371.334	-0.200115	4	186425697	F	PDLIM3;PDLIM3	NM_001114107;NM_014476	Body;Body
Hypo		cg20922407	0.802773	0.602626	-371.334	-0.200147	2	225749057	R	DOCK10;DOCK10	NM_001290263;NM_014689	Body;Body
Hypo		cg04243922	0.714211	0.514052	-329.081	-0.200159	8	29705945	F
Hypo		cg01083804	0.679296	0.479117	-313.765	-0.200179	2	45405216	F	LINC01121	NR_033831	Body
Hypo		cg05815818	0.782381	0.582133	-371.334	-0.200247	20	40727938	F	PTPRT;PTPRT	NM_007050;NM_133170	Body;Body
Hypo		cg07896832	0.764274	0.563983	-362.781	-0.200291	8	67975874	R	CSPP1;CSPP1;COPS5	NM_024790;NM_001077204;NM_006837	TSS1500;TSS1500;TSS1500	chr8:67976440-67977448	N_Shore
Hypo		cg21342392	0.762626	0.562159	-362.012	-0.200467	7	111203008	F	IMMP2L	NM_032549	TSS1500	chr7:111202079-111202683	S_Shore
Hypo		cg26201952	0.54583	0.345346	-298.801	-0.200485	12	54446253	R	HOXC4;HOXC4	NM_014620;NM_153633	5'UTR;TSS1500	chr12:54447744-54448091	N_Shore
Hypo		cg09181730	0.804943	0.604321	-371.334	-0.200622	3	93801303	F	NSUN3	NM_022072	Body
Hypo		cg07220939	0.746964	0.546295	-350.767	-0.200669	11	64358617	F	SLC22A12;SLC22A12;SLC22A12;SLC22A12	NM_153378;NM_153378;NM_144585;NM_144585	1stExon;5'UTR;1stExon;5'UTR
Hypo		cg00667789	0.411329	0.210608	-349.659	-0.200721	1	59042065	R	TACSTD2	NM_002353	1stExon	chr1:59042013-59043295	Island
Hypo		cg18026176	0.71478	0.514031	-331.22	-0.200749	8	123135151	R
Hypo		cg18936075	0.616317	0.415529	-300.407	-0.200788	5	33367724	R
Hypo		cg15961665	0.770798	0.569841	-370.526	-0.200958	12	13255476	F	GSG1;GSG1;GSG1	NM_001080555;NM_001206842;NM_001080554	Body;Body;Body	chr12:13254049-13254631	S_Shore
Hypo		cg14436379	0.517971	0.316995	-304.712	-0.200977	3	121964603	F	CASR;CASR	NM_000388;NM_001178065	5'UTR;5'UTR
Hypo		cg26179530	0.743637	0.542631	-349.525	-0.201006	2	69766482	F	AAK1	NM_014911	Body
Hypo		cg15386446	0.782789	0.581763	-371.334	-0.201026	20	45530513	F	EYA2;EYA2	NM_172110;NM_005244	5'UTR;5'UTR
Hypo		cg00387964	0.537704	0.336645	-301.595	-0.201059	4	7651935	R	SORCS2	NM_020777	Body	chr4:7647755-7647960	S_Shelf
Hypo		cg07676361	0.588609	0.387515	-299.105	-0.201094	16	80966860	R				chr16:80965952-80966478	S_Shore
Hypo		cg14905466	0.442393	0.241222	-332.411	-0.201172	6	134499143	R	SGK1;SGK1	NM_001143677;NM_001143676	TSS200;Body	chr6:134497536-134497756	S_Shore
Hypo		cg14078157	0.864674	0.663476	-371.334	-0.201198	9	128172775	R				chr9:128170165-128171152	S_Shore
Hypo		cg20112357	0.652544	0.451343	-308.583	-0.201201	2	169925953	F	DHRS9;DHRS9;DHRS9	NM_199204;NM_199204;NM_001289763	ExonBnd;5'UTR;Body
Hypo		cg01975684	0.692385	0.491144	-322.137	-0.201241	8	125283894	R
Hypo		cg20327845	0.630517	0.429264	-303.968	-0.201254	10	3138418	F	PFKP	NM_002627	Body
Hypo		cg23286646	0.69952	0.498258	-325.327	-0.201262	21	38120350	F	SIM2	NM_005069	Body	chr21:38119793-38120742	Island
Hypo		cg01922485	0.900832	0.699569	-371.334	-0.201263	1	942696	R
Hypo		cg20103416	0.741373	0.539977	-349.231	-0.201396	14	102198689	R	LINC00239	NR_026774	Body
Hypo		cg20788020	0.604603	0.40307	-301.402	-0.201533	8	105677501	R
Hypo		cg00247259	0.797894	0.596335	-371.334	-0.201559	1	39117514	R
Hypo		cg13894136	0.701457	0.499848	-327.292	-0.201609	5	6793424	R
Hypo		cg20401521	0.435365	0.233658	-338.24	-0.201708	9	90112711	F	DAPK1	NM_004938	TSS200	chr9:90112514-90113817	Island
Hypo		cg07265924	0.655249	0.453538	-310.839	-0.201711	8	61880470	R	LOC100130298	NR_034003	TSS200
Hypo		cg24200635	0.686723	0.484856	-321.744	-0.201866	17	26763774	R
Hypo		cg02656594	0.623684	0.421746	-304.913	-0.201938	16	27412496	R	IL21R	NM_181078	TSS1500
Hypo		cg27599015	0.785861	0.583908	-371.334	-0.201954	20	50175489	F	NFATC2	NM_001136021	Body	chr20:50178960-50179675	N_Shelf
Hypo		cg24454932	0.513429	0.311457	-308.924	-0.201973	6	170532633	R				chr6:170529588-170530672	S_Shore
Hypo		cg04058281	0.607078	0.404992	-303.309	-0.202087	5	980580	R
Hypo		cg27529907	0.7163	0.514104	-336.566	-0.202196	8	106741862	R	ZFPM2	NM_012082	Body
Hypo		cg17130131	0.539464	0.337232	-305.062	-0.202232	19	13123973	R	NFIX	NM_002501	Body	chr19:13120986-13124368	Island
Hypo		cg17441401	0.473919	0.271581	-322.197	-0.202338	1	53794150	R	LRP8;LRP8;LRP8;LRP8	NM_033300;NM_017522;NM_001018054;NM_004631	TSS1500;TSS1500;TSS1500;TSS1500	chr1:53791687-53793496	S_Shore
Hypo		cg25031836	0.673248	0.470881	-318.31	-0.202367	11	1347504	R
Hypo		cg24667625	0.491871	0.289477	-316.117	-0.202394	3	145968722	F	PLSCR4;PLSCR4;PLSCR4;PLSCR4	NM_001128305;NM_001128304;NM_001128306;NM_020353	TSS200;5'UTR;5'UTR;5'UTR	chr3:145968334-145969008	Island
Hypo		cg04851252	0.74169	0.539283	-352.707	-0.202406	13	96867581	F	HS6ST3	NM_153456	Body
Hypo		cg16621400	0.588806	0.386317	-303.371	-0.202489	10	7227574	R	SFMBT2;SFMBT2	NM_001029880;NM_001018039	Body;Body
Hypo		cg25661801	0.765798	0.563259	-371.334	-0.202539	2	143903294	R	ARHGAP15	NM_018460	5'UTR
Hypo		cg15623111	0.936778	0.734205	-371.334	-0.202573	20	60470166	R	CDH4	NM_001794	Body	chr20:60470080-60470335	Island
Hypo		cg18124949	0.808963	0.606388	-371.334	-0.202575	3	159338884	F	IQCJ-SCHIP1;IQCJ-SCHIP1;SCHIP1;SCHIP1;SCHIP1	NM_001197114;NM_001197113;NM_014575;NM_001197107;NM_001197108	Body;Body;Body;Body;Body
Hypo		cg08023276	0.851523	0.648918	-371.334	-0.202606	2	201388625	F				chr2:201390685-201391217	N_Shelf
Hypo		cg02484732	0.576751	0.37414	-303.602	-0.202611	6	56096198	F	COL21A1	NM_030820	5'UTR
Hypo		cg15050865	0.630946	0.428278	-308.33	-0.202668	5	19886600	R	CDH18;CDH18	NM_001167667;NM_004934	5'UTR;5'UTR
Hypo		cg04352804	0.551002	0.348327	-305.135	-0.202675	18	22879250	R	ZNF521;ZNF521	NM_001308225;NM_015461	5'UTR;Body
Hypo		cg21483311	0.560809	0.358116	-304.419	-0.202694	7	1793123	F
Hypo		cg05764422	0.742187	0.539457	-354.096	-0.20273	16	1230316	R	CACNA1H;CACNA1H	NM_021098;NM_001005407	Body;Body	chr16:1230112-1230317	Island
Hypo		cg23267759	0.476387	0.273625	-322.719	-0.202762	18	19751335	F	GATA6	NM_005257	Body	chr18:19744936-19752363	Island
Hypo		cg23166614	0.452405	0.24957	-333.37	-0.202835	21	40127831	R	LINC00114;LINC00114	NR_027066;NR_027065	Body;Body
Hypo		cg19953799	0.908312	0.705449	-371.334	-0.202864	2	97427733	R	CNNM4	NM_020184	1stExon	chr2:97426335-97426554	S_Shore
Hypo		cg15444735	0.718752	0.515849	-340.142	-0.202903	13	56140478	F
Hypo		cg26792900	0.506101	0.303177	-313.829	-0.202924	1	167074894	R	DUSP27	NM_001080426	Body
Hypo		cg26605683	0.481573	0.278641	-321.399	-0.202933	5	172751269	F	STC2	NM_003714	Body	chr5:172754056-172757098	N_Shelf
Hypo		cg19097407	0.595802	0.392826	-305.174	-0.202975	9	36154750	F	GLIPR2;GLIPR2;GLIPR2;GLIPR2;GLIPR2;GLIPR2;GLIPR2;GLIPR2;GLIPR2;GLIPR2;GLIPR2	NR_104641;NR_104640;NR_104639;NR_104638;NR_104637;NM_001287011;NM_001287012;NM_022343;NM_001287010;NM_001287014;NM_001287013	Body;Body;Body;Body;Body;Body;Body;Body;Body;Body;Body
Hypo		cg17681527	0.522861	0.319853	-310.295	-0.203008	7	1793077	F
Hypo		cg20410491	0.521669	0.318621	-310.66	-0.203048	3	70821120	R
Hypo		cg02285102	0.707004	0.50391	-334.585	-0.203094	20	46676393	R
Hypo		cg26451062	0.613139	0.410014	-307.114	-0.203126	19	33863417	R	CEBPG	NM_001806	TSS1500	chr19:33864176-33865010	N_Shore
Hypo		cg21742310	0.720027	0.516751	-342.037	-0.203276	18	9737301	R	RAB31	NM_006868	Body
Hypo		cg19676285	0.570384	0.367069	-305.909	-0.203315	4	7967275	F	ABLIM2;ABLIM2;ABLIM2;ABLIM2;ABLIM2;ABLIM2	NM_032432;NM_001130083;NM_001130085;NM_001130086;NM_001130084;NM_001130087	3'UTR;3'UTR;3'UTR;3'UTR;3'UTR;3'UTR
Hypo		cg15026265	0.686522	0.48313	-326.378	-0.203392	12	28283812	F
Hypo		cg14796755	0.727588	0.524156	-346.94	-0.203432	10	91218263	F	SLC16A12	NM_213606	Body
Hypo		cg12058385	0.837498	0.634061	-371.334	-0.203437	2	144448686	F	ARHGAP15	NM_018460	Body
Hypo		cg23243991	0.546923	0.343437	-308.123	-0.203486	12	10827394	F	STYK1	NM_018423	TSS1500	chr12:10826531-10826786	S_Shore
Hypo		cg22898055	0.654694	0.451199	-316.131	-0.203495	7	75581161	R	POR	NM_000941	5'UTR
Hypo		cg16201883	0.87136	0.667838	-371.334	-0.203522	17	79495953	F	FSCN2;FSCN2	NM_001077182;NM_012418	1stExon;1stExon	chr17:79495005-79496291	Island
Hypo		cg10534455	0.584377	0.380851	-306.46	-0.203526	21	34775001	F	IFNGR2	NM_005534	TSS200	chr21:34775437-34776493	N_Shore
Hypo		cg17496431	0.836839	0.633289	-371.334	-0.20355	3	195904523	F
Hypo		cg15681655	0.762515	0.558926	-371.334	-0.203589	8	145612540	R	ADCK5	NM_174922	Body
Hypo		cg22221330	0.842001	0.638297	-371.334	-0.203704	15	101818312	R	VIMP;VIMP	NM_203472;NM_018445	TSS1500;TSS1500	chr15:101817246-101817915	S_Shore
Hypo		cg15804426	0.938356	0.734563	-371.334	-0.203792	19	38993534	F	RYR1;RYR1	NM_000540;NM_001042723	Body;Body	chr19:38993163-38993375	S_Shore
Hypo		cg20326647	0.829434	0.625587	-371.334	-0.203847	8	144820709	R				chr8:144820669-144820909	Island
Hypo		cg04678315	0.571268	0.367211	-308.197	-0.204056	12	125212010	F
Hypo		cg08919846	0.707046	0.502946	-337.774	-0.2041	1	3664586	F	KIAA0495	NM_207306	TSS1500	chr1:3662963-3664085	S_Shore
Hypo		cg23010507	0.767461	0.563268	-371.334	-0.204193	5	1555887	F				chr5:1553035-1553269	S_Shelf
Hypo		cg19735151	0.849419	0.645145	-371.334	-0.204274	10	31388636	F
Hypo		cg13323164	0.452034	0.247633	-339.266	-0.204401	8	142140200	R	DENND3	NM_014957	5'UTR	chr8:142138208-142139342	S_Shore
Hypo		cg10801473	0.785232	0.580827	-371.334	-0.204405	8	39800480	F	IDO2	NM_194294	Body
Hypo		cg15519237	0.665886	0.461434	-322.323	-0.204452	19	40910626	R	PRX;PRX	NM_020956;NM_181882	Body;Body	chr19:40909500-40909837	S_Shore
Hypo		cg06732170	0.819461	0.614979	-371.334	-0.204482	13	46447999	R
Hypo		cg13345365	0.829751	0.625235	-371.334	-0.204516	17	74485387	R	RHBDF2;RHBDF2	NM_001005498;NM_024599	TSS1500;5'UTR
Hypo		cg26985659	0.424893	0.220369	-355.36	-0.204524	18	9828425	R	RAB31	NM_006868	Body
Hypo		cg17364114	0.413148	0.208421	-364.259	-0.204726	6	160769359	R	SLC22A3	NM_021977	TSS200	chr6:160768414-160770308	Island
Hypo		cg09340279	0.771719	0.566955	-371.334	-0.204764	17	80278947	R	SECTM1	NM_003004	3'UTR	chr17:80278861-80279563	Island
Hypo		cg21476566	0.587175	0.382188	-311.053	-0.204987	15	99991142	R
Hypo		cg26403151	0.72503	0.520022	-350.472	-0.205009	10	132001268	F
Hypo		cg14239111	0.799416	0.594295	-371.334	-0.20512	9	138660998	R	KCNT1	NM_020822	Body	chr9:138660497-138661224	Island
Hypo		cg04795186	0.59328	0.388104	-311.85	-0.205176	5	7803175	F	ADCY2	NM_020546	Body
Hypo		cg01876873	0.847323	0.642107	-371.334	-0.205217	20	56050639	R
Hypo		cg18205883	0.809552	0.604203	-371.334	-0.205349	10	821718	R
Hypo		cg12463883	0.569584	0.364127	-312.659	-0.205458	13	108237965	R	FAM155A	NM_001080396	Body
Hypo		cg12715395	0.849848	0.644389	-371.334	-0.205459	1	2359968	F				chr1:2359926-2360167	Island
Hypo		cg00779056	0.802425	0.596922	-371.334	-0.205504	16	1052756	R
Hypo		cg17768741	0.693643	0.488088	-336.115	-0.205555	1	213189716	F	ANGEL2;ANGEL2;ANGEL2;ANGEL2;ANGEL2;ANGEL2	NM_001300755;NM_001300757;NM_001300758;NM_144567;NM_001300753;NR_125333	TSS1500;TSS1500;TSS1500;TSS1500;TSS1500;TSS1500	chr1:213188519-213189261	S_Shore
Hypo		cg11391543	0.637825	0.432268	-318.507	-0.205556	16	31127882	R	KAT8;KAT8	NM_032188;NM_182958	TSS1500;TSS1500	chr16:31128799-31129200	N_Shore
Hypo		cg10289324	0.662854	0.457249	-324.969	-0.205606	18	60710970	F
Hypo		cg10100800	0.721843	0.51612	-350.905	-0.205723	19	13510044	R	CACNA1A;CACNA1A;CACNA1A;CACNA1A;CACNA1A	NM_023035;NM_001127222;NM_001174080;NM_000068;NM_001127221	Body;Body;Body;Body;Body
Hypo		cg04111293	0.489632	0.283854	-328.405	-0.205778	17	74787696	R
Hypo		cg00385527	0.698967	0.493161	-339.296	-0.205806	13	67209742	F	PCDH9;PCDH9	NM_020403;NM_203487	Body;Body
Hypo		cg04766529	0.950962	0.744949	-371.334	-0.206013	6	137144557	R	PEX7	NM_000288	Body	chr6:137143635-137144445	S_Shore
Hypo		cg23064873	0.683114	0.477085	-333.271	-0.20603	8	37457573	R
Hypo		cg14241894	0.760498	0.554445	-371.334	-0.206053	2	235879289	R	SH3BP4	NM_014521	5'UTR
Hypo		cg08207253	0.791798	0.585684	-371.334	-0.206114	13	41496979	F	SUGT1L1	NR_003365	TSS1500	chr13:41495776-41496213	S_Shore
Hypo		cg23004070	0.70453	0.49829	-343.321	-0.20624	13	67551521	F	PCDH9-AS3;PCDH9;PCDH9	NR_046636;NM_020403;NM_203487	Body;Body;Body
Hypo		cg03757805	0.86662	0.660353	-371.334	-0.206268	13	111521981	F	C13orf29	NR_027701	Body
Hypo		cg00424367	0.769885	0.563466	-371.334	-0.206419	3	193678465	F	LOC647323	NR_033944	Body
Hypo		cg20927312	0.850375	0.643924	-371.334	-0.206451	3	14443473	R	SLC6A6;SLC6A6;SLC6A6	NM_003043;NM_001134368;NM_001134367	TSS1500;TSS1500;TSS1500	chr3:14443629-14444577	N_Shore
Hypo		cg24644188	0.526633	0.320055	-321.254	-0.206578	5	39178563	R	FYB;FYB;FYB	NM_001465;NM_199335;NM_001243093	Body;Body;Body
Hypo		cg17720259	0.770866	0.564246	-371.334	-0.20662	10	131636374	R	EBF3	NM_001005463	Body	chr10:131637098-131637310	N_Shore
Hypo		cg08363339	0.744307	0.537582	-368.677	-0.206725	20	57618487	R	SLMO2	NM_016045	TSS1500	chr20:57617430-57618222	S_Shore
Hypo		cg19808847	0.769097	0.562334	-371.334	-0.206764	8	49836230	F				chr8:49835987-49836231	Island
Hypo		cg27515379	0.651678	0.444887	-325.536	-0.206791	8	134027958	F	TG	NM_003235	Body
Hypo		cg12885897	0.471324	0.264392	-339.488	-0.206932	3	195946195	F	SLC51A	NM_152672	Body
Hypo		cg09632305	0.768585	0.561567	-371.334	-0.207018	8	144797929	F	MAPK15	NM_139021	TSS1500	chr8:144798487-144799038	N_Shore
Hypo		cg06208158	0.643715	0.436673	-324.392	-0.207041	16	29168730	F				chr16:29169898-29170414	N_Shore
Hypo		cg16682576	0.747219	0.540047	-371.334	-0.207172	13	66983676	R	PCDH9;PCDH9	NM_203487;NM_020403	Body;Body
Hypo		cg23588204	0.597738	0.390499	-318.536	-0.207239	1	212003001	R	LPGAT1	NM_014873	5'UTR	chr1:212003431-212004280	N_Shore
Hypo		cg09629959	0.85531	0.647994	-371.334	-0.207317	5	110427275	R	WDR36	NM_139281	TSS1500	chr5:110427777-110428270	N_Shore
Hypo		cg03960271	0.831083	0.623689	-371.334	-0.207394	6	24505315	F	ALDH5A1;ALDH5A1	NM_001080;NM_170740	Body;Body
Hypo		cg21783672	0.698021	0.490596	-344.011	-0.207425	7	99137009	F				chr7:99140766-99141151	N_Shelf
Hypo		cg01147742	0.681439	0.47388	-337.448	-0.207559	10	22566845	F
Hypo		cg15863552	0.774078	0.566496	-371.334	-0.207582	11	130059678	R	ST14	NM_021978	Body	chr11:130059543-130059750	Island
Hypo		cg02468320	0.506822	0.299218	-329.385	-0.207604	12	2404134	R	CACNA1C;CACNA1C;CACNA1C;CACNA1C;CACNA1C;CACNA1C;CACNA1C;CACNA1C;CACNA1C;CACNA1C;CACNA1C;CACNA1C;CACNA1C;CACNA1C;CACNA1C;CACNA1C;CACNA1C;CACNA1C;CACNA1C;CACNA1C;CACNA1C;CACNA1C;CACNA1C	NM_001129844;NM_001129827;NM_001129839;NM_001129834;NM_001129841;NM_000719;NM_001129830;NM_001167625;NM_001129843;NM_001167624;NM_001129835;NM_001129837;NM_001167623;NM_001129840;NM_199460;NM_001129833;NM_001129832;NM_001129829;NM_001129846;NM_001129836;NM_001129838;NM_001129831;NM_001129842	Body;Body;Body;Body;Body;Body;Body;Body;Body;Body;Body;Body;Body;Body;Body;Body;Body;Body;Body;Body;Body;Body;Body
Hypo		cg03968687	0.662401	0.454625	-331.623	-0.207776	7	28034394	F	JAZF1	NM_175061	Body
Hypo		cg09546780	0.673993	0.466108	-335.747	-0.207885	9	100639284	R
Hypo		cg00901490	0.781695	0.573602	-371.334	-0.208093	10	33422941	F
Hypo		cg12219311	0.877348	0.669247	-371.334	-0.208101	19	1993100	R	BTBD2	NM_017797	Body	chr19:1993000-1993273	Island
Hypo		cg24671734	0.509389	0.301246	-330.522	-0.208143	12	107909364	R	BTBD11	NM_001018072	Body
Hypo		cg18490260	0.716543	0.508352	-355.882	-0.208191	20	47360246	R	PREX1	NM_020820	Body
Hypo		cg23751407	0.31166	0.10324	-371.334	-0.208421	10	122739127	F				chr10:122739052-122739391	Island
Hypo		cg22209723	0.699246	0.490799	-347.855	-0.208448	20	4742450	F				chr20:4741345-4741945	S_Shore
Hypo		cg02420480	0.643837	0.435159	-329.555	-0.208678	7	41919892	F
Hypo		cg14950747	0.8851	0.676409	-371.334	-0.208692	19	3821095	F	ZFR2	NM_015174	Body	chr19:3821059-3821446	Island
Hypo		cg08083229	0.691129	0.482385	-345.163	-0.208745	16	27443941	F	IL21R;IL21R;IL21R	NM_181079;NM_021798;NM_181078	Body;Body;Body
Hypo		cg07584516	0.629007	0.420248	-326.864	-0.208759	13	42269266	F	VWA8	NM_015058	Body
Hypo		cg04892677	0.729399	0.520495	-365.847	-0.208904	13	43294435	R
Hypo		cg15818008	0.748491	0.539585	-371.334	-0.208906	11	112126170	R	C11orf34	NM_001145024	Body
Hypo		cg07710974	0.725928	0.517008	-363.747	-0.208921	8	54857892	F	RGS20;RGS20;RGS20;RGS20;RGS20;RGS20	NR_104579;NM_003702;NM_170587;NM_001286675;NM_001286674;NM_001286673	Body;Body;Body;Body;Body;Body
Hypo		cg15306126	0.532533	0.323568	-328.077	-0.208965	12	46663900	F	SLC38A1;SLC38A1;SLC38A1;SLC38A1	NM_001278388;NM_001278387;NM_001077484;NM_030674	TSS1500;TSS1500;TSS1500;TSS1500	chr12:46661054-46663408	S_Shore
Hypo		cg05664039	0.92238	0.713353	-371.334	-0.209027	6	30131755	R	TRIM15	NM_033229	1stExon
Hypo		cg19837391	0.816424	0.607312	-371.334	-0.209112	3	23136614	R
Hypo		cg11513221	0.789673	0.580508	-371.334	-0.209164	20	45129011	R	ZNF334;ZNF334;ZNF334	NM_018102;NM_001270497;NR_073026	3'UTR;3'UTR;Body
Hypo		cg10295858	0.806175	0.596963	-371.334	-0.209212	16	411352	R				chr16:409984-411491	Island
Hypo		cg15283622	0.543889	0.334592	-327.345	-0.209297	2	191208022	F	INPP1;INPP1	NM_001128928;NM_002194	TSS200;TSS200	chr2:191208306-191209000	N_Shore
Hypo		cg20909234	0.613849	0.404536	-326.464	-0.209313	2	83065254	R
Hypo		cg10150764	0.695017	0.485677	-348.784	-0.20934	12	4929011	R	KCNA6	NM_002235	3'UTR
Hypo		cg24028634	0.57767	0.368213	-325.197	-0.209457	13	113584107	R
Hypo		cg16384688	0.584961	0.375447	-325.345	-0.209514	6	71959902	R
Hypo		cg12274272	0.721208	0.511623	-363.106	-0.209586	1	249123361	F				chr1:249120450-249120731	S_Shelf
Hypo		cg14654171	0.484301	0.274608	-344.132	-0.209692	9	130151001	R	GARNL3	NM_032293	Body
Hypo		cg05000488	0.845589	0.635746	-371.334	-0.209843	7	23749740	F	STK31;STK31;STK31	NM_031414;NM_001122833;NM_032944	TSS200;TSS200;TSS1500
Hypo		cg07761546	0.645547	0.435661	-333.774	-0.209886	11	104069562	F
Hypo		cg05992786	0.713665	0.50377	-359.851	-0.209895	12	54446308	F	HOXC4;HOXC4	NM_014620;NM_153633	5'UTR;TSS1500	chr12:54447744-54448091	N_Shore
Hypo		cg06142206	0.840934	0.631036	-371.334	-0.209898	10	7248606	R	SFMBT2;SFMBT2	NM_001029880;NM_001018039	Body;Body
Hypo		cg13568432	0.890304	0.680233	-371.334	-0.210071	8	61789077	R
Hypo		cg23323415	0.794939	0.584832	-371.334	-0.210107	3	46174143	R
Hypo		cg00108282	0.649789	0.439647	-335.619	-0.210142	7	845047	F
Hypo		cg27009238	0.770592	0.56032	-371.334	-0.210271	8	126283955	F	NSMCE2	NM_173685	Body
Hypo		cg20070090	0.75945	0.549	-371.334	-0.210451	1	153363489	F	S100A8	NM_002964	5'UTR
Hypo		cg13411506	0.740726	0.530202	-371.334	-0.210524	13	113649513	F	MCF2L;MCF2L	NM_001112732;NM_024979	Body;Body	chr13:113648343-113649601	Island
Hypo		cg07277756	0.87697	0.666419	-371.334	-0.210551	18	10589357	R				chr18:10589149-10589386	Island
Hypo		cg18029686	0.691964	0.481349	-351.547	-0.210615	1	153013862	R	SPRR2D	NM_006945	TSS1500
Hypo		cg06339175	0.926894	0.716244	-371.334	-0.21065	13	114770178	F	RASA3	NM_007368	Body	chr13:114766710-114767223	S_Shelf
Hypo		cg17266282	0.49278	0.282053	-344.699	-0.210726	6	112294532	R
Hypo		cg13889950	0.568735	0.357984	-329.716	-0.210752	3	177076825	F
Hypo		cg26122759	0.782483	0.571593	-371.334	-0.21089	20	52285838	R
Hypo		cg04906352	0.689787	0.47846	-352.913	-0.211327	8	54857865	F	RGS20;RGS20;RGS20;RGS20;RGS20;RGS20	NR_104579;NM_003702;NM_170587;NM_001286675;NM_001286674;NM_001286673	Body;Body;Body;Body;Body;Body
Hypo		cg07595134	0.891576	0.680094	-371.334	-0.211482	19	2278708	R	C19orf35	NM_198532	Body	chr19:2278605-2278848	Island
Hypo		cg13172906	0.67678	0.465259	-348.366	-0.211521	8	143694295	R	ARC;ARC	NM_015193;NM_015193	1stExon;3'UTR	chr8:143694430-143696166	N_Shore
Hypo		cg20393596	0.730496	0.518968	-371.334	-0.211529	20	35034930	R	DLGAP4	NM_014902	5'UTR
Hypo		cg10272601	0.479836	0.268201	-352.969	-0.211635	9	95947146	R	WNK2	NM_006648	TSS200	chr9:95946147-95947835	Island
Hypo		cg10243459	0.927607	0.715877	-371.334	-0.21173	7	157584081	R	PTPRN2;PTPRN2;PTPRN2	NM_002847;NM_130842;NM_130843	Body;Body;Body	chr7:157586711-157587112	N_Shelf
Hypo		cg27504643	0.497495	0.285752	-346.695	-0.211743	8	104197089	R	BAALC;BAALC	NM_001024372;NM_024812	Body;Body
Hypo		cg18150674	0.78786	0.576059	-371.334	-0.2118	11	73356456	R	PLEKHB1;PLEKHB1	NM_021200;NM_001130033	TSS1500;TSS1500
Hypo		cg26614943	0.441402	0.229494	-371.334	-0.211907	6	134499390	F	SGK1;SGK1	NM_001143677;NM_001143676	TSS1500;Body	chr6:134497536-134497756	S_Shore
Hypo		cg06358671	0.859051	0.647051	-371.334	-0.212001	4	5976157	F	C4orf50	NM_207405	Body
Hypo		cg06623778	0.60955	0.397544	-334.628	-0.212005	1	848409	R				chr1:844299-845883	S_Shelf
Hypo		cg10283798	0.768288	0.556279	-371.334	-0.212009	13	67551364	F	PCDH9-AS3;PCDH9;PCDH9	NR_046636;NM_020403;NM_203487	TSS200;Body;Body
Hypo		cg02231249	0.868267	0.656253	-371.334	-0.212014	17	75229687	F
Hypo		cg08291433	0.87577	0.663741	-371.334	-0.212029	11	69813290	F				chr11:69813249-69813452	Island
Hypo		cg00023363	0.721459	0.509329	-371.334	-0.212129	8	134590224	F
Hypo		cg09742918	0.517023	0.304648	-343.11	-0.212376	22	39570729	R
Hypo		cg22527533	0.580016	0.367598	-334.784	-0.212417	6	46389140	F	RCAN2;RCAN2	NM_001251974;NM_001251973	Body;Body
Hypo		cg05367053	0.730839	0.518292	-371.334	-0.212547	8	107141442	F
Hypo		cg09096947	0.762756	0.550198	-371.334	-0.212558	13	47789963	R
Hypo		cg11600734	0.664176	0.451566	-347.594	-0.21261	3	4794020	R	ITPR1;ITPR1;ITPR1;EGOT	NM_002222;NM_001099952;NM_001168272;NR_004428	Body;Body;Body;TSS1500
Hypo		cg10692363	0.77074	0.55812	-371.334	-0.21262	10	80327890	F
Hypo		cg08003402	0.626141	0.413507	-338.758	-0.212634	3	15311021	F	SH3BP5;SH3BP5	NM_001018009;NM_004844	Body;Body
Hypo		cg02513449	0.578289	0.365626	-335.625	-0.212664	11	69520418	R	FGF19	NM_005117	TSS1500	chr11:69517840-69519929	S_Shore
Hypo		cg16492510	0.752077	0.539322	-371.334	-0.212755	7	157561684	F	PTPRN2;PTPRN2;PTPRN2	NM_002847;NM_130842;NM_130843	Body;Body;Body	chr7:157560974-157561195	S_Shore
Hypo		cg16598508	0.782203	0.569445	-371.334	-0.212758	16	88228364	R
Hypo		cg00382808	0.570191	0.357427	-336.259	-0.212764	20	51156597	F
Hypo		cg03637769	0.790399	0.577522	-371.334	-0.212876	3	195870092	F
Hypo		cg11303298	0.55348	0.3405	-338.386	-0.21298	13	101170222	R	PCCA;PCCA;PCCA	NM_001127692;NM_001178004;NM_000282	Body;Body;Body
Hypo		cg09813986	0.88939	0.676407	-371.334	-0.212983	5	32445429	F	ZFR	NM_016107	TSS1500	chr5:32443753-32444923	S_Shore
Hypo		cg15854602	0.431412	0.218429	-371.334	-0.212984	1	186587800	R
Hypo		cg15193953	0.83747	0.624458	-371.334	-0.213012	15	72581722	F	BRUNOL6	NM_052840	Body	chr15:72581710-72582317	Island
Hypo		cg19536605	0.498572	0.2855	-351.082	-0.213072	12	125118318	F
Hypo		cg05170353	0.794054	0.580953	-371.334	-0.2131	10	134300922	F				chr10:134304307-134304615	N_Shelf
Hypo		cg01914652	0.740147	0.527038	-371.334	-0.213108	15	90578387	R	ZNF710	NM_198526	5'UTR
Hypo		cg09435527	0.758317	0.545179	-371.334	-0.213138	11	64358619	F	SLC22A12;SLC22A12;SLC22A12;SLC22A12;SLC22A12;SLC22A12;SLC22A12;SLC22A12	NM_153378;NM_001276327;NM_001276326;NM_144585;NM_001276327;NM_001276326;NM_144585;NM_153378	1stExon;5'UTR;5'UTR;5'UTR;1stExon;1stExon;1stExon;5'UTR
Hypo		cg14534848	0.568273	0.354952	-338.215	-0.213321	9	139892531	F				chr9:139888934-139890343	S_Shelf
Hypo		cg14120750	0.658623	0.445156	-348.697	-0.213467	8	104197384	F	BAALC;BAALC	NM_001024372;NM_024812	Body;Body
Hypo		cg14123700	0.734188	0.520631	-371.334	-0.213557	3	71084623	R	FOXP1;FOXP1;FOXP1;FOXP1;FOXP1;FOXP1;FOXP1;FOXP1	NM_001244813;NM_001244815;NM_032682;NM_001244816;NM_001244814;NM_001244812;NM_001244810;NM_001244808	Body;Body;Body;Body;Body;Body;Body;Body
Hypo		cg05537380	0.437245	0.223647	-371.334	-0.213597	19	460617	R	SHC2	NM_012435	1stExon	chr19:457800-462256	Island
Hypo		cg03470933	0.773729	0.560124	-371.334	-0.213604	11	73073008	F	ARHGEF17	NM_014786	Body	chr11:73073118-73073733	N_Shore
Hypo		cg27664085	0.63546	0.421683	-344.104	-0.213777	15	89157815	F
Hypo		cg03290977	0.551323	0.337494	-341.509	-0.213829	4	15402686	F	C1QTNF7;C1QTNF7	NM_001135170;NM_001135171	Body;5'UTR
Hypo		cg06889790	0.846431	0.63219	-371.334	-0.214241	20	52285842	R
Hypo		cg18107573	0.739256	0.52495	-371.334	-0.214306	10	11856506	F
Hypo		cg19735903	0.793708	0.579284	-371.334	-0.214424	13	31552275	R
Hypo		cg25636224	0.430592	0.216156	-371.334	-0.214436	9	95947173	R	WNK2;WNK2	NM_006648;NM_001282394	TSS200;TSS200	chr9:95946147-95947835	Island
Hypo		cg18002126	0.699425	0.484893	-367.813	-0.214532	7	3221373	R
Hypo		cg14053124	0.763888	0.549265	-371.334	-0.214622	20	46821108	R
Hypo		cg09404376	0.600288	0.38556	-342.796	-0.214728	6	134499189	R	SGK1;SGK1	NM_001143677;NM_001143676	TSS200;Body	chr6:134497536-134497756	S_Shore
Hypo		cg06329392	0.799008	0.584195	-371.334	-0.214813	13	40762435	F
Hypo		cg01963702	0.781985	0.567164	-371.334	-0.214821	11	12188996	R	MICAL2	NM_014632	Body
Hypo		cg03063658	0.517242	0.302412	-351.667	-0.21483	2	109949132	F	SH3RF3	NM_001099289	Body
Hypo		cg27051318	0.603919	0.3887	-344.646	-0.215219	8	42623771	F	CHRNA6	NM_004198	TSS200
Hypo		cg05107190	0.518968	0.303688	-352.798	-0.215279	13	36412633	F	DCLK1;DCLK1;MIR548F5;DCLK1	NM_001195416;NM_001195415;NR_031646;NM_004734	Body;Body;Body;Body
Hypo		cg19997773	0.806905	0.591555	-371.334	-0.215351	5	32445814	F	ZFR	NM_016107	TSS1500	chr5:32443753-32444923	S_Shore
Hypo		cg15446945	0.823277	0.607825	-371.334	-0.215452	10	134016267	F	DPYSL4	NM_006426	Body	chr10:134016043-134016344	Island
Hypo		cg25483360	0.634375	0.418813	-349.721	-0.215562	21	39649511	F	KCNJ15;KCNJ15;KCNJ15;KCNJ15;KCNJ15;KCNJ15;KCNJ15;KCNJ15	NM_001276439;NM_001276438;NM_001276437;NM_002243;NM_001276436;NM_001276435;NM_170736;NM_170737	5'UTR;5'UTR;5'UTR;5'UTR;5'UTR;5'UTR;5'UTR;5'UTR
Hypo		cg26295503	0.442769	0.227154	-371.334	-0.215615	17	80693597	F	FN3K	NM_022158	1stExon	chr17:80693067-80693729	Island
Hypo		cg23482582	0.866342	0.650656	-371.334	-0.215686	8	146079270	F	COMMD5;COMMD5;COMMD5;COMMD5	NM_014066;NM_001081004;NM_001287237;NM_001081003	TSS1500;TSS1500;TSS1500;TSS1500	chr8:146077931-146078881	S_Shore
Hypo		cg08321048	0.877812	0.662096	-371.334	-0.215716	10	133951963	R	JAKMIP3	NM_001105521	Body	chr10:133951698-133952012	Island
Hypo		cg23731267	0.723786	0.507933	-371.334	-0.215852	8	121377713	F	COL14A1	NM_021110	Body
Hypo		cg08890477	0.496861	0.281001	-361.803	-0.21586	7	154997031	F
Hypo		cg07017164	0.874529	0.658376	-371.334	-0.216153	17	44087629	R	MAPT;MAPT;MAPT;MAPT;MAPT;MAPT	NM_016835;NM_001123067;NM_016834;NM_005910;NM_001123066;NM_016841	Body;Body;Body;Body;Body;Body
Hypo		cg21988950	0.798115	0.581952	-371.334	-0.216163	6	30131691	F	TRIM15	NM_033229	1stExon
Hypo		cg02122410	0.87038	0.654154	-371.334	-0.216225	17	54872852	R	C17orf67	NM_001085430	Body
Hypo		cg15462970	0.702701	0.486456	-371.334	-0.216245	10	1444586	R	ADARB2	NM_018702	Body
Hypo		cg10284266	0.886477	0.670157	-371.334	-0.21632	13	114917548	F				chr13:114914536-114914753	S_Shelf
Hypo		cg14467206	0.373257	0.156899	-371.334	-0.216358	7	73624291	F	LAT2;LAT2;LAT2;LAT2;LAT2;LAT2	NM_014146;NM_032464;NM_032463;NM_014146;NM_032464;NM_032463	1stExon;1stExon;1stExon;5'UTR;5'UTR;5'UTR
Hypo		cg07352054	0.803912	0.587522	-371.334	-0.21639	7	157092682	F				chr7:157092597-157093535	Island
Hypo		cg04170211	0.510503	0.294081	-359.288	-0.216422	20	8001076	R	TMX4	NM_021156	TSS1500	chr20:7999789-8000499	S_Shore
Hypo		cg17665357	0.836297	0.619828	-371.334	-0.216469	8	2024249	F	MYOM2	NM_003970	Body
Hypo		cg02397720	0.548184	0.331715	-350.964	-0.21647	2	238512407	F
Hypo		cg17327198	0.783282	0.566746	-371.334	-0.216536	15	33022797	F	GREM1;GREM1;GREM1	NM_001191323;NM_001191322;NM_013372	5'UTR;5'UTR;5'UTR
Hypo		cg04524930	0.713075	0.496472	-371.334	-0.216603	X	70837427	R	CXCR3;CXCR3;BCYRN1	NM_001142797;NM_001504;NR_001568	Body;Body;Body
Hypo		cg12226228	0.764133	0.547463	-371.334	-0.21667	3	11266965	R	HRH1;HRH1;HRH1	NM_001098211;NM_001098213;NM_001098212	TSS1500;5'UTR;5'UTR
Hypo		cg13074866	0.489474	0.272633	-368.272	-0.216841	1	232929753	F
Hypo		cg19561181	0.71674	0.499705	-371.334	-0.217035	20	56794558	R	ANKRD60	NM_001304369	Body
Hypo		cg16032841	0.644148	0.427024	-356.92	-0.217124	13	111522222	F	C13orf29	NR_027701	Body
Hypo		cg22694929	0.805413	0.588267	-371.334	-0.217146	7	30756766	F
Hypo		cg11912754	0.749718	0.532176	-371.334	-0.217542	8	48676898	R				chr8:48676838-48677109	Island
Hypo		cg13673837	0.431671	0.213943	-371.334	-0.217728	19	15306670	F	NOTCH3	NM_000435	Body	chr19:15306243-15307111	Island
Hypo		cg21058973	0.895954	0.678178	-371.334	-0.217776	20	43029997	R	HNF4A;HNF4A;HNF4A;HNF4A;HNF4A;HNF4A;HNF4A;HNF4A;HNF4A	NM_178849;NM_001030003;NM_001030004;NM_178849;NM_000457;NM_000457;NM_178850;NM_175914;NM_178850	1stExon;Body;Body;5'UTR;5'UTR;1stExon;1stExon;Body;5'UTR
Hypo		cg01811815	0.62425	0.406419	-355.506	-0.21783	13	114881103	F	RASA3	NM_007368	Body	chr13:114879041-114879530	S_Shore
Hypo		cg22472941	0.513946	0.2961	-363.401	-0.217846	18	322748	R	COLEC12	NM_130386	Body
Hypo		cg04636876	0.696535	0.478678	-371.334	-0.217858	20	4702381	R	PRND	NM_012409	TSS200
Hypo		cg04787166	0.631916	0.414035	-356.931	-0.217882	8	68738438	R
Hypo		cg25512179	0.850575	0.63266	-371.334	-0.217915	19	1326036	F				chr19:1325865-1326215	Island
Hypo		cg17660833	0.720679	0.502695	-371.334	-0.217985	3	11267020	R	HRH1;HRH1;HRH1	NM_001098213;NM_001098211;NM_001098212	5'UTR;TSS1500;5'UTR
Hypo		cg25147973	0.906421	0.688413	-371.334	-0.218008	8	67580683	R	VCPIP1;C8orf44;C8orf44-SGK3	NM_025054;NM_019607;NM_001204173	TSS1500;5'UTR;5'UTR	chr8:67578694-67579509	S_Shore
Hypo		cg05251901	0.792902	0.574845	-371.334	-0.218056	7	1437272	F
Hypo		cg14924160	0.74625	0.527621	-371.334	-0.218629	13	41496235	R	SUGT1L1	NR_003365	TSS1500	chr13:41496587-41496806	N_Shore
Hypo		cg11128612	0.604321	0.3856	-356.343	-0.218721	10	125608945	R	CPXM2	NM_198148	Body
Hypo		cg05658771	0.75171	0.532771	-371.334	-0.218939	16	89884179	R	FANCA;FANCA	NM_000135;NM_001018112	TSS1500;TSS1500	chr16:89882392-89883458	S_Shore
Hypo		cg02965391	0.613632	0.394654	-358.004	-0.218977	12	54857032	F	GTSF1;LOC102724050;LOC102724050	NM_144594;NR_120487;NR_120486	Body;Body;Body
Hypo		cg01265905	0.782763	0.563482	-371.334	-0.219281	20	57531269	F
Hypo		cg23740652	0.722357	0.503018	-371.334	-0.219338	7	157561925	F	PTPRN2;PTPRN2;PTPRN2	NM_002847;NM_130842;NM_130843	Body;Body;Body	chr7:157560974-157561195	S_Shore
Hypo		cg00910015	0.878269	0.658809	-371.334	-0.21946	2	3826621	F
Hypo		cg21986657	0.704731	0.485173	-371.334	-0.219558	20	20192278	R	CFAP61	NM_015585	Body
Hypo		cg13692426	0.78243	0.562864	-371.334	-0.219565	9	79625269	R				chr9:79628910-79629393	N_Shelf
Hypo		cg22804624	0.761457	0.541734	-371.334	-0.219723	12	14721386	F	PLBD1;PLBD1-AS1	NM_024829;NR_120465	TSS1500;Body	chr12:14720248-14721093	S_Shore
Hypo		cg02799411	0.706527	0.48677	-371.334	-0.219756	3	4794061	R	ITPR1;ITPR1;ITPR1;EGOT	NM_002222;NM_001099952;NM_001168272;NR_004428	Body;Body;Body;TSS1500
Hypo		cg23625106	0.793872	0.57382	-371.334	-0.220053	8	61789727	F
Hypo		cg10964944	0.782732	0.56262	-371.334	-0.220113	8	142384901	R
Hypo		cg26873457	0.893825	0.673636	-371.334	-0.220189	10	729204	F	DIP2C	NM_014974	Body
Hypo		cg04412883	0.672497	0.452109	-371.334	-0.220387	11	287938	R	ATHL1	NM_025092	TSS1500	chr11:289771-290010	N_Shore
Hypo		cg01641792	0.602097	0.381692	-361.907	-0.220405	19	10572362	R	PDE4A;PDE4A;PDE4A;PDE4A	NM_006202;NM_001111308;NM_001111307;NM_001111309	Body;Body;Body;Body
Hypo		cg10064922	0.754461	0.53364	-371.334	-0.220821	10	729846	F	DIP2C	NM_014974	Body
Hypo		cg15058210	0.49623	0.275295	-371.334	-0.220935	2	240196877	F	HDAC4	NM_006037	Body	chr2:240196768-240196997	Island
Hypo		cg23927974	0.868519	0.647554	-371.334	-0.220965	2	170682238	F	METTL5	NM_014168	TSS1500	chr2:170683860-170684629	N_Shore
Hypo		cg18158855	0.710718	0.489694	-371.334	-0.221023	20	45203105	R	SLC13A3;SLC13A3;SLC13A3;SLC13A3;SLC13A3	NM_001193342;NM_001011554;NM_001193340;NM_022829;NM_001193339	Body;Body;Body;Body;Body
Hypo		cg14759977	0.711825	0.490773	-371.334	-0.221052	13	41496782	R	SUGT1L1	NR_003365	TSS1500	chr13:41496587-41496806	Island
Hypo		cg00749158	0.625818	0.404755	-366.605	-0.221063	6	170364239	R
Hypo		cg00106345	0.631962	0.410825	-367.87	-0.221136	7	27138396	F				chr7:27135342-27136736	S_Shore
Hypo		cg04543516	0.831364	0.610209	-371.334	-0.221155	20	21589093	F
[truncated: 181 more rows]
