# Supplementary material for: Analysis of the clinical significance of DNA methylation in gastric cancer based on a genome-wide high-resolution array
Source: Clin Epigenetics. 2019 Nov 1;11:154. doi: 10.1186/s13148-019-0747-5 (PMC6824057; doi:10.1186/s13148-019-0747-5)
Supplement: Supplementary file 3 — Additional file 3: The raw data of the clinical profile of the discovery set of 16 GC patients. [file 13148_2019_747_MOESM3_ESM.xlsx]

## Sheet: discovery set
PATIENTID	curative_surgery	gender (1: M, 2: F)	Age	Op_date	Recurrence_date	Last_FUdate	Expire_date	location (1: upper third, 2: middle third, 3: lower third, 4: whole stomach)	size (1: <5cm, 2: >=5cm)	gross (1: superficial; 2: Borrmann type 1&2; 3: Borrmann type 3&4 )	Laurens (1: intestinal-type; 2: diffuse type)	Cell_differentiation (1: poor, 2: moderate, 3: well)	LVI (1: absent, 2: present)	T_category	N_category	M_category	TNM_stage	ADAM19_tissue (0: hypomethylation, 1: hypermethylation)	FLI1_tissue (0: hypomethylation, 1: hypermethylation)	MSC_tissue (0: hypomethylation, 1: hypermethylation)
GR180	1	2	79	2012-04-26	2013-02-20	2013-12-24	2013-12-24	3	1	3	1	2	1	3	1	0	2	1	1	1
GR63	1	1	47	2011-07-19	2015-10-15	2017-04-16	2017-04-16	1	1	1	1	2	1	1	0	0	1	1	1	1
GR33	1	2	69	2011-02-24	2012-10-24	2013-06-01	2013-06-01	2	2	3	2	1	2	3	3	0	3	1	1	1
GR122	1	1	43	2010-04-27	2014-02-12	2014-06-19	2014-06-19	2	2	3	2	1	1	3	0	0	2	1	1	1
GR124	1	2	70	2010-07-06	2011-04-18	2012-01-24	2012-01-24	3	2	1	1	2	1	1	0	0	1	0	0	0
GR117	1	1	80	2010-07-27	2011-06-15	2011-09-01	2011-09-01	1	1	2	2	1	2	4	3	0	3	1	0	1
GR38	1	1	80	2011-04-07		2016-04-25		3	1	2	1	2	1	1	0	0	1	1	1	1
GR233	0	1	84	2011-02-21		2012-05-28		3	2	3	1	2	2	3	2	1	4	1	1	1
GR222	1	1	65	2011-11-20		2013-06-04		4	2	3	2	1	2	4	3	0	3	1	1	1
GR192	1	1	88	2011-07-10		2013-02-02		3	1	2	1	2	2	3	1	0	2	1	1	1
GR151	1	2	58	2011-12-20		2016-09-21		3	2	2	1	1	2	2	0	0	1	1	1	1
GR06	0	1	76	2011-11-26		2012-10-16	2012-10-16	1	2	3	2	1	2	4	3	1	4	1	1	1
GR01	0	1	67	2010-10-26		2013-06-20	2013-06-20	2	2	3	1	2	2	3	3	1	4	1	1	1
GR31	0	1	56	2011-02-10		2012-06-22	2012-06-22	3	2	3	2	1	2	3	3	1	4	1	0	1
GR174	1	1	84	2011-03-27		2013-06-25		1	1	2	1	2	2	3	2	0	3	0	0	0
GR05	1	2	72	2010-10-26		2017-08-02		3	1	3	1	2	2	3	0	0	2	1	0	0
