# Supplementary material for: Analysis of the clinical significance of DNA methylation in gastric cancer based on a genome-wide high-resolution array
Source: Clin Epigenetics. 2019 Nov 1;11:154. doi: 10.1186/s13148-019-0747-5 (PMC6824057; doi:10.1186/s13148-019-0747-5)
Supplement: Supplementary file 4 — Additional file 4: The raw data of the clinical profile of the validation set of 141 GC patients. [file 13148_2019_747_MOESM4_ESM.xlsx]

## Sheet: validation set
PATIENTID	curative_surgery	adjuvantCT	gender (1: M, 2: F)	Age	Op_date	Recurrence_date	Last_FUdate	Expire_date	Location (1: upper third, 2: middle third, 3: lower third, 4: whole stomach)	size (1: <5cm, 2: >=5cm)	gross (1: superficial; 2: Borrmann type 1&2; 3: Borrmann type 3&4 )	Laurens (1: intestinal-type; 2: diffuse type)	Cell_differentiation (1: poor, 2: moderate, 3: well)	LVI (1: absent, 2: present)	T_category	N_category	M_category	TNM_stage	MSI_status (1: negative, 2: positive)	EBV_infection (0: negative, 1: positive)	ADAM19_tissue (0: hypomethylation, 1: hypermethylation)	ADAM19_plasma (0: hypomethylation, 1: hypermethylation, no data: not performed)	FLI1_tissue (0: hypomethylation, 1: hypermethylation)	FLI1_plasma (0: hypomethylation, 1: hypermethylation, no data: not performed)	MSC_tissue (0: hypomethylation, 1: hypermethylation)	MSC_plasma (0: hypomethylation, 1: hypermethylation, no data: not performed)
710	1	0	1	77	2005-07-16	2006-07-18	2006-10-26	2006-10-26	2	1	3	1	2	2	2	2	0	2	1	0	1	1	1	1	1	1
1375	1	0	1	71	2006-08-22	2007-01-31	2007-03-14	2007-03-14	2	2	3	1	1	2	4	2	0	3	1	0	1	1	1	1	1	1
1347	1	1	1	59	2006-05-28	2006-09-25	2008-09-03	2008-09-03	1	2	2	1	2	2	3	2	0	3	1	1	0	0	1	1	1	1
1242	1	0	1	76	2005-11-20	2006-10-16	2008-02-24	2008-02-24	3	2	2	1	2	2	3	3	0	3	1	1	1	1	1	1	1	1
1206	1	0	2	58	2005-09-27	2006-10-01	2007-02-14	2007-02-14	4	2	3	2	1	2	4	3	0	3	1	0	1	1	1	1	1	1
1096	1	0	2	65	2006-03-15	2006-09-06	2007-03-13	2007-03-13	4	2	3	2	1	2	4	2	0	3	1	0	1	1	1	1	1	1
624	1	0	2	55	2006-02-11	2007-01-08	2007-05-07	2007-05-07	3	2	3	2	1	2	4	3	0	3	1	0	1		1		1
900	1	0	1	66	2006-05-27	2006-10-20	2007-06-24	2007-06-24	3	2	3	2	1	2	4	2	0	3	1	0	0	0	0	0	0	0
2154	1	1	2	47	2007-11-02	2008-08-02	2009-02-12	2009-02-12	3	2	3	2	1	2	3	3	0	3	1	0	0	0	0	0	0	0
1908	1	1	1	73	2007-09-17	2008-05-24	2009-01-09	2009-01-09	3	2	3	2	1	2	4	3	0	3	1	0	1	1	0	0	1	1
1678	1	0	1	73	2007-12-30	2009-06-07	2010-09-24	2010-09-24	3	2	3	1	1	2	4	0	0	2	1	0	1	1	0	0	0	0
1409	1	0	2	51	2006-10-30	2010-07-31	2010-12-09	2010-12-09	2	1	1	1	1	2	1	0	0	1	1	0	0	0	0	0	1	0
131	1	1	1	72	2007-07-25	2009-05-09	2010-07-27	2010-07-27	3	1	3	2	1	2	3	1	0	2	1	0	0	0	0	0	1	1
716	1	0	1	62	2007-07-23	2007-11-04	2007-12-17	2007-12-17	3	2	3	2	1	2	4	3	0	3	1	0	0		0		1
198	1	0	1	63	2007-12-06	2008-12-04	2009-01-13	2009-01-13	3	2	3	2	1	2	4	3	0	3	1	0	1		0		0
1599	1	0	2	70	2007-07-22	2008-01-23	2008-12-30	2008-12-30	3	2	3	1	2	2	2	2	0	2	1	0	0		0		0
930	1	0	1	72	2005-07-05	2006-08-30	2018-12-31		3	2	2	2	1	1	2	0	0	1	1	0	1	1	1	1	1	1
2483	1	0	1	51	2005-12-11	2008-03-10	2009-01-21	2009-01-21	2	1	2	2	1	1	2	0	0	1	2	0	0	0	1	1	0	0
1686	1	1	1	52	2006-01-21	2006-10-14	2008-08-19	2008-08-19	1	2	2	1	2	2	4	3	0	3	1	0	0	0	1	1	1	1
1049	1	0	2	53	2006-01-11	2008-04-03	2009-09-30	2009-09-30	3	1	3	2	1	2	2	1	0	2	1	0	1	1	1	1	1	1
2117	1	0	1	79	2007-07-20	2008-08-19	2008-12-20	2008-12-20	3	2	3	1	1	2	4	3	0	3	1	0	0	0	0	0	0	0
1464	1	0	1	71	2007-01-08	2009-06-01	2009-08-05	2009-08-05	3	2	3	1	3	2	4	2	0	3	1	0	0		0		1
746	1	0	2	72	2005-09-02	2008-05-15	2016-01-23	2016-01-23	2	1	1	1	2	1	1	0	0	1	1	1	0	0	1	1	1	0
740	1	0	1	62	2005-08-27	2005-11-17	2006-05-16	2006-05-16	3	2	3	2	1	2	4	3	0	3	1	0	0	0	1	1	0	0
2282	1	0	1	69	2005-05-10	2005-12-08	2007-06-01	2007-06-01	1	2	3	2	1	2	3	1	0	2	1	0	0	0	1	1	0	0
2089	1	0	1	44	2005-05-27	2008-03-27	2010-02-04	2010-02-04	4	2	3	1	2	2	2	1	0	2	1	0	0	0	1	1	1	1
2014	1	0	1	81	2006-02-09	2006-07-09	2006-08-11	2006-08-11	4	2	3	1	1	2	2	0	0	1	1	0	1	1	1	1	1	1
1758	1	0	2	48	2006-04-07	2006-09-23	2008-07-25	2008-07-25	1	2	3	1	1	2	4	3	0	3	1	1	1	1	1	1	1	1
1338	1	0	1	75	2006-05-02	2007-12-10	2008-01-18	2008-01-18	3	2	2	1	2	2	3	3	0	3	1	0	1	1	1	1	1	1
1292	1	0	1	67	2006-01-29	2007-06-16	2009-08-20	2009-08-20	2	2	2	1	2	2	4	3	0	3	1	1	1	1	1	1	1	1
1285	1	0	1	64	2006-01-19	2007-02-28	2007-06-17	2007-06-17	2	1	3	2	1	2	4	3	0	3	1	0	1	1	1	1	1	1
1174	1	1	1	63	2005-08-02	2005-12-22	2007-07-09	2007-07-09	3	1	3	1	1	2	1	0	0	1	1	1	0	0	1	1	1	0
1301	1	1	2	57	2006-02-07	2006-05-01	2007-05-19	2007-05-19	3	2	3	2	1	2	4	3	0	3	1	1	1		1		1
1262	1	0	1	61	2005-12-12	2006-04-09	2006-07-25	2006-07-25	2	2	3	1	2	2	2	3	0	3	2	1	0		1		1
1183	1	0	1	65	2005-08-18	2009-02-18	2009-03-06	2009-03-06	1	2	2	1	1	2	2	1	0	2	1	0	0		1		1
769	1	0	1	80	2007-10-20	2008-10-11	2015-02-27	2015-02-27	3	2	3	1	1	1	4	2	0	3	1	1	0	0	0	0	0	0
1915	1	1	1	67	2007-09-29	2010-07-10	2015-08-04	2015-08-04	1	2	1	2	1	2	3	0	0	2	1	0	0	0	0	0	0	0
1798	1	1	1	47	2007-05-29	2009-03-28	2012-03-07	2012-03-07	2	2	3	1	2	2	3	1	0	2	1	0	0	0	0	0	0	0
1662	1	1	1	69	2007-11-25	2009-07-29	2009-10-28	2009-10-28	2	2	3	1	2	2	3	1	0	2	1	0	0	0	0	0	0	0
1652	1	0	2	71	2007-11-07	2009-02-11	2012-08-18	2012-08-18	3	1	3	1	2	2	3	1	0	2	2	0	0	0	0	0	1	1
1445	1	0	1	68	2006-12-11	2018-09-24	2018-12-17	2018-12-17	2	1	3	1	2	1	1	0	0	1	1	1	0	0	0	0	0	0
1439	1	1	1	64	2006-12-10	2007-11-04	2008-06-28	2008-06-28	1	1	2	1	1	2	4	0	0	2	1	1	1	1	0	0	0	0
1418	1	0	2	49	2006-11-07	2008-02-18	2009-04-26	2009-04-26	3	2	3	1	1	2	4	3	0	3	1	0	0	0	0	0	1	1
1400	1	0	2	68	2006-10-04	2007-04-03	2008-03-31	2008-03-31	1	2	3	1	2	2	4	1	0	3	2	1	0	0	0	0	1	1
415	1	0	1	39	2007-01-10	2007-08-06	2007-09-24	2007-09-24	1	2	3	2	1	2	4	3	0	3	1	0	0		0		1
2392	1	0	1	68	2007-03-22		2008-04-23	2008-04-23	2	1	1	1	2	1	1	0	0	1	1	0	0		0		0
2079	1	0	1	80	2007-05-11	2009-10-24	2012-12-08	2012-12-08	3	2	3	2	1	2	3	3	0	3	1	0	0		0		0
2093	1	0	2	67	2007-06-23		2012-10-05	2012-10-05	3	2	3	2	1	2	3	3	0	3	1	0	0	0	0	0	1	0
1888	1	0	1	58	2005-09-03	2017-06-22	2017-11-09	2017-11-09	3	2	3	1	2	2	2	1	0	2	1	0	1	1	1	1	0	0
1386	1	0	1	70	2006-09-24	2008-02-01	2008-04-26	2008-04-26	2	2	3	1	2	2	4	0	0	2	1	1	0	0	1	1	0	0
1248	1	0	1	79	2005-11-21	2008-03-16	2009-02-16	2009-02-16	2	2	3	1	1	2	4	1	0	3	1	1	1	1	1	1	1	1
83	1	0	1	69	2007-10-02	2010-05-27	2018-02-25		2	1	1	2	1	1	2	2	0	2	1	1	0	0	0	0	0	0
1925	0	0	1	84	2007-05-19	2007-10-08	2007-10-23	2007-10-23	3	2	1	1	2	1	1	0	0	1	1	0	0	0	0	0	1	1
1747	1	1	1	65	2007-03-17	2007-12-17	2009-04-22	2009-04-22	2	2	3	1	1	2	3	3	0	3	1	0	0	0	0	0	0	0
1511	1	0	1	42	2007-03-25	2007-11-18	2010-01-12	2010-01-12	3	2	1	2	1	2	4	2	0	3	1	0	0	0	0	0	1	1
1406	1	0	2	54	2006-10-22	2010-10-18	2010-10-27	2010-10-27	3	2	3	1	1	2	3	2	0	3	1	0	0	0	0	0	0	0
1066	1	0	1	56	2007-02-09	2009-05-07	2010-03-19	2010-03-19	3	1	3	1	1	2	4	3	0	3	1	0	1	1	0	0	1	1
865	1	0	1	69	2007-03-28		2018-12-31		3	1	3	1	2	2	3	1	0	2	1	0	1	1	1	1	1	1
76	1	0	1	66	2007-10-02		2018-03-21		1	1	3	1	2	2	4	0	0	2	1	0	0	0	1	1	1	1
323	1	0	1	74	2007-08-20		2007-12-21	2007-12-21	3	2	2	1	2	2	4	0	0	2	1	0	1	1	1	1	1	1
2757	1	0	1	82	2007-12-21		2009-01-02	2009-01-02	1	1	2	1	2	1	2	0	0	1	1	0	0	0	1	1	1	1
2601	1	0	2	66	2007-12-03		2018-12-31		3	2	3	1	2	1	1	0	0	1	2	0	1	0	1	1	1	1
2570	1	0	2	52	2007-07-23		2018-11-04		3	2	3	1	2	2	2	0	0	1	2	0	1	1	1	1	1	1
2528	0	0	1	34	2007-04-10		2007-08-15	2007-08-15	2	2	3	2	1	2	4	3	0	3	1	0	0	0	1	1	0	0
2315	1	0	1	82	2007-07-04		2007-09-18	2007-09-18	1	1	2	1	2	1	2	0	0	1	1	0	1	1	1	1	1	1
2263	1	0	1	87	2007-04-13		2008-08-09	2008-08-09	2	2	3	2	1	2	3	3	0	3	1	1	0	0	1	1	0	0
2250	0	0	1	75	2007-04-07		2007-08-14	2007-08-14	2	2	3	2	1	2	4	3	1	4	1	0	1	1	1	1	1	1
2107	1	0	1	72	2007-07-02		2011-03-11	2011-03-11	2	1	1	1	2	1	2	0	0	1	1	0	0	0	1	1	0	0
1996	1	0	1	79	2007-01-15		2007-03-02	2007-03-02	2	2	3	1	2	2	2	2	0	2	1	1	0	0	1	1	1	1
1823	1	0	1	47	2007-06-30		2018-08-29		3	2	3	1	2	2	3	0	0	2	1	0	0	0	1	1	1	1
1754	1	0	1	63	2007-04-08		2018-11-15		1	2	3	2	1	2	3	1	0	2	1	1	1	1	1	1	1	1
1644	1	0	1	70	2007-10-30		2017-04-18	2017-04-18	3	2	2	1	2	2	4	2	0	3	1	0	1	1	1	1	1	1
1587	1	0	1	75	2007-07-11		2011-05-25	2011-05-25	3	2	3	1	2	2	4	2	0	3	2	0	0	0	1	1	0	0
1378	1	0	1	73	2006-08-27		2018-09-28	2018-09-28	1	2	2	1	2	1	4	0	0	2	1	1	0	0	1	1	0	0
1359	1	0	1	73	2006-07-04		2018-01-09	2018-01-09	3	2	3	1	1	2	2	2	0	2	1	0	0	0	1	1	0	0
1236	0	0	1	65	2005-11-14		2006-10-21	2006-10-21	2	2	3	2	1	2	4	3	1	4	1	1	1	1	1	1	1	1
121	1	0	1	80	2010-08-19		2016-10-17		2	1	2	1	2	1	3	0	0	2	1	1	1	1	1	1	1	1
1197	1	0	1	65	2005-09-08		2018-12-09		3	1	1	1	2	1	1	0	0	1	1	1	0	0	1	1	0	0
1168	1	0	1	67	2005-07-24		2018-12-31		3	1	3	1	2	2	2	1	0	2	1	0	0	0	1	1	1	1
1268	0	0	1	75	2005-12-26		2006-07-23	2006-07-23	3	2	3	2	1	2	4	1	0	3	2	0	1	0	1	0	1	0
2605	0	0	1	76	2006-12-24		2007-08-11	2007-08-11	1	2	3	2	1	2	4	3	0	3	1	0	0		1		1
2576	0	1	1	48	2006-08-07		2007-07-18	2007-07-18	1	2	3	1	1	2	4	3	1	4	1	1	1		1		1
2526	0	0	1	71	2006-04-09		2007-08-30	2007-08-30	1	2	3	1	2	2	4	3	1	4	1	0	0		1		0
2431	0	0	1	79	2006-06-19		2007-03-27	2007-03-27	3	2	3	2	1	2	4	3	0	3	1	0	0		1		1
1365	1	0	2	64	2006-07-23		2018-08-09	2018-08-09	3	2	1	1	2	1	3	0	0	2	1	0	1		1		1
1320	1	0	1	73	2006-04-05		2011-07-13	2011-07-13	3	2	3	2	1	2	4	3	0	3	1	0	1		1		0
1288	1	0	2	74	2006-01-23		2018-07-23	2018-07-23	3	2	3	1	2	2	2	2	0	2	2	1	1		1		1
326	1	0	1	56	2006-08-26		2018-12-31		1	2	2	1	2	2	2	1	0	2	1	0	1	0	0	0	0	0
2746	0	0	2	49	2007-11-17		2008-12-12	2008-12-12	3	2	2	1	2	2	4	3	0	3	1	0	0	0	0	0	1	1
2688	0	0	1	72	2007-11-21		2010-01-02	2010-01-02	2	2	3	1	2	2	4	3	1	4	2	0	1	1	0	0	0	0
2623	1	0	2	63	2007-02-13		2017-12-31		3	2	2	1	2	1	2	0	0	1	1	0	0	0	0	0	1	0
2609	0	0	1	66	2007-12-23		2018-05-10		3	1	2	1	2	1	2	0	0	1	1	0	0	0	0	0	0	0
2482	0	0	2	28	2007-12-11		2008-05-22	2008-05-22	2	2	3	2	1	2	4	3	0	3	1	0	0	0	0	0	1	1
2470	1	0	1	72	2007-11-06		2018-04-25		2	2	1	1	2	1	1	0	0	1	1	0	0	0	0	0	0	0
2337	1	0	1	75	2007-09-15		2011-02-13	2011-02-13	3	2	3	2	1	2	3	3	0	3	1	0	1	1	0	0	0	0
2336	0	0	1	77	2007-09-13		2008-01-11	2008-01-11	3	2	3	1	2	2	4	2	0	3	1	0	0	0	0	0	1	1
2331	0	0	2	39	2007-08-30		2009-02-01	2009-02-01	4	2	3	2	1	1	4	3	1	4	1	0	1	1	0	0	1	1
2330	0	0	2	41	2007-08-29		2008-02-13	2008-02-13	3	2	3	2	1	2	4	3	1	3	1	0	0	0	0	0	0	0
2288	0	0	2	64	2007-05-16		2008-03-20	2008-03-20	3	2	3	1	2	2	4	1	1	4	1	0	1	1	0	0	0	0
2232	1	0	1	80	2007-03-14		2009-04-18	2009-04-18	4	2	3	2	1	2	4	3	0	3	1	0	0	0	0	0	0	0
2071	1	0	1	71	2007-04-23		2017-05-01	2017-05-01	1	2	2	1	2	1	3	0	0	2	1	0	1	1	0	0	0	0
2067	1	0	1	75	2007-04-15		2018-12-31		2	2	3	1	2	2	3	0	0	2	1	0	1	1	0	0	1	1
2039	1	1	1	62	2007-03-16		2007-10-09	2007-10-09	2	2	3	1	2	2	4	3	0	3	1	0	0	0	0	0	1	1
2025	1	0	1	79	2007-02-26		2018-06-12	2018-06-12	1	1	2	2	2	1	1	0	0	1	1	0	0	0	0	0	1	0
1918	1	0	2	62	2007-09-30		2018-05-05	2018-05-05	3	2	3	2	1	2	3	2	0	3	1	0	1	1	0	0	0	0
1884	1	0	1	77	2007-09-01		2018-08-30	2018-08-30	1	2	2	1	2	2	4	3	0	3	1	0	1	1	0	0	1	1
1880	1	0	2	69	2007-08-27		2018-07-02		2	2	2	1	2	1	1	0	0	1	1	0	1	1	0	0	1	1
1867	1	0	1	72	2007-08-21		2018-03-13		1	1	2	1	2	2	3	1	0	2	1	0	1	1	0	0	1	1
1762	1	0	1	44	2007-04-29		2018-12-31		3	2	3	1	1	2	3	2	0	3	1	0	0	0	0	0	1	1
1707	1	0	1	78	2007-02-12		2018-11-25	2018-11-25	1	1	3	1	2	2	3	2	0	3	1	0	0	0	0	0	0	0
1703	1	0	1	69	2007-02-10		2018-03-23		3	1	3	1	2	2	3	0	0	2	1	0	1	1	0	0	0	0
1670	1	0	2	42	2007-12-02		2018-10-03		1	2	1	1	2	1	1	0	0	1	1	0	1	0	0	0	0	0
1635	1	0	1	44	2007-09-12		2012-12-12	2012-12-12	2	2	3	1	1	2	4	1	0	3	1	1	0	0	0	0	0	0
1583	1	0	1	77	2006-07-04		2018-08-12	2018-08-12	2	2	1	1	1	2	4	0	0	2	1	0	0	0	0	0	0	0
1551	1	0	1	83	2007-05-23		2018-05-15	2018-05-15	2	2	2	1	2	1	3	3	0	3	1	0	1	1	0	0	1	1
1503	1	0	1	72	2007-03-07		2012-10-26	2012-10-26	3	2	3	1	2	2	4	1	0	3	2	0	1	1	0	0	1	1
1479	1	0	1	71	2007-01-23		2018-04-25		2	1	3	1	2	2	3	0	0	2	2	1	0	0	0	0	0	0
1460	1	0	2	56	2006-12-24		2018-12-31		1	1	3	2	1	2	4	1	0	3	1	0	1	1	0	0	0	0
1448	1	0	2	66	2006-12-12		2018-10-17		2	1	3	1	1	2	4	1	0	3	1	0	0	0	0	0	1	1
1427	1	0	1	70	2006-11-15		2007-06-17	2007-06-17	2	2	3	1	2	2	4	3	0	3	1	0	0	0	0	0	1	1
1421	1	0	1	69	2006-11-08		2018-12-31		3	2	2	1	1	2	4	2	0	3	1	0	0	0	0	0	0	0
1403	1	0	1	73	2006-10-17		2018-09-15	2018-09-15	1	1	3	1	2	1	3	0	0	2	1	0	0	0	0	0	1	1
1372	1	1	1	49	2006-08-08		2016-04-19	2016-04-19	2	1	1	1	2	1	1	0	0	1	1	0	0	0	0	0	0	0
1257	1	0	1	58	2005-11-29		2005-12-20	2005-12-20	1	2	3	2	1	2	4	3	0	3	1	1	1	0	0	0	0	0
2571	1	0	1	71	2007-07-26		2007-10-09	2007-10-09	2	2	3	2	1	2	4	3	0	3	2	0	0		0		0
2519	1	0	2	71	2007-02-22		2018-06-23		2	1	1	1	2	1	1	0	0	1	2	0	0		0		1
2432	0	0	1	67	2007-06-21		2008-12-08	2008-12-08	3	2	3	2	1	2	4	3	0	3	1	0	0		0		1
2421	0	0	2	50	2007-05-29		2009-02-10	2009-02-10	1	2	3	2	1	2	4	3	1	4	1	0	1		0		0
2408	1	0	1	70	2007-04-26		2018-04-24		1	2	2	2	1	1	3	0	0	2	1	1	0		0		1
2404	0	0	1	77	2007-04-18		2007-09-12	2007-09-12	3	2	3	2	1	2	4	3	1	4	1	0	1		0		1
2375	1	0	1	52	2007-01-30		2009-10-30	2009-10-30	3	2	3	1	2	1	4	0	0	2	1	0	0		0		0
2101	1	0	1	80	2006-06-29		2015-07-02	2015-07-02	3	2	1	1	1	2	3	1	0	2	1	0	0		0		1
186	1	0	2	45	2006-11-26		2018-07-30		2	2	1	2	1	1	1	0	0	1	1	0	0		0		0
1579	1	0	1	78	2007-07-01		2012-12-05	2012-12-05	3	2	3	1	1	2	4	3	0	3	1	0	1		0		0
15	1	1	2	76	2010-11-04		2017-05-19		2	1	2	1	2	2	3	2	0	3	1	0	1		0		0
14	1	0	1	72	2005-12-28		2018-02-19	2018-02-19	3	2	2	1	1	2	4	1	0	3	2	0	0		0		0
1332	1	0	1	71	2006-04-22		2015-06-13	2015-06-13	3	1	3	1	2	2	4	0	0	2	1	0	0		0		1
1304	1	0	1	70	2006-02-09		2016-09-10	2016-09-10	2	2	3	1	2	2	2	0	0	1	2	0	0		0		1
1260	1	0	1	40	2005-12-08		2018-12-31		2	2	1	1	2	1	1	0	0	1	1	1	1		0		0
1159	0	0	1	65	2005-06-29		2006-08-23	2006-08-23	3	2	2	1	2	2	4	1	0	3	1	0	1		0		0
111	0	0	1	60	2010-09-02		2014-07-06		2	1	3	2	1	2	4	3	1	4	1	1	0		0		0
